# Supplementary material for: ‘Omics‐guided prediction of the pathway for metabolism of isoprene by Variovorax sp. WS11
Source: Environ Microbiol. 2022 Aug 5;24(11):5151–64. doi: 10.1111/1462-2920.16149 (PMC9804861; doi:10.1111/1462-2920.16149)
Supplement: Supplementary file 15 — Appendix S1 Supporting Information. [file EMI-24-5151-s022.xlsx]

## Sheet: Epo_T1vsUnind_T0_DEG
	gene_id	Epo_T1R1	Epo_T1R2	Epo_T1R3	Un_T0R1	Un_T0R2	Un_T0R3	log2FoldChange	pvalue	padj	gene_name	gene_chr	gene_start	gene_end	gene_strand	gene_length	gene_biotype	gene_description	tf_family	Epo_T1R1_readcount	Epo_T1R2_readcount	Epo_T1R3_readcount	Un_T0R1_readcount	Un_T0R2_readcount	Un_T0R3_readcount	Epo_T1R1_fpkm	Epo_T1R2_fpkm	Epo_T1R3_fpkm	Un_T0R1_fpkm	Un_T0R2_fpkm	Un_T0R3_fpkm
hypothetical protein	22021E_unicycler_00001	231.059	194.477	152.754	475.267	555.833	441.653	-1.35322	3.44e-12	4.47e-11	--	NC_999999999.1	1617	1862	+	246	protein_coding	-//- && -	-	256	248	241	369	417	353	150.01	126.993	99.559	314.082	367.151	292.541
tRNA(fMet)-specific endonuclease VapC	22021E_unicycler_00002	130.873	141.152	93.8077	200.926	263.921	162.648	-0.781679	0.000810515	0.00291545	--	NC_999999999.1	1859	2278	+	420	protein_coding	-//- && PF01850:PIN domain	-	145	180	148	156	198	130	49.7663	53.9867	35.8105	77.7727	102.108	63.1017
Amino-acid acetyltransferase	22021E_unicycler_00003	526.201	524.617	460.799	784.385	802.426	715.652	-0.607937	8.31e-05	0.000376704	--	NC_999999999.1	2305	3651	+	1347	protein_coding	gnl|BL_ORD_ID|21187 sp|Q8XZZ5|ARGA_RALSO Amino-acid acetyltransferase OS=Ralstonia solanacearum (strain GMI1000) OX=267608 GN=argA PE=3 SV=1//0 && PF00696:Amino acid kinase family|PF00583:Acetyltransferase (GNAT) family	AA_kinase	583	669	727	609	602	572	62.3904	62.5637	54.8486	94.6676	96.7993	86.5716
LL-diaminopimelate aminotransferase	22021E_unicycler_00004	415.184	375.622	401.218	583.458	622.48	599.296	-0.598957	0.000101407	0.000449993	--	NC_999999999.1	3663	4874	+	1212	protein_coding	gnl|BL_ORD_ID|88948 sp|B8DJJ6|DAPAT_DESVM LL-diaminopimelate aminotransferase OS=Desulfovibrio vulgaris (strain Miyazaki F / DSM 19637) OX=883 GN=dapL PE=3 SV=1//2.69849e-53 && PF00155:Aminotransferase class I and II	Aminotran_1_2	460	479	633	453	467	479	54.7106	49.7848	53.0762	78.2614	83.456	80.5712
2,3,4,5-tetrahydropyridine-2,6-dicarboxylate N-succinyltransferase	22021E_unicycler_00005	1101.14	1159.8	870.891	1713.02	1944.75	1540.15	-0.731517	1.24e-05	6.7e-05	--	NC_999999999.1	4871	5695	+	825	protein_coding	gnl|BL_ORD_ID|90359 sp|C5CLT4|DAPD_VARPS 2,3,4,5-tetrahydropyridine-2,6-dicarboxylate N-succinyltransferase OS=Variovorax paradoxus (strain S110) OX=543728 GN=dapD PE=3 SV=1//4.39698e-176 && PF14805:Tetrahydrodipicolinate N-succinyltransferase N-terminal|PF14602:Hexapeptide repeat of succinyl-transferase	-	1220	1479	1374	1330	1459	1231	213.168	225.828	169.251	337.559	383.04	304.194
Twitching mobility protein	22021E_unicycler_00006	1397.19	1744.02	1334.22	1782.58	1855.44	1671.52	-0.246652	0.117196	0.208264	--	NC_999999999.1	5744	6892	+	1149	protein_coding	gnl|BL_ORD_ID|305009 sp|P24559|PILT_PSEAE Twitching mobility protein OS=Pseudomonas aeruginosa (strain ATCC 15692 / DSM 22644 / CIP 104116 / JCM 14847 / LMG 12228 / 1C / PRS 101 / PAO1) OX=208964 GN=pilT PE=1 SV=1//1.81651e-63 && PF00437:Type II/IV secretion system protein	-	1548	2224	2105	1384	1392	1336	194.208	243.825	186.179	252.213	262.399	237.046
Succinyl-diaminopimelate desuccinylase	22021E_unicycler_00007	836.687	791.238	696.586	1130.85	1466.23	1116.02	-0.676229	5.19e-05	0.000246814	--	NC_999999999.1	6902	8083	+	1182	protein_coding	gnl|BL_ORD_ID|90804 sp|C5CLT2|DAPE_VARPS Succinyl-diaminopimelate desuccinylase OS=Variovorax paradoxus (strain S110) OX=543728 GN=dapE PE=3 SV=1//0 && PF01546:Peptidase family M20/M25/M40|PF07687:Peptidase dimerisation domain	Peptidase_M20	927	1009	1099	878	1100	892	113.052	107.532	94.4884	155.535	201.567	153.849
50S ribosomal protein L3 glutamine methyltransferase	22021E_unicycler_00008	202.177	169.383	199.025	351.621	462.528	295.269	-0.958461	1.91e-06	1.2e-05	--	NC_999999999.1	8140	9006	+	867	protein_coding	gnl|BL_ORD_ID|315526 sp|Q7VXJ6|PRMB_BORPE 50S ribosomal protein L3 glutamine methyltransferase OS=Bordetella pertussis (strain Tohama I / ATCC BAA-589 / NCTC 13251) OX=257313 GN=prmB PE=3 SV=1//3.77881e-91 && PF05175:Methyltransferase small domain	-	224	216	314	273	347	236	37.2431	31.3833	36.8052	65.9319	86.6869	55.4932
Uncharacterized ABC transporter ATP-binding protein YheS	22021E_unicycler_00009	617.361	553.631	505.167	1016.22	1043.69	904.574	-0.823765	1.57e-07	1.17e-06	--	NC_999999999.1	9003	10976	+	1974	protein_coding	gnl|BL_ORD_ID|544663 sp|P63389|YHES_ECOLI Uncharacterized ABC transporter ATP-binding protein YheS OS=Escherichia coli (strain K12) OX=83333 GN=yheS PE=1 SV=1//3.87067e-177 && PF16326:ABC transporter C-terminal domain|PF12848:ABC transporter|PF00005:ABC transporter	ABC_tran	684	706	797	789	783	723	49.9488	45.0528	41.0308	83.6916	85.9128	74.6686
hypothetical protein	22021E_unicycler_00010	866.472	864.167	846.805	1070.32	1010.36	998.41	-0.256678	0.0708483	0.13831	--	NC_999999999.1	11003	11575	+	573	protein_coding	-//- && -	-	960	1102	1336	831	758	798	241.509	242.265	236.946	303.667	286.522	283.92
hypothetical protein	22021E_unicycler_00011	5545.42	3315.52	3876.54	6277.65	4961.18	6503.43	-0.478346	0.0143856	0.0365883	--	NC_999999999.1	11736	11960	+	225	protein_coding	-//- && -	-	6144	4228	6116	4874	3722	5198	3936.27	2367.1	2762.38	4535.81	3582.92	4709.78
tRNA threonylcarbamoyladenosine dehydratase	22021E_unicycler_00018	941.386	874.361	1035.05	2145.79	1831.45	1606.46	-0.969404	2.02e-09	1.96e-08	--	NC_999999999.1	14474	15286	-	813	protein_coding	gnl|BL_ORD_ID|466545 sp|Q46927|TCDA_ECOLI tRNA threonylcarbamoyladenosine dehydratase OS=Escherichia coli (strain K12) OX=83333 GN=tcdA PE=1 SV=1//3.46585e-63 && PF00899:ThiF family	-	1043	1115	1633	1666	1374	1284	184.931	172.762	204.124	429.078	366.049	321.974
Cell division coordinator CpoB	22021E_unicycler_00019	6831.59	6562.02	7680.83	14930.4	13785.2	12228.6	-0.958079	6.91e-11	7.84e-10	--	NC_999999999.1	15304	16059	-	756	protein_coding	gnl|BL_ORD_ID|76886 sp|P0A131|CPOB_PSEPU Cell division coordinator CpoB OS=Pseudomonas putida OX=303 GN=cpoB PE=3 SV=1//9.77429e-07 && PF13525:Outer membrane lipoprotein	-	7569	8368	12118	11592	10342	9774	1443.22	1394.32	1628.95	3210.62	2962.96	2635.71
Peptidoglycan-associated lipoprotein	22021E_unicycler_00020	8143.93	6520.46	6460.69	18241.8	17254.8	15341.5	-1.26707	2.01e-16	3.85e-15	--	NC_999999999.1	16056	16571	-	516	protein_coding	gnl|BL_ORD_ID|291273 sp|P0A914|PAL_SHIFL Peptidoglycan-associated lipoprotein OS=Shigella flexneri OX=623 GN=pal PE=3 SV=1//9.96923e-33 && PF00691:OmpA family	-	9023	8315	10193	14163	12945	12262	2520.68	2029.91	2007.48	5747.21	5433.7	4844.61
Protein TolB	22021E_unicycler_00021	3794.42	4139.69	3744.7	9364.96	9774.4	7838.39	-1.20787	2.25e-16	4.29e-15	--	NC_999999999.1	16595	17911	-	1317	protein_coding	gnl|BL_ORD_ID|476552 sp|Q21WN7|TOLB_RHOFT Tol-Pal system protein TolB OS=Rhodoferax ferrireducens (strain ATCC BAA-621 / DSM 15236 / T118) OX=338969 GN=tolB PE=3 SV=1//0 && PF07676:WD40-like Beta Propeller Repeat|PF04052:TolB amino-terminal domain	PD40	4204	5279	5908	7271	7333	6265	460.144	504.928	455.883	1156.01	1205.98	969.8
Lipid A export ATP-binding/permease protein MsbA	22021E_unicycler_00022	375.471	388.169	417.698	437.916	531.841	352.822	-0.161445	0.379147	0.514477	--	NC_999999999.1	18057	19841	+	1785	protein_coding	gnl|BL_ORD_ID|248409 sp|Q12C33|MSBA_POLSJ Lipid A export ATP-binding/permease protein MsbA OS=Polaromonas sp. (strain JS666 / ATCC BAA-500) OX=296591 GN=msbA PE=3 SV=1//0 && PF00005:ABC transporter|PF00664:ABC transporter transmembrane region	ABC_tran	416	495	659	340	399	282	33.5948	34.9326	37.5185	39.8834	48.4148	32.2076
hypothetical protein (next to msbA, lipid A export ATP-binding/permease)	22021E_unicycler_00023	1047.89	1133.14	1119.99	660.738	634.476	793.223	0.660353	2.22e-05	0.000114608	--	NC_999999999.1	19969	21780	+	1812	protein_coding	-//- && -	-	1161	1445	1767	513	476	634	92.3614	100.455	99.1007	59.2804	56.8974	71.331
Ribonuclease G	22021E_unicycler_00024	698.593	537.948	623.061	683.921	733.114	756.94	-0.225968	0.162438	0.269853	--	NC_999999999.1	21781	23307	-	1527	protein_coding	gnl|BL_ORD_ID|387834 sp|P0A9J3|RNG_SHIFL Ribonuclease G OS=Shigella flexneri OX=623 GN=rng PE=3 SV=2//6.80741e-155 && PF00575:S1 RNA binding domain|PF10150:Ribonuclease E/G family	S1	774	686	983	531	550	605	73.0665	56.5912	65.4204	72.8127	78.013	80.7725
Ribosomal RNA large subunit methyltransferase H	22021E_unicycler_00026	138.997	109.785	152.121	124.935	95.9712	103.845	0.305307	0.177282	0.289971	--	NC_999999999.1	23917	24384	-	468	protein_coding	gnl|BL_ORD_ID|384276 sp|C5CLQ6|RLMH_VARPS Ribosomal RNA large subunit methyltransferase H OS=Variovorax paradoxus (strain S110) OX=543728 GN=rlmH PE=3 SV=1//6.64729e-88 && PF02590:Predicted SPOUT methyltransferase	-	154	140	240	97	72	83	47.4342	37.683	52.1151	43.3988	33.3219	36.1559
Ribosomal silencing factor RsfS	22021E_unicycler_00027	1750.09	1900.85	1685.37	1571.35	1467.56	1546.41	0.218659	0.12052	0.213389	--	NC_999999999.1	24381	25052	-	672	protein_coding	gnl|BL_ORD_ID|194144 sp|Q7P0P8|IOJAP_CHRVO Ribosomal silencing factor RsfS OS=Chromobacterium violaceum (strain ATCC 12472 / DSM 30191 / JCM 1249 / NBRC 12614 / NCIMB 9131 / NCTC 9757) OX=243365 GN=rsfS PE=1 SV=1//6.82057e-32 && PF02410:Ribosomal silencing factor during starvation	DUF143	1939	2424	2659	1220	1101	1236	415.935	454.388	402.112	380.139	354.864	374.97
Probable nicotinate-nucleotide adenylyltransferase	22021E_unicycler_00028	252.721	245.448	233.885	284.645	277.25	266.493	-0.179257	0.294799	0.42783	--	NC_999999999.1	25052	25669	-	618	protein_coding	gnl|BL_ORD_ID|261183 sp|Q21WQ0|NADD_RHOFT Probable nicotinate-nucleotide adenylyltransferase OS=Rhodoferax ferrireducens (strain ATCC BAA-621 / DSM 15236 / T118) OX=338969 GN=nadD PE=3 SV=1//7.91175e-60 && PF01467:Cytidylyltransferase-like	CTP_transf_2	280	313	369	221	208	213	65.311	63.7998	60.6787	74.8782	72.8984	70.2648
Oxygen-dependent coproporphyrinogen-III oxidase	22021E_unicycler_00029	207.592	187.419	202.194	248.582	210.604	241.47	-0.231209	0.204115	0.323264	--	NC_999999999.1	25660	26574	-	915	protein_coding	gnl|BL_ORD_ID|170530 sp|C5CLQ3|HEM6_VARPS Oxygen-dependent coproporphyrinogen-III oxidase OS=Variovorax paradoxus (strain S110) OX=543728 GN=hemF PE=3 SV=1//0 && PF01218:Coproporphyrinogen III oxidase	-	230	239	319	193	158	193	36.2346	32.9034	35.4297	44.166	37.4007	43.0015
Phosphoribosylamine--glycine ligase	22021E_unicycler_00030	852.933	719.878	768.843	1004.63	1095.67	1039.7	-0.423676	0.00463855	0.0137709	--	NC_999999999.1	26574	27869	-	1296	protein_coding	gnl|BL_ORD_ID|326617 sp|Q8XXC4|PUR2_RALSO Phosphoribosylamine--glycine ligase OS=Ralstonia solanacearum (strain GMI1000) OX=267608 GN=purD PE=3 SV=1//0 && PF01071:Phosphoribosylglycinamide synthetase, ATP-grasp (A) domain|PF02844:Phosphoribosylglycinamide synthetase, N domain|PF02843:Phosphoribosylglycinamide synthetase, C domain	-	945	918	1213	780	822	831	105.11	89.2281	95.1161	126.021	137.376	130.72
Probable transcriptional regulatory protein CBU_1566	22021E_unicycler_00031	1195.91	708.115	785.323	1679.54	1739.48	1555.17	-0.8883	4.75e-06	2.78e-05	--	NC_999999999.1	27892	28617	-	726	protein_coding	gnl|BL_ORD_ID|527116 sp|A1TS27|Y3203_ACIAC Probable transcriptional regulatory protein Aave_3203 OS=Acidovorax citrulli (strain AAC00-1) OX=397945 GN=Aave_3203 PE=3 SV=1//4.87284e-137 && PF01709:Transcriptional regulator	-	1325	903	1239	1304	1305	1243	263.085	156.68	173.434	376.091	389.329	349.045
Putative thiazole biosynthetic enzyme	22021E_unicycler_00032	1751.9	1936.93	1463.53	3003.59	3041.75	2649.92	-0.755336	1.57e-06	1e-05	--	NC_999999999.1	28667	30148	+	1482	protein_coding	gnl|BL_ORD_ID|469465 sp|Q0VZ69|THAL_CHOCO Tryptophan 2-halogenase OS=Chondromyces crocatus OX=52 GN=cmdE PE=4 SV=1//3.70828e-43 && PF04820:Tryptophan halogenase	-	1941	2470	2309	2332	2282	2118	188.796	209.948	158.334	329.482	333.511	291.357
3-hydroxybenzoate synthase	22021E_unicycler_00033	1048.79	1180.19	1113.65	1822.5	1879.44	1393.77	-0.607973	0.000180989	0.000755213	--	NC_999999999.1	30324	31355	+	1032	protein_coding	gnl|BL_ORD_ID|185553 sp|O30478|HYG5_STRHY 3-hydroxybenzoate synthase OS=Streptomyces hygroscopicus OX=1912 PE=1 SV=1//4.82481e-41 && PF01042:Endoribonuclease L-PSP	Ribonuc_L-PSP	1162	1505	1757	1415	1410	1114	162.309	183.705	173.018	287.097	295.926	220.066
Undecaprenyl-phosphate mannosyltransferase	22021E_unicycler_00035	268.065	268.974	213.603	342.605	369.223	306.529	-0.442143	0.0147201	0.0373148	--	NC_999999999.1	32135	32911	+	777	protein_coding	gnl|BL_ORD_ID|11897 sp|B3VA58|AGLK_METVO UDP-N-acetylglucosamine--dolichyl-phosphate N-acetylglucosaminyltransferase OS=Methanococcus voltae OX=2188 GN=aglK PE=1 SV=1//5.34347e-11 && PF00535:Glycosyl transferase family 2	Glycos_transf_2	297	343	337	266	277	245	55.1	55.6079	44.0765	71.6824	77.2151	64.2824
3-oxoacyl-[acyl-carrier-protein] reductase FabG	22021E_unicycler_00036	222.033	191.34	197.757	199.638	185.278	166.402	0.147515	0.435626	0.570421	--	NC_999999999.1	32930	33661	-	732	protein_coding	gnl|BL_ORD_ID|126201 sp|O67610|FABG_AQUAE 3-oxoacyl-[acyl-carrier-protein] reductase FabG OS=Aquifex aeolicus (strain VF5) OX=224324 GN=fabG PE=1 SV=1//8.91979e-44 && PF00106:short chain dehydrogenase	adh_short	246	244	312	155	139	133	48.4441	41.9897	43.3154	44.3376	41.1289	37.0414
hypothetical protein	22021E_unicycler_00037	59.5699	82.339	74.1588	45.0796	70.6455	42.5388	0.455368	0.110989	0.199458	--	NC_999999999.1	33667	34128	-	462	protein_coding	-//- && -	-	66	105	117	35	53	34	20.5929	28.6293	25.7361	15.8627	24.8472	15.0032
Ubiquinone biosynthesis O-methyltransferase	22021E_unicycler_00038	138.094	150.563	142.613	141.679	155.953	158.895	-0.0817547	0.678303	0.775799	--	NC_999999999.1	34125	34886	-	762	protein_coding	-//- && PF13489:Methyltransferase domain	-	153	192	225	110	117	127	28.9436	31.7402	30.0072	30.2266	33.2563	33.9778
hypothetical protein	22021E_unicycler_00040	359.225	356.802	406.289	331.013	370.556	315.287	0.143981	0.392401	0.528431	--	NC_999999999.1	35728	38121	-	2394	protein_coding	-//- && -	-	398	455	641	257	278	252	23.9649	23.9415	27.2102	22.4782	25.1515	21.4597
hypothetical protein	22021E_unicycler_00041	163.366	140.368	154.022	176.454	253.257	213.945	-0.491823	0.014758	0.0373811	--	NC_999999999.1	38118	38714	-	597	protein_coding	-//- && -	-	181	179	243	137	190	171	43.704	37.7696	41.3647	48.0505	68.9323	58.3941
hypothetical protein	22021E_unicycler_00042	93.8678	112.922	102.681	106.903	131.96	100.091	-0.128681	0.565695	0.68441	--	NC_999999999.1	38686	39669	-	984	protein_coding	-//- && -	-	104	144	162	83	99	80	15.2354	18.4345	16.7309	17.6618	21.7913	16.5746
2,3-dihydroxybenzoate-AMP ligase	22021E_unicycler_00043	370.958	447.767	445.587	477.843	535.839	362.831	-0.120975	0.515036	0.642316	--	NC_999999999.1	39666	41360	-	1695	protein_coding	gnl|BL_ORD_ID|295197 sp|P42516|PCL_HALHA 4-coumarate--CoA ligase (Fragment) OS=Halorhodospira halophila OX=1053 GN=pcl PE=3 SV=2//1.01765e-06 && PF00501:AMP-binding enzyme|PF13193:AMP-binding enzyme C-terminal domain	AMP-binding	411	571	703	371	402	290	34.9533	42.4356	42.1487	45.8306	51.3688	34.8799
hypothetical protein	22021E_unicycler_00045	744.624	690.079	508.97	972.431	1059.68	825.753	-0.557498	0.002254	0.00721625	--	NC_999999999.1	42016	42324	-	309	protein_coding	-//- && PF00550:Phosphopantetheine attachment site	PP-binding	825	880	803	755	795	660	384.868	358.747	264.092	511.611	557.252	435.444
hypothetical protein	22021E_unicycler_00046	1106.56	1180.98	1043.93	968.567	945.05	984.647	0.200654	0.16367	0.271411	--	NC_999999999.1	42437	43999	+	1563	protein_coding	gnl|BL_ORD_ID|546989 sp|P39342|YJGR_ECOLI Uncharacterized protein YjgR OS=Escherichia coli (strain K12) OX=83333 GN=yjgR PE=4 SV=1//8.4623e-172 && PF05872:Bacterial protein of unknown function (DUF853)	-	1226	1506	1647	752	709	787	113.07	121.375	107.086	100.742	98.2496	102.651
hypothetical protein	22021E_unicycler_00047	191.346	186.635	136.275	167.438	175.947	197.68	-0.0779897	0.706426	0.798764	--	NC_999999999.1	43996	44229	+	234	protein_coding	-//- && -	-	212	238	215	130	132	158	130.598	128.122	93.3729	116.327	122.18	137.654
Ribonuclease VapC25	22021E_unicycler_00048	248.208	269.758	165.431	182.894	202.606	188.922	0.247321	0.249243	0.376515	--	NC_999999999.1	44226	44666	+	441	protein_coding	gnl|BL_ORD_ID|507525 sp|P9WF85|VPC25_MYCTU Ribonuclease VapC25 OS=Mycobacterium tuberculosis (strain ATCC 25618 / H37Rv) OX=83332 GN=vapC25 PE=1 SV=1//5.54985e-20 && PF01850:PIN domain	-	275	344	261	142	152	151	89.8898	98.2615	60.1451	67.422	74.6532	69.8048
hypothetical protein	22021E_unicycler_00049	138.094	129.39	114.09	88.8712	106.635	102.594	0.353297	0.107218	0.19412	--	NC_999999999.1	44751	45197	-	447	protein_coding	-//- && -	-	153	165	180	69	80	82	49.3401	46.4986	40.9226	32.3216	38.7637	37.3984
hypothetical protein	22021E_unicycler_00050	259.039	134.095	162.896	157.135	163.951	160.146	0.204248	0.395022	0.530626	--	NC_999999999.1	45181	45849	-	669	protein_coding	-//- && -	-	287	171	257	122	123	128	61.8404	32.1984	39.0396	38.1844	39.8219	39.0059
ECF RNA polymerase sigma factor SigE	22021E_unicycler_00052	262.649	211.729	237.055	247.294	199.94	225.205	0.0798596	0.669161	0.768681	--	NC_999999999.1	46511	47065	-	555	protein_coding	gnl|BL_ORD_ID|435317 sp|G8QM61|SIGF_DECSP ECF RNA polymerase sigma factor SigF OS=Dechlorosoma suillum (strain ATCC BAA-33 / DSM 13638 / PS) OX=640081 GN=sigF PE=2 SV=1//9.98886e-66 && PF04542:Sigma-70 region 2|PF08281:Sigma-70, region 4	Sigma70_r4_2	291	270	374	192	150	180	75.5817	61.2822	68.4821	72.4369	58.5385	66.119
hypothetical protein (next to one other hypothetical protein)	22021E_unicycler_00053	1434.19	1463.28	1069.28	978.871	967.71	1314.95	0.281589	0.124197	0.218367	--	NC_999999999.1	47240	47530	+	291	protein_coding	-//- && -	-	1589	1866	1687	760	726	1051	787.132	807.76	589.143	546.855	540.365	736.303
hypothetical protein	22021E_unicycler_00054	259.942	363.86	335.299	200.926	201.273	272.749	0.507621	0.0120639	0.0314726	--	NC_999999999.1	47736	48476	+	741	protein_coding	gnl|BL_ORD_ID|536611 sp|Q88P61|Y992_PSEPK UPF0276 protein PP_0992 OS=Pseudomonas putida (strain ATCC 47054 / DSM 6125 / NCIMB 11950 / KT2440) OX=160488 GN=PP_0992 PE=3 SV=1//1.3956e-83 && PF05114:Protein of unknown function (DUF692)	-	288	464	529	156	151	218	56.0262	78.8794	72.5497	44.0817	44.1369	59.9771
Riboflavin biosynthesis protein RibBA	22021E_unicycler_00060	2242	1966.72	1928.76	2291.33	1976.74	2287.08	-0.0953666	0.518428	0.645466	--	NC_999999999.1	51815	53011	+	1197	protein_coding	gnl|BL_ORD_ID|497311 sp|Q6YFE5|URC1_LACKL Putative GTP cyclohydrolase URC1 OS=Lachancea kluyveri OX=4934 GN=URC1 PE=3 SV=1//1.78906e-155 && PF00925:GTP cyclohydrolase II|PF12471:GTP cyclohydrolase N terminal	GTP_cyclohydro2	2484	2508	3043	1779	1483	1828	299.14	263.935	258.349	311.196	268.343	311.336
hypothetical protein	22021E_unicycler_00061	2112.03	2252.17	2223.5	2153.52	1915.43	2268.32	0.0559034	0.694918	0.788844	--	NC_999999999.1	53008	54417	+	1410	protein_coding	gnl|BL_ORD_ID|499117 sp|Q9US42|URG3_SCHPO Protein urg3 OS=Schizosaccharomyces pombe (strain 972 / ATCC 24843) OX=284812 GN=urg3 PE=2 SV=1//4.48112e-67 && PF07958:Protein of unknown function (DUF1688)	-	2340	2872	3508	1672	1437	1813	239.229	256.584	252.836	248.296	220.74	262.135
Uracil phosphoribosyltransferase	22021E_unicycler_00062	768.091	948.858	840.467	740.593	803.759	746.931	0.15896	0.304839	0.439429	--	NC_999999999.1	54456	55085	+	630	protein_coding	gnl|BL_ORD_ID|497231 sp|C5CLM9|UPP_VARPS Uracil phosphoribosyltransferase OS=Variovorax paradoxus (strain S110) OX=543728 GN=upp PE=3 SV=1//1.29018e-144 && PF14681:Uracil phosphoribosyltransferase	-	851	1210	1326	575	603	597	194.718	241.94	213.895	191.108	207.31	193.188
Purine-binding protein BAB2_0673	22021E_unicycler_00063	2514.57	2421.55	2113.84	1983.5	1754.14	2124.44	0.265793	0.0783115	0.150086	--	NC_999999999.1	55119	56120	+	1002	protein_coding	gnl|BL_ORD_ID|487484 sp|D4GPW5|TSGAD_HALVD Putative ABC transporter glucose-binding protein TsgA13 OS=Haloferax volcanii (strain ATCC 29605 / DSM 3757 / JCM 8879 / NBRC 14742 / NCIMB 2012 / VKM B-1768 / DS2) OX=309800 GN=tsgA13 PE=3 SV=1//4.64676e-34 && PF02608:Basic membrane protein	-	2786	3088	3335	1540	1316	1698	400.802	388.216	338.241	321.814	284.467	345.475
Cytosine deaminase	22021E_unicycler_00067	367.348	403.853	405.655	271.765	286.581	339.059	0.391386	0.0226525	0.0536797	--	NC_999999999.1	59756	61036	+	1281	protein_coding	gnl|BL_ORD_ID|72673 sp|P25524|CODA_ECOLI Cytosine deaminase OS=Escherichia coli (strain K12) OX=83333 GN=codA PE=1 SV=3//2.21252e-117 && PF07969:Amidohydrolase family	-	407	515	640	211	215	271	45.7996	50.6433	50.7726	34.4894	36.3524	43.1288
Acetyltransferase PA2578	22021E_unicycler_00068	231.962	291.715	334.032	82.4312	91.9724	112.603	1.5811	5.48e-13	7.72e-12	--	NC_999999999.1	61159	61677	-	519	protein_coding	-//- && PF00583:Acetyltransferase (GNAT) family	Acetyltransf_1	257	372	527	64	69	90	71.3809	90.2899	103.191	25.8205	28.7955	35.3527
hypothetical protein	22021E_unicycler_00069	181.418	301.909	294.1	158.422	110.633	137.625	0.936933	5.93e-05	0.000278816	--	NC_999999999.1	61692	61988	-	297	protein_coding	gnl|BL_ORD_ID|520802 sp|P73602|Y1783_SYNY3 Uncharacterized protein sll1783 OS=Synechocystis sp. (strain PCC 6803 / Kazusa) OX=1111708 GN=sll1783 PE=3 SV=1//2.79074e-16 && -	-	201	385	464	123	83	110	97.5565	163.293	158.767	86.7162	60.5292	75.5063
Exodeoxyribonuclease I	22021E_unicycler_00070	432.333	426.594	363.188	382.532	329.235	364.082	0.182215	0.280064	0.412283	--	NC_999999999.1	62004	63446	-	1443	protein_coding	gnl|BL_ORD_ID|123008 sp|P04995|EX1_ECOLI Exodeoxyribonuclease I OS=Escherichia coli (strain K12) OX=83333 GN=sbcB PE=1 SV=2//3.02261e-132 && PF08411:Exonuclease C-terminal|PF00929:Exonuclease	Exonuc_X-T	479	544	573	297	247	291	47.8504	47.4894	40.354	43.0965	37.0744	41.1125
Probable cardiolipin synthase YwiE	22021E_unicycler_00071	244.598	204.671	164.164	233.126	182.612	218.95	-0.0538883	0.794349	0.862671	--	NC_999999999.1	63526	64983	-	1458	protein_coding	gnl|BL_ORD_ID|68185 sp|C5D794|CLS_GEOSW Cardiolipin synthase OS=Geobacillus sp. (strain WCH70) OX=471223 GN=cls PE=3 SV=1//4.91966e-101 && PF13396:Phospholipase_D-nuclease N-terminal|PF13091:PLD-like domain	-	271	261	259	181	137	175	26.7934	22.55	18.0526	25.994	20.352	24.4696
ATP-dependent Clp protease ATP-binding subunit ClpA	22021E_unicycler_00072	14617.2	12607.3	14406.5	25789.4	26418.7	26850.7	-0.925274	1.21e-11	1.49e-10	--	NC_999999999.1	65069	67387	-	2319	protein_coding	gnl|BL_ORD_ID|66109 sp|P0ABH9|CLPA_ECOLI ATP-dependent Clp protease ATP-binding subunit ClpA OS=Escherichia coli (strain K12) OX=83333 GN=clpA PE=1 SV=1//0 && PF07724:AAA domain (Cdc48 subfamily)|PF00004:ATPase family associated with various cellular activities (AAA)|PF02861:Clp amino terminal domain, pathogenicity island component|PF10431:C-terminal, D2-small domain, of ClpB protein	Clp_N	16195	16077	22729	20023	19820	21461	1006.69	873.309	996.043	1807.92	1851.17	1886.67
ATP-dependent Clp protease adapter protein ClpS	22021E_unicycler_00073	1158	901.023	567.283	1786.44	2023.39	1787.88	-1.09326	3.54e-07	2.48e-06	--	NC_999999999.1	67442	67810	-	369	protein_coding	gnl|BL_ORD_ID|67334 sp|C5CLL8|CLPS_VARPS ATP-dependent Clp protease adapter protein ClpS OS=Variovorax paradoxus (strain S110) OX=543728 GN=clpS PE=3 SV=1//1.52413e-71 && PF02617:ATP-dependent Clp protease adaptor protein ClpS	-	1283	1149	895	1387	1518	1429	501.207	392.245	246.488	787.049	891.023	789.501
Isocitrate dehydrogenase [NADP]	22021E_unicycler_00074	2407.17	2492.13	1792.49	2803.95	3216.37	2486.02	-0.346456	0.0449208	0.0954243	--	NC_999999999.1	68034	69293	-	1260	protein_coding	gnl|BL_ORD_ID|186904 sp|Q02NB5|IDH_PSEAB Isocitrate dehydrogenase [NADP] OS=Pseudomonas aeruginosa (strain UCBPP-PA14) OX=208963 GN=icd PE=1 SV=1//0 && PF00180:Isocitrate/isopropylmalate dehydrogenase	-	2667	3178	2828	2177	2413	1987	305.119	317.722	228.091	361.776	414.792	321.495
hypothetical protein	22021E_unicycler_00075	29212.7	25283.5	32675.5	12964.9	11793.8	14882.3	1.13687	5.71e-13	8.02e-12	--	NC_999999999.1	69485	69802	+	318	protein_coding	-//- && -	-	32366	32242	51552	10066	8848	11895	14671.6	12772	16474.7	6627.99	6026.45	7625.78
hypothetical protein	22021E_unicycler_00077	324.927	453.256	333.398	124.935	109.301	90.0821	1.77788	9.45e-17	1.85e-15	--	NC_999999999.1	70222	70674	+	453	protein_coding	-//- && PF02643:Uncharacterized ACR, COG1430	-	360	578	526	97	82	72	114.557	160.729	118.001	44.8358	39.2066	32.4027
Superoxide dismutase [Fe]	22021E_unicycler_00078	8124.98	7432.46	6972.83	19321.1	18045.3	17552.2	-1.28552	1.54e-20	3.82e-19	--	NC_999999999.1	70746	71327	-	582	protein_coding	gnl|BL_ORD_ID|438963 sp|P37369|SODF_BORPE Superoxide dismutase [Fe] OS=Bordetella pertussis (strain Tohama I / ATCC BAA-589 / NCTC 13251) OX=257313 GN=sodB PE=3 SV=2//6.60426e-96 && PF02777:Iron/manganese superoxide dismutases, C-terminal domain|PF00081:Iron/manganese superoxide dismutases, alpha-hairpin domain	-	9002	9478	11001	15001	13538	14029	2229.63	2051.43	1920.91	5396.96	5038.19	4914.18
Exodeoxyribonuclease 7 large subunit	22021E_unicycler_00079	158.853	163.894	183.812	332.301	329.235	305.278	-0.929765	1.52e-07	1.14e-06	--	NC_999999999.1	71375	72688	-	1314	protein_coding	gnl|BL_ORD_ID|123144 sp|A9BWI7|EX7L_DELAS Exodeoxyribonuclease 7 large subunit OS=Delftia acidovorans (strain DSM 14801 / SPH-1) OX=398578 GN=xseA PE=3 SV=1//1.73642e-150 && PF13742:OB-fold nucleic acid binding domain|PF02601:Exonuclease VII, large subunit	-	176	209	290	258	247	244	19.3078	20.0362	22.4285	41.1127	40.7141	37.8566
hypothetical protein	22021E_unicycler_00080	830.369	555.984	440.516	407.004	487.854	364.082	0.535606	0.0156025	0.0391121	--	NC_999999999.1	73004	73636	+	633	protein_coding	gnl|BL_ORD_ID|476674 sp|P50598|TOLQ_PSEAE Tol-Pal system protein TolQ OS=Pseudomonas aeruginosa (strain ATCC 15692 / DSM 22644 / CIP 104116 / JCM 14847 / LMG 12228 / 1C / PRS 101 / PAO1) OX=208964 GN=tolQ PE=3 SV=1//3.92731e-12 && PF01618:MotA/TolQ/ExbB proton channel family	-	920	709	695	316	366	291	209.508	141.093	111.578	104.529	125.234	93.7209
Biopolymer transport protein ExbD	22021E_unicycler_00081	203.982	177.225	181.277	119.783	127.962	113.854	0.636488	0.0014547	0.00489298	--	NC_999999999.1	73722	74156	+	435	protein_coding	-//- && PF02472:Biopolymer transport protein ExbD/TolR	-	226	226	286	93	96	91	74.892	65.446	66.8152	44.7657	47.7997	42.648
Tetraacyldisaccharide 4'-kinase	22021E_unicycler_00082	138.094	112.922	149.585	91.4471	125.296	101.342	0.335423	0.138111	0.237829	--	NC_999999999.1	74159	75139	+	981	protein_coding	gnl|BL_ORD_ID|222850 sp|Q21TN9|LPXK_RHOFT Tetraacyldisaccharide 4&apos;-kinase OS=Rhodoferax ferrireducens (strain ATCC BAA-621 / DSM 15236 / T118) OX=338969 GN=lpxK PE=3 SV=1//4.8958e-108 && PF02606:Tetraacyldisaccharide-1-P 4'-kinase	-	153	144	236	71	94	81	22.4822	18.4909	24.4479	15.1545	20.754	16.8331
hypothetical protein	22021E_unicycler_00083	75.8163	95.67	74.7927	101.751	139.958	115.105	-0.53476	0.0225713	0.0535285	--	NC_999999999.1	75120	75302	+	183	protein_coding	gnl|BL_ORD_ID|525207 sp|C5CKW1|Y2640_VARPS UPF0434 protein Vapar_2640 OS=Variovorax paradoxus (strain S110) OX=543728 GN=Vapar_2640 PE=3 SV=1//7.01551e-36 && -	-	84	122	118	79	105	92	66.1675	83.9793	65.5284	90.3915	124.274	102.491
3-deoxy-manno-octulosonate cytidylyltransferase	22021E_unicycler_00084	505.442	704.194	559.043	616.946	709.121	644.337	-0.155337	0.369173	0.505713	--	NC_999999999.1	75305	76069	+	765	protein_coding	gnl|BL_ORD_ID|205049 sp|C5CKW0|KDSB_VARPS 3-deoxy-manno-octulosonate cytidylyltransferase OS=Variovorax paradoxus (strain S110) OX=543728 GN=kdsB PE=3 SV=1//6.33273e-135 && PF02348:Cytidylyltransferase	CTP_transf_3	560	898	882	479	532	515	105.522	147.87	117.167	131.107	150.624	137.244
Adenylate kinase	22021E_unicycler_00085	342.978	278.384	282.691	319.421	322.57	276.502	-0.0243184	0.89123	0.927925	--	NC_999999999.1	76193	76849	+	657	protein_coding	gnl|BL_ORD_ID|201281 sp|C5CKV9|KAD_VARPS Adenylate kinase OS=Variovorax paradoxus (strain S110) OX=543728 GN=adk PE=3 SV=1//4.56068e-129 && PF00406:Adenylate kinase|PF05191:Adenylate kinase, active site lid	ADK	380	355	446	248	242	221	83.3748	68.0655	68.9871	79.0384	79.7799	68.5763
hypothetical protein	22021E_unicycler_00086	1491.05	1493.08	1505.99	1697.57	1703.49	1953.03	-0.253955	0.0737696	0.143075	--	NC_999999999.1	76857	77330	-	474	protein_coding	-//- && -	-	1652	1904	2376	1318	1278	1561	502.398	506.002	509.409	582.222	583.977	671.385
Probable L-asparaginase	22021E_unicycler_00088	617.361	744.187	722.573	759.913	907.728	759.442	-0.218822	0.173729	0.28517	--	NC_999999999.1	77768	78760	-	993	protein_coding	gnl|BL_ORD_ID|29390 sp|O25424|ASPG_HELPY Probable L-asparaginase OS=Helicobacter pylori (strain ATCC 700392 / 26695) OX=85962 GN=ansA PE=3 SV=1//2.22673e-43 && PF00710:Asparaginase	-	684	949	1140	590	681	607	99.2941	120.387	116.669	124.41	148.539	124.62
LexA repressor	22021E_unicycler_00089	2081.34	2560.35	1965.53	7912.11	8093.57	8297.56	-1.87917	1.4e-35	7.36e-34	--	NC_999999999.1	78835	79509	+	675	protein_coding	gnl|BL_ORD_ID|215695 sp|C5CKV7|LEXA_VARPS LexA repressor OS=Variovorax paradoxus (strain S110) OX=543728 GN=lexA PE=3 SV=1//2.38922e-157 && PF00717:Peptidase S24-like|PF01726:LexA DNA binding domain	LexA_DNA_bind	2306	3265	3101	6143	6072	6632	492.461	609.317	466.871	1905.59	1948.37	2003.03
Hydroxypyruvate reductase	22021E_unicycler_00091	1080.38	988.067	978.009	1626.73	1795.46	1600.21	-0.721565	5.4e-07	3.69e-06	--	NC_999999999.1	80144	81151	+	1008	protein_coding	gnl|BL_ORD_ID|432843 sp|Q58424|SERA_METJA D-3-phosphoglycerate dehydrogenase OS=Methanocaldococcus jannaschii (strain ATCC 43067 / DSM 2661 / JAL-1 / JCM 10045 / NBRC 100440) OX=243232 GN=serA PE=3 SV=1//4.78462e-47 && PF00389:D-isomer specific 2-hydroxyacid dehydrogenase, catalytic domain|PF02826:D-isomer specific 2-hydroxyacid dehydrogenase, NAD binding domain	2-Hacid_dh_C	1197	1260	1543	1263	1347	1279	171.179	157.461	155.562	262.358	289.435	258.677
hypothetical protein	22021E_unicycler_00093	2455	2223.15	2272.3	2948.2	2909.79	2666.18	-0.294561	0.0338524	0.0752366	--	NC_999999999.1	82310	84430	-	2121	protein_coding	-//- && -	-	2720	2835	3585	2289	2183	2131	184.861	168.374	171.77	225.973	222.924	204.828
3-hydroxyadipyl-CoA dehydrogenase	22021E_unicycler_00094	2282.61	2118.86	2047.92	2208.9	2166.02	2219.52	-0.0323437	0.813486	0.875986	--	NC_999999999.1	84582	86102	+	1521	protein_coding	gnl|BL_ORD_ID|290519 sp|P76083|PAAH_ECOLI 3-hydroxyadipyl-CoA dehydrogenase OS=Escherichia coli (strain K12) OX=83333 GN=paaH PE=1 SV=1//1.96456e-64 && PF00725:3-hydroxyacyl-CoA dehydrogenase, C-terminal domain|PF02737:3-hydroxyacyl-CoA dehydrogenase, NAD binding domain	3HCDH_N	2529	2702	3231	1715	1625	1774	239.682	223.779	215.877	236.095	231.402	237.778
1,2-epoxyphenylacetyl-CoA isomerase	22021E_unicycler_00095	829.466	937.096	791.661	848.784	885.068	950.867	-0.0699826	0.644904	0.749398	--	NC_999999999.1	86157	86897	+	741	protein_coding	gnl|BL_ORD_ID|290518 sp|P77467|PAAG_ECOLI 1,2-epoxyphenylacetyl-CoA isomerase OS=Escherichia coli (strain K12) OX=83333 GN=paaG PE=1 SV=1//5.39966e-24 && PF00378:Enoyl-CoA hydratase/isomerase	ECH	919	1195	1249	659	664	760	178.778	203.148	171.294	186.217	194.086	209.094
CRP-like cAMP-activated global transcriptional regulator	22021E_unicycler_00096	1104.75	1591.89	1142.17	1425.8	1546.2	1467.59	-0.209736	0.224043	0.347432	--	NC_999999999.1	86953	87675	+	723	protein_coding	gnl|BL_ORD_ID|276233 sp|P29283|NTCA_SYNE7 Global nitrogen regulator OS=Synechococcus elongatus (strain PCC 7942) OX=1140 GN=ntcA PE=1 SV=1//6.94574e-10 && PF13545:Crp-like helix-turn-helix domain|PF00027:Cyclic nucleotide-binding domain	cNMP_binding	1224	2030	1802	1107	1160	1173	244.039	353.689	253.288	320.598	347.507	330.755
Putative aminoglycoside phosphotransferase	22021E_unicycler_00097	815.928	979.441	799.901	1038.12	1041.02	1127.28	-0.305317	0.0475016	0.0999634	--	NC_999999999.1	87693	88781	+	1089	protein_coding	gnl|BL_ORD_ID|5865 sp|Q6JQN1|ACD10_HUMAN Acyl-CoA dehydrogenase family member 10 OS=Homo sapiens OX=9606 GN=ACAD10 PE=1 SV=1//3.99524e-103 && PF01636:Phosphotransferase enzyme family	APH	904	1249	1262	806	781	901	119.662	144.477	117.769	154.974	155.334	168.672
Acryloyl-CoA reductase (NADH)	22021E_unicycler_00098	1773.56	1790.28	1872.99	1591.95	1567.53	1636.49	0.181055	0.184896	0.299664	--	NC_999999999.1	88813	90084	+	1272	protein_coding	gnl|BL_ORD_ID|5866 sp|Q8K370|ACD10_MOUSE Acyl-CoA dehydrogenase family member 10 OS=Mus musculus OX=10090 GN=Acad10 PE=1 SV=1//2.47308e-162 && PF02770:Acyl-CoA dehydrogenase, middle domain|PF00441:Acyl-CoA dehydrogenase, C-terminal domain|PF02771:Acyl-CoA dehydrogenase, N-terminal domain	-	1965	2283	2955	1236	1176	1308	222.686	226.091	236.085	203.462	200.246	209.637
Aminoalkylphosphonate N-acetyltransferase	22021E_unicycler_00099	62.2777	87.8282	116.626	55.3835	66.6467	88.831	0.346066	0.223742	0.347082	--	NC_999999999.1	90143	90622	-	480	protein_coding	gnl|BL_ORD_ID|445923 sp|P08457|STA_STRLA Streptothricin acetyltransferase OS=Streptomyces lavendulae OX=1914 GN=sta PE=4 SV=1//1.07587e-06 && PF00583:Acetyltransferase (GNAT) family	Acetyltransf_1	69	112	184	43	50	71	20.7217	29.3928	38.9561	18.7577	22.5617	30.1553
Phosphoglucosamine mutase	22021E_unicycler_00100	395.328	339.55	401.852	450.796	458.529	394.109	-0.196836	0.238314	0.363576	--	NC_999999999.1	90619	91962	-	1344	protein_coding	gnl|BL_ORD_ID|152151 sp|C5CKU7|GLMM_VARPS Phosphoglucosamine mutase OS=Variovorax paradoxus (strain S110) OX=543728 GN=glmM PE=3 SV=1//0 && PF02878:Phosphoglucomutase/phosphomannomutase, alpha/beta/alpha domain I|PF02879:Phosphoglucomutase/phosphomannomutase, alpha/beta/alpha domain II|PF00408:Phosphoglucomutase/phosphomannomutase, C-terminal domain|PF02880:Phosphoglucomutase/phosphomannomutase, …	PGM_PMM_III	438	433	634	350	344	315	46.9777	40.5838	47.9389	54.5281	55.4374	47.7813
Dihydropteroate synthase	22021E_unicycler_00101	123.653	63.5186	93.1739	186.758	206.605	170.155	-1.01129	2.77e-05	0.000139253	--	NC_999999999.1	91959	92819	-	861	protein_coding	gnl|BL_ORD_ID|98973 sp|P57696|DHPS_NEIMC Dihydropteroate synthase OS=Neisseria meningitidis serogroup C OX=135720 GN=folP PE=3 SV=2//3.69263e-70 && PF00809:Pterin binding enzyme	-	137	81	147	145	155	136	22.9369	11.8507	17.3505	35.2628	38.9917	32.202
ATP-dependent zinc metalloprotease FtsH	22021E_unicycler_00102	4669.92	4129.49	4273.96	11141.1	11799.1	9866.49	-1.32742	1.66e-20	4.11e-19	--	NC_999999999.1	92881	94797	-	1917	protein_coding	gnl|BL_ORD_ID|139202 sp|Q1LLA9|FTSH_CUPMC ATP-dependent zinc metalloprotease FtsH OS=Cupriavidus metallidurans (strain ATCC 43123 / DSM 2839 / NBRC 102507 / CH34) OX=266264 GN=ftsH PE=3 SV=1//0 && PF06480:FtsH Extracellular|PF00004:ATPase family associated with various cellular activities (AAA)|PF01434:Peptidase family M41	AAA	5174	5266	6743	8650	8852	7886	389.064	346.037	357.462	944.813	1000.14	838.652
Ribosomal RNA large subunit methyltransferase E	22021E_unicycler_00103	400.743	342.687	353.681	454.66	454.53	407.872	-0.264502	0.106869	0.193715	--	NC_999999999.1	94963	95631	-	669	protein_coding	gnl|BL_ORD_ID|383426 sp|C5CKU4|RLME_VARPS Ribosomal RNA large subunit methyltransferase E OS=Variovorax paradoxus (strain S110) OX=543728 GN=rlmE PE=3 SV=1//5.17723e-131 && PF01728:FtsJ-like methyltransferase	-	444	437	558	353	341	326	95.6695	82.2847	84.763	110.484	110.401	99.3433
RNA-binding protein HI_1333	22021E_unicycler_00104	320.414	297.204	319.453	565.427	585.158	539.241	-0.850439	6.18e-08	4.96e-07	--	NC_999999999.1	95727	96131	+	405	protein_coding	gnl|BL_ORD_ID|517132 sp|P71376|Y1333_HAEIN RNA-binding protein HI_1333 OS=Haemophilus influenzae (strain ATCC 51907 / DSM 11121 / KW20 / Rd) OX=71421 GN=HI_1333 PE=1 SV=1//3.93315e-12 && PF01985:CRS1 / YhbY (CRM) domain	-	355	379	504	439	439	431	126.354	117.882	126.466	226.966	234.776	216.955
hypothetical protein	22021E_unicycler_00105	277.993	177.225	204.729	427.612	533.173	354.073	-0.996663	2.79e-06	1.71e-05	--	NC_999999999.1	96183	96902	+	720	protein_coding	-//- && -	-	308	226	323	332	400	283	61.6644	39.5403	45.5899	96.5511	120.329	80.1311
Transcription elongation factor GreA	22021E_unicycler_00107	223.839	161.541	169.234	288.509	386.551	290.265	-0.802169	7.64e-05	0.000349354	--	NC_999999999.1	97330	97812	-	483	protein_coding	gnl|BL_ORD_ID|160785 sp|A1WH11|GREA_VEREI Transcription elongation factor GreA OS=Verminephrobacter eiseniae (strain EF01-2) OX=391735 GN=greA PE=3 SV=1//4.60674e-86 && PF01272:Transcription elongation factor, GreA/GreB, C-term|PF03449:Transcription elongation factor, N-terminal	-	248	206	267	224	290	232	74.0152	53.7259	56.1775	97.1075	130.045	97.9237
hypothetical protein	22021E_unicycler_00108	92.0626	112.138	87.4694	154.559	169.283	101.342	-0.543344	0.0230858	0.0545384	--	NC_999999999.1	97880	98749	-	870	protein_coding	-//- && PF11004:3-deoxy-D-manno-oct-2-ulosonic acid (Kdo) hydroxylase	-	102	143	138	120	127	81	16.9004	20.7053	16.1197	28.8811	31.6175	18.9807
Carbamoyl-phosphate synthase large chain	22021E_unicycler_00109	993.735	921.412	978.009	1616.42	2126.03	1298.68	-0.800896	1.29e-05	7e-05	--	NC_999999999.1	98764	101991	-	3228	protein_coding	gnl|BL_ORD_ID|51972 sp|Q8XZ83|CARB_RALSO Carbamoyl-phosphate synthase large chain OS=Ralstonia solanacearum (strain GMI1000) OX=267608 GN=carB PE=3 SV=1//0 && PF02787:Carbamoyl-phosphate synthetase large chain, oligomerisation domain|PF02142:MGS-like domain|PF02786:Carbamoyl-phosphate synthase L chain, ATP binding domain	CPSase_L_D2	1101	1175	1543	1255	1595	1038	49.1666	45.853	48.577	81.407	107.021	65.5558
Carbamoyl-phosphate synthase small chain	22021E_unicycler_00110	351.102	297.204	228.181	504.891	895.731	395.36	-1.03635	5.15e-05	0.000245276	--	NC_999999999.1	101984	103183	-	1200	protein_coding	gnl|BL_ORD_ID|51759 sp|Q9JP87|CARA_RUBGI Carbamoyl-phosphate synthase small chain OS=Rubrivivax gelatinosus (strain NBRC 100245 / IL144) OX=983917 GN=carA PE=3 SV=1//0 && PF00988:Carbamoyl-phosphate synthase small chain, CPSase domain|PF00117:Glutamine amidotransferase class-I	CPSase_sm_chain	389	379	360	392	672	316	46.7288	39.7852	30.4874	68.4001	121.292	53.685
23S rRNA (uridine(2479)-2'-O)-methyltransferase	22021E_unicycler_00111	105.601	97.2384	103.949	78.5673	87.9736	73.8173	0.352931	0.125755	0.220585	--	NC_999999999.1	103320	104099	-	780	protein_coding	gnl|BL_ORD_ID|520067 sp|P74261|Y1673_SYNY3 Uncharacterized tRNA/rRNA methyltransferase slr1673 OS=Synechocystis sp. (strain PCC 6803 / Kazusa) OX=1111708 GN=slr1673 PE=3 SV=1//3.75245e-12 && PF00588:SpoU rRNA Methylase family	SpoU_methylase	117	124	164	61	66	59	21.6226	20.0258	21.3672	16.3752	18.3271	15.4207
Ribonuclease HII	22021E_unicycler_00112	265.357	165.462	270.648	188.046	201.273	186.42	0.285727	0.187253	0.302687	--	NC_999999999.1	104096	104815	-	720	protein_coding	gnl|BL_ORD_ID|387876 sp|A1W904|RNH2_ACISJ Ribonuclease HII OS=Acidovorax sp. (strain JS42) OX=232721 GN=rnhB PE=3 SV=1//4.98698e-87 && PF01351:Ribonuclease HII	-	294	211	427	146	151	149	58.8615	36.9159	60.269	42.4592	45.4243	42.1891
Lipid-A-disaccharide synthase	22021E_unicycler_00113	138.094	123.116	134.373	121.071	155.953	108.849	0.0371583	0.863657	0.910618	--	NC_999999999.1	104787	105935	-	1149	protein_coding	gnl|BL_ORD_ID|221686 sp|Q21WX7|LPXB_RHOFT Lipid-A-disaccharide synthase OS=Rhodoferax ferrireducens (strain ATCC BAA-621 / DSM 15236 / T118) OX=338969 GN=lpxB PE=3 SV=1//5.59888e-158 && PF02684:Lipid-A-disaccharide synthetase	-	153	157	212	94	117	87	19.195	17.2125	18.7506	17.1301	22.0551	15.4364
Acyl-[acyl-carrier-protein]--UDP-N-acetylglucosamine O-acyltransferase	22021E_unicycler_00114	254.526	220.355	280.156	253.734	303.909	238.968	-0.0753691	0.687499	0.782329	--	NC_999999999.1	105943	106731	-	789	protein_coding	gnl|BL_ORD_ID|221473 sp|C5CKT2|LPXA_VARPS Acyl-[acyl-carrier-protein]--UDP-N-acetylglucosamine O-acyltransferase OS=Variovorax paradoxus (strain S110) OX=543728 GN=lpxA PE=3 SV=1//2.80587e-155 && PF13720:Udp N-acetylglucosamine O-acyltransferase; Domain 2|PF00132:Bacterial transferase hexapeptide (six repeats)	Hexapep	282	281	442	197	228	191	51.5215	44.8635	56.9303	52.2807	62.5895	49.3518
3-hydroxyacyl-[acyl-carrier-protein] dehydratase FabZ	22021E_unicycler_00115	618.264	330.14	347.976	615.658	647.806	598.045	-0.52447	0.0174087	0.0429518	--	NC_999999999.1	106748	107191	-	444	protein_coding	gnl|BL_ORD_ID|127454 sp|C5CKT1|FABZ_VARPS 3-hydroxyacyl-[acyl-carrier-protein] dehydratase FabZ OS=Variovorax paradoxus (strain S110) OX=543728 GN=fabZ PE=3 SV=1//3.86605e-93 && PF07977:FabA-like domain	-	685	421	549	478	486	478	222.395	119.444	125.657	225.422	237.081	219.478
UDP-3-O-acylglucosamine N-acyltransferase	22021E_unicycler_00116	551.473	396.011	377.132	499.739	591.823	460.42	-0.230325	0.228388	0.35269	--	NC_999999999.1	107188	108174	-	987	protein_coding	gnl|BL_ORD_ID|222390 sp|C5CKT0|LPXD_VARPS UDP-3-O-acylglucosamine N-acyltransferase OS=Variovorax paradoxus (strain S110) OX=543728 GN=lpxD PE=3 SV=1//0 && PF04613:UDP-3-O-[3-hydroxymyristoyl] glucosamine N-acyltransferase, LpxD	-	611	505	595	388	444	368	89.2361	64.4522	61.263	82.3126	97.4337	76.0112
Chaperone protein Skp	22021E_unicycler_00117	1149.88	1395.06	1031.25	1398.75	1674.16	1283.67	-0.284914	0.0968215	0.178056	--	NC_999999999.1	108190	108717	-	528	protein_coding	gnl|BL_ORD_ID|436139 sp|P31519|SKP_YEREN Chaperone protein Skp OS=Yersinia enterocolitica OX=630 GN=skp PE=2 SV=2//9.40476e-08 && PF03938:Outer membrane protein (OmpH-like)	-	1274	1779	1627	1086	1256	1026	347.818	424.43	313.15	430.673	515.227	396.151
Outer membrane protein assembly factor BamA	22021E_unicycler_00118	1056.01	1448.38	944.416	1604.83	1938.09	1378.76	-0.51317	0.00763486	0.0211431	--	NC_999999999.1	108717	111134	-	2418	protein_coding	gnl|BL_ORD_ID|40940 sp|Q9K1H0|BAMA_NEIMB Outer membrane protein assembly factor BamA OS=Neisseria meningitidis serogroup B (strain MC58) OX=122586 GN=bamA PE=1 SV=1//4.29043e-168 && PF01103:Surface antigen|PF07244:Surface antigen variable number repeat	-	1170	1847	1490	1246	1454	1102	69.7503	96.222	62.6222	107.898	130.242	92.9121
Regulator of sigma-E protease RseP	22021E_unicycler_00119	692.275	657.143	777.083	714.833	789.097	749.433	-0.0828015	0.588825	0.703268	--	NC_999999999.1	111173	112543	-	1371	protein_coding	gnl|BL_ORD_ID|517849 sp|Q8XZI4|Y1411_RALSO Putative zinc metalloprotease RSc1411 OS=Ralstonia solanacearum (strain GMI1000) OX=267608 GN=RSc1411 PE=3 SV=1//8.79877e-91 && PF02163:Peptidase family M50	Peptidase_M50	767	838	1226	555	592	599	80.6444	76.9964	90.8765	84.7632	93.525	89.071
1-deoxy-D-xylulose 5-phosphate reductoisomerase	22021E_unicycler_00120	561.402	523.048	501.998	475.267	478.523	399.114	0.229375	0.156829	0.262758	--	NC_999999999.1	112568	113758	-	1191	protein_coding	gnl|BL_ORD_ID|109275 sp|B2UB12|DXR_RALPJ 1-deoxy-D-xylulose 5-phosphate reductoisomerase OS=Ralstonia pickettii (strain 12J) OX=402626 GN=dxr PE=3 SV=1//1.2016e-138 && PF02670:1-deoxy-D-xylulose 5-phosphate reductoisomerase|PF13288:DXP reductoisomerase C-terminal domain|PF08436:1-deoxy-D-xylulose 5-phosphate reductoisomerase C-terminal	-	622	667	792	369	359	319	75.2827	70.5469	67.579	64.8734	65.2869	54.6042
Isoprenyl transferase	22021E_unicycler_00122	540.642	648.517	585.664	517.771	621.147	486.694	0.127489	0.446011	0.579896	--	NC_999999999.1	114606	115343	-	738	protein_coding	gnl|BL_ORD_ID|198512 sp|Q7NVZ0|ISPT_CHRVO Isoprenyl transferase OS=Chromobacterium violaceum (strain ATCC 12472 / DSM 30191 / JCM 1249 / NBRC 12614 / NCIMB 9131 / NCTC 9757) OX=243365 GN=uppS PE=3 SV=1//9.25021e-85 && PF01255:Putative undecaprenyl diphosphate synthase	Prenyltransf	599	827	924	402	466	389	117	141.16	127.237	114.057	136.764	107.458
Ribosome-recycling factor	22021E_unicycler_00123	1218.48	1375.45	1116.19	1235.18	1452.9	1058.46	-0.0141046	0.93293	0.955604	--	NC_999999999.1	115345	115905	-	561	protein_coding	gnl|BL_ORD_ID|398870 sp|A1TN72|RRF_ACIAC Ribosome-recycling factor OS=Acidovorax citrulli (strain AAC00-1) OX=397945 GN=frr PE=3 SV=1//4.52805e-114 && PF01765:Ribosome recycling factor	-	1350	1754	1761	959	1090	846	346.887	393.85	319.003	357.938	420.83	307.436
Uridylate kinase	22021E_unicycler_00124	918.821	603.819	728.911	873.256	1066.35	706.894	-0.233546	0.238828	0.364179	--	NC_999999999.1	115918	116640	-	723	protein_coding	gnl|BL_ORD_ID|334155 sp|A1TN71|PYRH_ACIAC Uridylate kinase OS=Acidovorax citrulli (strain AAC00-1) OX=397945 GN=pyrH PE=3 SV=1//3.42288e-139 && PF00696:Amino acid kinase family	AA_kinase	1018	770	1150	678	800	565	202.967	134.158	161.643	196.356	239.66	159.315
Elongation factor Ts	22021E_unicycler_00125	888.134	795.159	832.861	1136.01	1567.53	849.524	-0.497654	0.0135626	0.0347922	--	NC_999999999.1	116733	117659	-	927	protein_coding	gnl|BL_ORD_ID|115110 sp|C5CKS1|EFTS_VARPS Elongation factor Ts OS=Variovorax paradoxus (strain S110) OX=543728 GN=tsf PE=3 SV=1//3.57285e-157 && PF00889:Elongation factor TS	-	984	1014	1314	882	1176	679	153.014	137.791	144.05	199.224	274.771	149.327
30S ribosomal protein S2	22021E_unicycler_00126	3025.43	3310.03	2697.61	3790.55	5131.79	3262.97	-0.431871	0.0174291	0.0429907	--	NC_999999999.1	117772	118527	-	756	protein_coding	gnl|BL_ORD_ID|411259 sp|C5CKS0|RS2_VARPS 30S ribosomal protein S2 OS=Variovorax paradoxus (strain S110) OX=543728 GN=rpsB PE=3 SV=1//1.469e-170 && PF00318:Ribosomal protein S2	-	3352	4221	4256	2943	3850	2608	639.144	703.327	572.108	815.118	1103.02	703.287
Glutamyl-tRNA(Gln) amidotransferase subunit A	22021E_unicycler_00127	335.758	337.198	278.888	360.637	473.191	376.593	-0.347864	0.0540014	0.11096	--	NC_999999999.1	118706	120037	+	1332	protein_coding	gnl|BL_ORD_ID|69178 sp|Q38M35|CNBH_COMTE 2-amino-5-chloromuconic acid deaminase OS=Comamonas testosteroni OX=285 GN=cnbH PE=1 SV=2//1.88218e-39 && PF01425:Amidase	Amidase	372	430	440	280	355	301	40.2583	40.6657	33.5697	44.0155	57.7255	46.069
D-amino acid dehydrogenase 1	22021E_unicycler_00128	181.418	163.894	178.742	207.366	247.926	143.881	-0.191865	0.375004	0.510816	--	NC_999999999.1	120084	121340	+	1257	protein_coding	gnl|BL_ORD_ID|88583 sp|A3M0Z0|DADA_ACIBT D-amino acid dehydrogenase OS=Acinetobacter baumannii (strain ATCC 17978 / CIP 53.77 / LMG 1025 / NCDC KC755 / 5377) OX=400667 GN=dadA PE=3 SV=2//4.35037e-83 && PF01266:FAD dependent oxidoreductase	DAO	201	209	282	161	186	115	23.0503	20.9447	22.7988	26.819	32.0495	18.6513
Bifunctional NAD(P)H-hydrate repair enzyme Nnr	22021E_unicycler_00129	194.956	192.124	206.631	132.663	150.622	122.612	0.550479	0.00495078	0.0145481	--	NC_999999999.1	121375	122835	+	1461	protein_coding	gnl|BL_ORD_ID|271323 sp|P31806|NNR_ECOLI Bifunctional NAD(P)H-hydrate repair enzyme Nnr OS=Escherichia coli (strain K12) OX=83333 GN=nnr PE=1 SV=2//1.82616e-24 && PF01256:Carbohydrate kinase|PF03853:YjeF-related protein N-terminus	-	216	245	326	103	113	98	21.3118	21.1242	22.676	14.7618	16.7522	13.6749
3-oxoacyl-[acyl-carrier-protein] reductase FabG	22021E_unicycler_00131	1330.4	934.743	1339.93	1223.59	1039.69	1005.92	0.14119	0.428784	0.563613	--	NC_999999999.1	124818	125579	-	762	protein_coding	gnl|BL_ORD_ID|1017 sp|A7AZH2|3BHDP_RUMGV 3-beta-hydroxycholanate 3-dehydrogenase (NADP(+)) OS=Ruminococcus gnavus (strain ATCC 29149 / VPI C7-9) OX=411470 GN=RUMGNA_00694 PE=1 SV=1//3.04172e-31 && PF00106:short chain dehydrogenase	adh_short	1474	1192	2114	950	780	804	278.843	197.054	281.935	261.048	221.709	215.104
Ribonuclease R	22021E_unicycler_00132	2566.02	2344.7	2123.35	3796.99	3837.52	3473.17	-0.659437	5.07e-06	2.94e-05	--	NC_999999999.1	125593	127866	-	2274	protein_coding	gnl|BL_ORD_ID|390207 sp|P44907|RNR_HAEIN Ribonuclease R OS=Haemophilus influenzae (strain ATCC 51907 / DSM 11121 / KW20 / Rd) OX=71421 GN=rnr PE=3 SV=1//0 && PF08206:Ribonuclease B OB domain|PF00773:RNB domain|PF00575:S1 RNA binding domain	RNB	2843	2990	3350	2948	2879	2776	180.22	165.632	149.711	271.449	274.217	248.872
Ribosomal protein S12 methylthiotransferase RimO	22021E_unicycler_00134	1871.94	1619.33	1785.52	1852.13	1792.8	1746.59	-0.0311143	0.825917	0.885905	--	NC_999999999.1	128109	129515	-	1407	protein_coding	gnl|BL_ORD_ID|351624 sp|Q12A25|RIMO_POLSJ Ribosomal protein S12 methylthiotransferase RimO OS=Polaromonas sp. (strain JS666 / ATCC BAA-500) OX=296591 GN=rimO PE=3 SV=1//0 && PF04055:Radical SAM superfamily|PF00919:Uncharacterized protein family UPF0004	Radical_SAM	2074	2065	2817	1438	1345	1396	212.486	184.88	203.466	214.001	207.048	202.273
hypothetical protein	22021E_unicycler_00135	5545.42	4174.98	3603.99	5387.65	4042.79	5935.41	-0.205945	0.286326	0.418959	--	NC_999999999.1	129534	130091	-	558	protein_coding	gnl|BL_ORD_ID|513752 sp|P45373|Y064_ALLVD Uncharacterized protein Alvin_0064 OS=Allochromatium vinosum (strain ATCC 17899 / DSM 180 / NBRC 103801 / NCIMB 10441 / D) OX=572477 GN=Alvin_0064 PE=4 SV=1//2.4035e-37 && PF07879:PHB/PHA accumulation regulator DNA-binding domain|PF05233:PHB accumulation regulatory domain	PHB_acc_N	6144	5324	5686	4183	3033	4744	1587.21	1201.9	1035.55	1569.66	1177.28	1733.24
hypothetical protein	22021E_unicycler_00136	1371.91	1122.16	1084.49	1555.89	1512.88	1620.23	-0.390697	0.0108808	0.0288178	--	NC_999999999.1	130189	130557	-	369	protein_coding	-//- && -	-	1520	1431	1711	1208	1135	1295	593.791	488.514	471.218	685.476	666.213	715.468
GTP pyrophosphokinase	22021E_unicycler_00138	2050.65	1903.21	1948.41	3566.44	4040.12	3485.68	-0.910262	1.01e-10	1.13e-09	--	NC_999999999.1	130890	133121	-	2232	protein_coding	gnl|BL_ORD_ID|345484 sp|P0AG23|RELA_SHIFL GTP pyrophosphokinase OS=Shigella flexneri OX=623 GN=relA PE=3 SV=1//5.63607e-156 && PF13328:HD domain|PF02824:TGS domain|PF04607:Region found in RelA / SpoT proteins|PF13291:ACT domain	-	2272	2427	3074	2769	3031	2786	146.734	136.974	139.961	259.765	294.127	254.468
D-beta-hydroxybutyrate dehydrogenase	22021E_unicycler_00139	1708.57	1366.83	1393.81	2534.76	2529.91	2295.84	-0.720265	2.25e-06	1.41e-05	--	NC_999999999.1	133236	134006	+	771	protein_coding	gnl|BL_ORD_ID|41963 sp|Q9X6U2|BDHA_CUPNH D-beta-hydroxybutyrate dehydrogenase OS=Cupriavidus necator (strain ATCC 17699 / H16 / DSM 428 / Stanier 337) OX=381666 GN=hbdH1 PE=3 SV=2//1.71959e-133 && PF00106:short chain dehydrogenase	adh_short	1893	1743	2199	1968	1898	1835	353.926	284.778	289.847	534.469	533.194	485.209
hypothetical protein	22021E_unicycler_00140	683.249	558.337	661.091	1281.55	1348.93	943.36	-0.909287	2.82e-07	2.01e-06	--	NC_999999999.1	134028	134678	-	651	protein_coding	-//- && PF04402:Protein of unknown function (DUF541)	-	757	712	1043	995	1012	754	167.622	137.773	162.818	320.032	336.7	236.122
hypothetical protein	22021E_unicycler_00141	638.12	372.486	435.445	1526.27	1410.24	1292.43	-1.55001	2.89e-15	5.02e-14	--	NC_999999999.1	134790	135170	-	381	protein_coding	-//- && -	-	707	475	687	1185	1058	1033	267.492	157.048	183.244	651.246	601.456	552.742
Transcriptional regulatory protein OmpR	22021E_unicycler_00142	2190.55	2015.34	1685.37	2900.55	3180.38	2865.11	-0.603137	8.31e-05	0.000376704	--	NC_999999999.1	135341	136072	+	732	protein_coding	gnl|BL_ORD_ID|285889 sp|P0AA21|OMPR_SHIFL Transcriptional regulatory protein OmpR OS=Shigella flexneri OX=623 GN=ompR PE=3 SV=1//1.21908e-89 && PF00486:Transcriptional regulatory protein, C terminal|PF00072:Response regulator receiver domain	Response_reg	2427	2570	2659	2252	2386	2290	477.942	442.268	369.152	644.183	705.997	637.781
Osmolarity sensor protein EnvZ	22021E_unicycler_00143	529.811	482.271	431.642	891.288	994.369	768.2	-0.879376	1.36e-07	1.03e-06	--	NC_999999999.1	136087	137577	+	1491	protein_coding	gnl|BL_ORD_ID|120054 sp|P0AEJ5|ENVZ_SHIFL Osmolarity sensor protein EnvZ OS=Shigella flexneri OX=623 GN=envZ PE=1 SV=1//6.31012e-33 && PF00672:HAMP domain|PF02518:Histidine kinase-, DNA gyrase B-, and HSP90-like ATPase|PF00512:His Kinase A (phospho-acceptor) domain|PF16524:Periplasmic domain of Sensor histidine kinase RisS	HATPase_c	587	615	681	692	746	614	56.7515	51.9591	46.416	97.1807	108.369	83.9533
2-C-methyl-D-erythritol 4-phosphate cytidylyltransferase	22021E_unicycler_00145	220.228	330.924	264.943	193.198	254.59	206.438	0.320706	0.119136	0.211264	--	NC_999999999.1	138065	138781	-	717	protein_coding	gnl|BL_ORD_ID|196168 sp|Q21YT7|ISPDF_RHOFT Bifunctional enzyme IspD/IspF OS=Rhodoferax ferrireducens (strain ATCC BAA-621 / DSM 15236 / T118) OX=338969 GN=ispDF PE=3 SV=1//2.59109e-76 && PF01128:2-C-methyl-D-erythritol 4-phosphate cytidylyltransferase	-	244	422	418	150	191	165	49.0554	74.1408	59.2455	43.805	57.6976	46.915
Transcription-repair-coupling factor	22021E_unicycler_00146	540.642	550.495	536.225	649.146	770.436	640.584	-0.339981	0.0293144	0.0664796	--	NC_999999999.1	138889	142452	+	3564	protein_coding	gnl|BL_ORD_ID|236707 sp|P30958|MFD_ECOLI Transcription-repair-coupling factor OS=Escherichia coli (strain K12) OX=83333 GN=mfd PE=1 SV=2//0 && PF03461:TRCF domain|PF00270:DEAD/DEAH box helicase|PF00271:Helicase conserved C-terminal domain|PF02559:CarD-like/TRCF domain	DEAD	599	702	846	504	578	512	24.2273	24.8121	24.123	29.6104	35.1264	29.2873
hypothetical protein	22021E_unicycler_00147	1194.11	823.39	673.768	1603.54	1727.48	1776.62	-0.925854	2.56e-06	1.59e-05	--	NC_999999999.1	142503	142751	+	249	protein_coding	-//- && -	-	1323	1050	1063	1245	1296	1420	765.909	531.195	433.843	1046.94	1127.32	1162.62
tRNA(fMet)-specific endonuclease VapC	22021E_unicycler_00148	594.797	652.438	527.985	843.632	950.382	919.588	-0.612944	9.31e-05	0.000416378	--	NC_999999999.1	142751	143149	+	399	protein_coding	gnl|BL_ORD_ID|502123 sp|Q8ZM86|VAPC_SALTY tRNA(fMet)-specific endonuclease VapC OS=Salmonella typhimurium (strain LT2 / SGSC1412 / ATCC 700720) OX=99287 GN=vapC PE=1 SV=1//1.10533e-29 && PF01850:PIN domain	-	659	832	833	655	713	735	238.083	262.672	212.163	343.732	387.044	375.545
Phosphoserine phosphatase	22021E_unicycler_00149	444.969	661.848	558.41	727.713	795.761	713.15	-0.424542	0.0165147	0.0410532	--	NC_999999999.1	143146	143859	+	714	protein_coding	gnl|BL_ORD_ID|432880 sp|Q12A06|SERB_POLSJ Phosphoserine phosphatase OS=Polaromonas sp. (strain JS666 / ATCC BAA-500) OX=296591 GN=serB PE=1 SV=1//7.13413e-122 && PF00702:haloacid dehalogenase-like hydrolase	Hydrolase	493	844	881	565	597	570	99.5326	148.905	125.394	165.692	181.1	162.751
hypothetical protein	22021E_unicycler_00150	5267.43	5965.26	5565.71	1706.58	1188.98	1959.29	1.79061	1.12e-22	3.11e-21	--	NC_999999999.1	143984	144955	+	972	protein_coding	gnl|BL_ORD_ID|543790 sp|Q44018|YGB7_CUPNE UPF0065 protein in gbd 5&apos;region OS=Cupriavidus necator OX=106590 PE=3 SV=1//3.93445e-32 && PF03401:Tripartite tricarboxylate transporter family receptor	-	5836	7607	8781	1325	892	1566	865.497	985.85	918.071	285.431	198.766	328.452
Uncharacterized oxidoreductase YbiC	22021E_unicycler_00153	1129.12	1321.34	1510.43	573.155	463.861	588.036	1.28565	8e-14	1.22e-12	--	NC_999999999.1	146960	148027	+	1068	protein_coding	gnl|BL_ORD_ID|168529 sp|P58409|HCXB_ECO57 Hydroxycarboxylate dehydrogenase B OS=Escherichia coli O157:H7 OX=83334 GN=hcxB PE=3 SV=1//7.55567e-33 && PF02615:Malate/L-lactate dehydrogenase	-	1251	1685	2383	445	348	470	168.851	198.743	226.752	87.245	70.5751	89.7168
2-aminoadipate transaminase	22021E_unicycler_00154	870.082	923.765	998.292	812.72	857.076	894.565	0.123336	0.405482	0.540681	--	NC_999999999.1	148042	149229	-	1188	protein_coding	gnl|BL_ORD_ID|225821 sp|Q72LL6|LYSN_THET2 2-aminoadipate transaminase OS=Thermus thermophilus (strain HB27 / ATCC BAA-163 / DSM 7039) OX=262724 GN=lysN PE=1 SV=1//5.36479e-103 && PF00155:Aminotransferase class I and II	Aminotran_1_2	964	1178	1575	631	643	715	116.971	124.909	134.729	111.215	117.23	122.698
Endonuclease III	22021E_unicycler_00155	183.223	174.088	161.628	92.7351	98.6371	98.8401	0.836689	5.48e-05	0.000259296	--	NC_999999999.1	149305	149964	+	660	protein_coding	gnl|BL_ORD_ID|117813 sp|P44319|END3_HAEIN Endonuclease III OS=Haemophilus influenzae (strain ATCC 51907 / DSM 11121 / KW20 / Rd) OX=71421 GN=nth PE=3 SV=1//1.60851e-94 && PF00730:HhH-GPD superfamily base excision DNA repair protein|PF00633:Helix-hairpin-helix motif	HhH-GPD	203	222	255	72	74	79	44.3372	42.3714	39.264	22.8423	24.2846	24.4023
hypothetical protein	22021E_unicycler_00157	44.2262	56.461	91.9062	47.6555	26.6587	28.7762	0.911344	0.00866658	0.0236175	--	NC_999999999.1	150547	151095	-	549	protein_coding	-//- && PF00300:Histidine phosphatase superfamily (branch 1)	-	49	72	145	37	20	23	12.8659	16.5205	26.8407	14.1118	7.89044	8.54088
hypothetical protein	22021E_unicycler_00159	259.039	252.506	225.646	293.661	307.908	252.73	-0.213808	0.230085	0.354361	--	NC_999999999.1	151912	152298	-	387	protein_coding	gnl|BL_ORD_ID|534417 sp|Q8RBR1|Y752_CALS4 UPF0331 protein TTE0752 OS=Caldanaerobacter subterraneus subsp. tengcongensis (strain DSM 15242 / JCM 11007 / NBRC 100824 / MB4) OX=273068 GN=TTE0752 PE=3 SV=1//1.23183e-20 && PF01934:Protein of unknown function DUF86	-	287	322	356	228	231	202	106.902	104.811	93.484	123.36	129.284	106.411
hypothetical protein	22021E_unicycler_00160	293.337	160.757	209.166	253.734	235.929	226.456	-0.113494	0.607526	0.719736	--	NC_999999999.1	152295	152585	-	291	protein_coding	gnl|BL_ORD_ID|530055 sp|Q57877|Y435_METJA Uncharacterized protein MJ0435 OS=Methanocaldococcus jannaschii (strain ATCC 43067 / DSM 2661 / JAL-1 / JCM 10045 / NBRC 100440) OX=243232 GN=MJ0435 PE=3 SV=2//4.21838e-08 && -	-	325	205	330	197	177	181	160.993	88.7411	115.244	141.751	131.742	126.804
Nicotinate-nucleotide--dimethylbenzimidazole phosphoribosyltransferase	22021E_unicycler_00161	133.581	145.858	173.671	118.495	125.296	121.361	0.315512	0.132813	0.230565	--	NC_999999999.1	152641	153681	-	1041	protein_coding	gnl|BL_ORD_ID|72614 sp|C5CKN8|COBT_VARPS Nicotinate-nucleotide--dimethylbenzimidazole phosphoribosyltransferase OS=Variovorax paradoxus (strain S110) OX=543728 GN=cobT PE=3 SV=1//1.61923e-133 && PF02277:Phosphoribosyltransferase	-	148	186	274	92	94	97	20.494	22.5074	26.7484	18.505	19.5578	18.9963
Cobyric acid synthase	22021E_unicycler_00162	241.89	136.447	210.434	234.414	262.588	221.452	-0.287926	0.191504	0.307995	--	NC_999999999.1	153678	155147	-	1470	protein_coding	gnl|BL_ORD_ID|72162 sp|C5CKN7|COBQ_VARPS Cobyric acid synthase OS=Variovorax paradoxus (strain S110) OX=543728 GN=cobQ PE=3 SV=1//0 && PF01656:CobQ/CobB/MinD/ParA nucleotide binding domain|PF07685:CobB/CobQ-like glutamine amidotransferase domain	CbiA	268	174	332	182	197	177	26.2805	14.9106	22.9519	25.9242	29.0263	24.5473
Efflux pump membrane transporter BepE	22021E_unicycler_00164	265.357	363.86	361.92	468.828	698.457	434.146	-0.6899	0.00101983	0.00357232	--	NC_999999999.1	156727	160023	-	3297	protein_coding	gnl|BL_ORD_ID|42173 sp|Q8G2M6|BEPE_BRUSU Efflux pump membrane transporter BepE OS=Brucella suis biovar 1 (strain 1330) OX=204722 GN=bepE PE=1 SV=1//0 && PF00873:AcrB/AcrD/AcrF family	ACR_tran	294	464	571	364	524	347	12.8542	17.7281	17.6001	23.1171	34.4236	21.4564
Efflux pump periplasmic linker BepF	22021E_unicycler_00165	107.406	148.21	146.416	180.318	246.593	136.374	-0.48176	0.0430053	0.0921186	--	NC_999999999.1	160064	161308	-	1245	protein_coding	gnl|BL_ORD_ID|42174 sp|Q8FWV8|BEPF_BRUSU Efflux pump periplasmic linker BepF OS=Brucella suis biovar 1 (strain 1330) OX=204722 GN=bepF PE=1 SV=1//1.01343e-47 && PF16576:Barrel-sandwich domain of CusB or HlyD membrane-fusion|PF13533:Biotin-lipoyl like	-	119	189	231	140	185	109	13.7783	19.123	18.8556	23.5456	32.1844	17.8486
Carboxylesterase NlhH	22021E_unicycler_00166	668.808	755.166	773.914	770.217	890.4	701.89	-0.103208	0.520284	0.646763	--	NC_999999999.1	161455	162327	-	873	protein_coding	gnl|BL_ORD_ID|270702 sp|P9WK87|NLHH_MYCTU Carboxylesterase NlhH OS=Mycobacterium tuberculosis (strain ATCC 25618 / H37Rv) OX=83332 GN=nlhH PE=1 SV=1//1.30775e-10 && PF07859:alpha/beta hydrolase fold	Abhydrolase_3	741	963	1221	598	668	561	122.355	138.956	142.135	143.43	165.732	131.007
HTH-type transcriptional regulator DmlR	22021E_unicycler_00167	419.697	375.622	332.13	345.181	515.845	258.986	0.00941259	0.966587	0.978365	--	NC_999999999.1	162497	163411	+	915	protein_coding	gnl|BL_ORD_ID|225828 sp|A0A0H2ZDG9|LYSRL_PSEAB HTH-type transcriptional repressor PA14_22550 OS=Pseudomonas aeruginosa (strain UCBPP-PA14) OX=208963 GN=PA14_22550 PE=4 SV=2//1.52096e-73 && PF00126:Bacterial regulatory helix-turn-helix protein, lysR family|PF03466:LysR substrate binding domain	LysR_substrate	465	479	524	268	387	207	73.2569	65.9444	58.1981	61.3289	91.608	46.1207
Histidinol-phosphate aminotransferase	22021E_unicycler_00168	64.9854	74.4971	62.7498	56.6715	74.6443	66.3104	0.0329358	0.898891	0.933103	--	NC_999999999.1	163415	164431	-	1017	protein_coding	gnl|BL_ORD_ID|176479 sp|Q5LNM6|HIS8_RUEPO Histidinol-phosphate aminotransferase OS=Ruegeria pomeroyi (strain ATCC 700808 / DSM 15171 / DSS-3) OX=246200 GN=hisC PE=3 SV=2//1.00392e-16 && PF00155:Aminotransferase class I and II	Aminotran_1_2	72	95	99	44	56	53	10.2054	11.767	9.89265	9.05907	11.9264	10.6243
Cob(I)yrinic acid a,c-diamide adenosyltransferase	22021E_unicycler_00170	92.9652	61.9503	74.1588	57.9594	71.9784	57.5525	0.286314	0.283764	0.416597	--	NC_999999999.1	165470	166039	-	570	protein_coding	gnl|BL_ORD_ID|47438 sp|P0A9H5|BTUR_ECOLI Cob(I)yrinic acid a,c-diamide adenosyltransferase OS=Escherichia coli (strain K12) OX=83333 GN=btuR PE=3 SV=1//2.10025e-41 && PF02572:ATP:corrinoid adenosyltransferase BtuR/CobO/CobP	-	103	79	117	45	54	46	26.0483	17.4589	20.8598	16.5306	20.5193	16.4524
Vitamin B12-binding protein	22021E_unicycler_00173	74.9137	71.3604	90.6386	60.5354	122.63	53.799	0.00592655	0.98406	0.98942	--	NC_999999999.1	167834	168712	-	879	protein_coding	gnl|BL_ORD_ID|553709 sp|O34805|YVRC_BACSU Uncharacterized ABC transporter substrate-binding lipoprotein YvrC OS=Bacillus subtilis (strain 168) OX=224308 GN=yvrC PE=3 SV=1//2.92828e-26 && PF01497:Periplasmic binding protein	Peripla_BP_2	83	91	143	47	92	43	13.6115	13.0412	16.5328	11.1959	22.6695	9.97302
Bifunctional adenosylcobalamin biosynthesis protein CobP	22021E_unicycler_00174	95.6729	63.5186	84.934	81.1432	90.6395	66.3104	0.0358131	0.889141	0.926586	--	NC_999999999.1	168709	169293	-	585	protein_coding	gnl|BL_ORD_ID|71889 sp|P29931|COBP_PSEDE Bifunctional adenosylcobalamin biosynthesis protein CobP OS=Pseudomonas denitrificans OX=43306 GN=cobP PE=1 SV=3//4.36852e-27 && PF02283:Cobinamide kinase / cobinamide phosphate guanyltransferase	-	106	81	134	63	68	53	26.1196	17.4419	23.2781	22.5495	25.1766	18.47
Vitamin B12 transporter BtuB	22021E_unicycler_00175	395.328	308.183	262.408	600.202	777.1	389.105	-0.872367	0.000185182	0.000769924	--	NC_999999999.1	169275	171251	-	1977	protein_coding	gnl|BL_ORD_ID|47271 sp|Q6LLU3|BTUB_PHOPR Vitamin B12 transporter BtuB OS=Photobacterium profundum (strain SS9) OX=298386 GN=btuB PE=3 SV=1//1.12057e-76 && PF07715:TonB-dependent Receptor Plug Domain|PF00593:TonB dependent receptor	TonB_dep_Rec	438	393	414	466	583	311	31.9363	25.0409	21.281	49.355	63.8712	32.0701
hypothetical protein	22021E_unicycler_00176	338.466	158.404	124.232	373.516	458.529	345.315	-0.927896	0.000982106	0.00345459	--	NC_999999999.1	171530	171757	+	228	protein_coding	-//- && -	-	375	202	196	290	344	276	237.09	111.604	87.3614	266.327	326.789	246.786
Cell division protein ZapA	22021E_unicycler_00177	170.587	229.765	184.446	126.223	153.287	137.625	0.488468	0.0182141	0.0446759	--	NC_999999999.1	171754	172110	+	357	protein_coding	gnl|BL_ORD_ID|554256 sp|Q9HTW3|ZAPA_PSEAE Cell division protein ZapA OS=Pseudomonas aeruginosa (strain ATCC 15692 / DSM 22644 / CIP 104116 / JCM 14847 / LMG 12228 / 1C / PRS 101 / PAO1) OX=208964 GN=zapA PE=1 SV=1//1.84002e-09 && PF05164:Cell division protein ZapA	-	189	293	291	98	115	110	76.315	103.386	82.8368	57.4791	69.7707	62.8162
hypothetical protein	22021E_unicycler_00179	2133.69	1510.33	1859.67	1953.88	1650.17	1867.95	0.00803781	0.961571	0.975414	--	NC_999999999.1	173309	173734	+	426	protein_coding	gnl|BL_ORD_ID|551004 sp|P74897|YQA3_THEAQ Universal stress protein in QAH/OAS sulfhydrylase 3&apos;region OS=Thermus aquaticus OX=271 PE=3 SV=1//9.70325e-09 && PF00582:Universal stress protein family	Usp	2364	1926	2934	1517	1238	1493	799.934	569.522	699.921	745.638	629.44	714.492
Nitrilase (next to phenylacetaldoxime dehydratase)	22021E_unicycler_00181	91.1601	112.138	119.161	73.4153	65.3137	75.0684	0.596279	0.0129763	0.0335683	--	NC_999999999.1	174901	175950	+	1050	protein_coding	gnl|BL_ORD_ID|270519 sp|Q500U1|NITR_PSEU2 Nitrilase OS=Pseudomonas syringae pv. syringae (strain B728a) OX=205918 GN=Psyr_0007 PE=1 SV=1//1.46334e-136 && PF00795:Carbon-nitrogen hydrolase	CN_hydrolase	101	143	188	57	49	60	13.8659	17.1558	18.1956	11.3668	10.1076	11.6495
Phenylacetaldoxime dehydratase (next to a nitrilase)	22021E_unicycler_00182	87.5498	88.6124	113.457	32.1997	37.3221	53.799	1.23319	1.27e-05	6.89e-05	--	NC_999999999.1	175967	177019	+	1053	protein_coding	gnl|BL_ORD_ID|288798 sp|P82604|OXD_BACSX Phenylacetaldoxime dehydratase OS=Bacillus sp. (strain OxB-1) OX=98228 GN=oxd PE=1 SV=2//6.32786e-61 && PF13816:Haem-containing dehydratase	-	97	113	179	25	28	43	13.2788	13.518	17.2752	4.97122	5.75934	8.32505
Long-chain-fatty-acid--CoA ligase	22021E_unicycler_00183	1848.47	1912.62	1948.41	1250.64	1138.33	1208.6	0.666402	1.72e-06	1.09e-05	--	NC_999999999.1	177016	178566	-	1551	protein_coding	gnl|BL_ORD_ID|3300 sp|Q8H151|AAE13_ARATH Malonate--CoA ligase OS=Arabidopsis thaliana OX=3702 GN=AAE13 PE=1 SV=2//4.61708e-83 && PF13193:AMP-binding enzyme C-terminal domain|PF00501:AMP-binding enzyme	AMP-binding	2048	2439	3074	971	854	966	190.342	198.091	201.414	131.087	119.259	126.973
Probable enoyl-CoA hydratase echA8	22021E_unicycler_00184	518.078	886.124	848.706	349.045	279.916	321.543	1.24595	2.9e-09	2.74e-08	--	NC_999999999.1	178581	179342	-	762	protein_coding	gnl|BL_ORD_ID|111323 sp|P9WNN9|ECHA8_MYCTU Probable enoyl-CoA hydratase echA8 OS=Mycobacterium tuberculosis (strain ATCC 25618 / H37Rv) OX=83332 GN=echA8 PE=1 SV=1//3.24068e-18 && PF00378:Enoyl-CoA hydratase/isomerase	ECH	574	1130	1339	271	210	257	108.586	186.804	178.576	74.4674	59.6908	68.7583
hypothetical protein	22021E_unicycler_00185	2529.01	2213.74	2314.77	1343.37	1162.32	1496.36	0.818073	1.12e-07	8.59e-07	--	NC_999999999.1	179339	180331	-	993	protein_coding	gnl|BL_ORD_ID|553003 sp|P27103|YTCB_PSESQ UPF0065 protein in tcbD-tcbE intergenic region OS=Pseudomonas sp. (strain P51) OX=65067 PE=3 SV=1//4.90288e-69 && PF03401:Tripartite tricarboxylate transporter family receptor	-	2802	2823	3652	1043	872	1196	406.757	358.117	373.749	219.931	190.2	245.544
hypothetical protein	22021E_unicycler_00186	1759.12	1435.05	1791.22	1119.26	917.058	1278.67	0.588499	0.000585626	0.00216213	--	NC_999999999.1	180408	181880	-	1473	protein_coding	gnl|BL_ORD_ID|92856 sp|Q920F5|DCMC_RAT Malonyl-CoA decarboxylase, mitochondrial OS=Rattus norvegicus OX=10116 GN=Mlycd PE=1 SV=1//9.52415e-65 && PF05292:Malonyl-CoA decarboxylase (MCD)	-	1949	1830	2826	869	688	1022	190.733	156.499	194.97	123.529	101.165	141.447
HTH-type transcriptional repressor RspR	22021E_unicycler_00187	892.647	773.202	782.787	641.418	575.827	685.625	0.362914	0.0205687	0.0494657	--	NC_999999999.1	181877	182545	-	669	protein_coding	gnl|BL_ORD_ID|541888 sp|O05494|YDHC_BACSU Uncharacterized HTH-type transcriptional regulator YdhC OS=Bacillus subtilis (strain 168) OX=224308 GN=ydhC PE=4 SV=1//9.39344e-19 && PF07729:FCD domain|PF00392:Bacterial regulatory proteins, gntR family	FCD	989	986	1235	498	432	548	213.102	185.658	187.603	155.867	139.862	166.994
Prolipoprotein diacylglyceryl transferase	22021E_unicycler_00190	360.127	327.787	283.959	381.244	447.866	411.625	-0.354392	0.0401872	0.0872155	--	NC_999999999.1	184202	185035	-	834	protein_coding	gnl|BL_ORD_ID|216511 sp|A1VR95|LGT_POLNA Prolipoprotein diacylglyceryl transferase OS=Polaromonas naphthalenivorans (strain CJ2) OX=365044 GN=lgt PE=3 SV=1//4.19657e-148 && PF01790:Prolipoprotein diacylglyceryl transferase	LGT	399	418	448	296	336	329	68.9641	63.1356	54.5897	74.3152	87.2603	80.4224
Hca operon transcriptional activator HcaR	22021E_unicycler_00191	52.3493	75.2813	86.2017	43.7916	41.3209	48.7945	0.682257	0.0193251	0.0469148	--	NC_999999999.1	185096	186037	-	942	protein_coding	gnl|BL_ORD_ID|192808 sp|P52670|ILVR_CAUVC HTH-type transcriptional regulator IlvR OS=Caulobacter vibrioides (strain ATCC 19089 / CB15) OX=190650 GN=ilvR PE=4 SV=1//2.90849e-46 && PF00126:Bacterial regulatory helix-turn-helix protein, lysR family|PF03466:LysR substrate binding domain	LysR_substrate	58	96	136	34	31	39	8.87552	12.8376	14.6719	7.55753	7.12778	8.44035
Dihydroxy-acid dehydratase	22021E_unicycler_00192	1700.45	1759.7	1751.29	1317.61	1187.64	1383.76	0.422193	0.00306315	0.00949391	--	NC_999999999.1	186136	187830	+	1695	protein_coding	gnl|BL_ORD_ID|192505 sp|Q12BW0|ILVD_POLSJ Dihydroxy-acid dehydratase OS=Polaromonas sp. (strain JS666 / ATCC BAA-500) OX=296591 GN=ilvD PE=3 SV=1//0 && PF00920:Dehydratase family	ILVD_EDD	1884	2244	2763	1023	891	1106	160.224	166.77	165.657	126.374	113.855	133.025
hypothetical protein	22021E_unicycler_00193	1103.85	1762.84	1514.23	1246.77	1414.24	1198.59	0.183355	0.318425	0.452651	--	NC_999999999.1	188080	189399	+	1320	protein_coding	-//- && PF02133:Permease for cytosine/purines, uracil, thiamine, allantoin	-	1223	2248	2389	968	1061	958	133.558	214.529	183.925	153.551	174.094	147.958
Hydroxymethylpyrimidine/phosphomethylpyrimidine kinase	22021E_unicycler_00194	675.126	817.116	865.186	678.77	731.781	655.598	0.191504	0.234393	0.359197	--	NC_999999999.1	189344	190213	-	870	protein_coding	gnl|BL_ORD_ID|470207 sp|P56904|THID_RHIME Hydroxymethylpyrimidine/phosphomethylpyrimidine kinase OS=Rhizobium meliloti (strain 1021) OX=266834 GN=thiD PE=3 SV=2//2.67771e-62 && PF08543:Phosphomethylpyrimidine kinase	-	748	1042	1365	527	549	524	123.936	150.873	159.445	126.836	136.677	122.789
tRNA 5-methylaminomethyl-2-thiouridine biosynthesis bifunctional protein MnmC	22021E_unicycler_00195	528.909	680.669	604.046	462.388	525.176	431.643	0.354755	0.0363984	0.080047	--	NC_999999999.1	190240	191346	+	1107	protein_coding	gnl|BL_ORD_ID|471770 sp|O34292|THIO_RHIEC Putative thiamine biosynthesis oxidoreductase ThiO OS=Rhizobium etli (strain CFN 42 / ATCC 51251) OX=347834 GN=thiO PE=4 SV=1//4.77282e-48 && PF01266:FAD dependent oxidoreductase	DAO	586	868	953	359	394	345	76.3074	98.7725	87.487	67.9045	77.0889	63.5358
hypothetical protein	22021E_unicycler_00196	178.71	153.699	111.555	236.99	258.589	289.013	-0.82801	8.91e-05	0.000400357	--	NC_999999999.1	191343	191540	+	198	protein_coding	-//- && -	-	198	196	176	184	194	231	144.151	124.697	90.3329	194.583	212.217	237.845
Thiazole synthase	22021E_unicycler_00197	620.972	668.122	569.185	767.641	669.133	690.629	-0.195757	0.208745	0.328568	--	NC_999999999.1	191560	192378	+	819	protein_coding	gnl|BL_ORD_ID|470558 sp|A1TRP8|THIG_ACIAC Thiazole synthase OS=Acidovorax citrulli (strain AAC00-1) OX=397945 GN=thiG PE=3 SV=1//2.74715e-171 && PF05690:Thiazole biosynthesis protein ThiG	-	688	852	898	596	502	552	121.094	131.045	111.427	152.375	132.759	137.405
Thiamine-phosphate synthase	22021E_unicycler_00198	931.457	885.34	993.221	1166.92	1038.36	1004.67	-0.191622	0.198346	0.316517	--	NC_999999999.1	192375	193301	+	927	protein_coding	gnl|BL_ORD_ID|470486 sp|A9N0K5|THIE_SALPB Thiamine-phosphate synthase OS=Salmonella paratyphi B (strain ATCC BAA-1250 / SPB7) OX=1016998 GN=thiE PE=3 SV=1//7.42577e-57 && PF02581:Thiamine monophosphate synthase/TENI	-	1032	1129	1567	906	779	803	160.478	153.419	171.786	204.645	182.012	176.597
hypothetical protein	22021E_unicycler_00200	242.793	245.448	167.333	287.221	273.251	243.972	-0.298769	0.137133	0.236277	--	NC_999999999.1	193602	194513	+	912	protein_coding	-//- && -	-	269	313	264	223	205	195	42.5181	43.2328	29.4176	51.199	48.6858	43.59
hypothetical protein	22021E_unicycler_00204	695.885	638.323	621.793	859.088	739.778	790.721	-0.289625	0.0571812	0.11638	--	NC_999999999.1	195665	196441	-	777	protein_coding	gnl|BL_ORD_ID|177771 sp|Q6IND6|HMCES_XENLA Embryonic stem cell-specific 5-hydroxymethylcytosine-binding protein OS=Xenopus laevis OX=8355 GN=hmces PE=2 SV=1//1.44164e-13 && PF02586:SOS response associated peptidase (SRAP)	-	771	814	981	667	555	632	143.037	131.968	128.306	179.745	154.709	165.822
hypothetical protein	22021E_unicycler_00209	676.029	590.488	655.386	868.104	918.391	859.533	-0.461338	0.00199245	0.00645728	--	NC_999999999.1	199472	199897	-	426	protein_coding	-//- && -	-	749	753	1034	674	689	687	253.448	222.664	246.666	331.285	350.31	328.771
hypothetical protein	22021E_unicycler_00210	370.056	301.909	271.916	452.084	441.201	484.191	-0.548386	0.00181214	0.0059291	--	NC_999999999.1	200402	200596	+	195	protein_coding	-//- && -	-	410	385	429	351	331	387	303.086	248.708	223.574	376.898	367.652	404.598
hypothetical protein	22021E_unicycler_00237	278.896	275.247	226.279	144.255	150.622	156.393	0.787891	3.86e-05	0.000188433	--	NC_999999999.1	224715	225731	+	1017	protein_coding	-//- && PF13588:Type I restriction enzyme R protein N terminus (HSDR_N)	-	309	351	357	112	113	125	43.798	43.476	35.6735	23.0594	24.0658	25.0574
hypothetical protein	22021E_unicycler_00257	10.8309	16.4678	19.0151	15.4559	19.994	13.7625	-0.0701505	0.881572	0.923075	--	NC_999999999.1	237812	239047	-	1236	protein_coding	-//- && PF01507:Phosphoadenosine phosphosulfate reductase family	-	12	21	30	12	15	11	1.39952	2.14025	2.46661	2.03289	2.62855	1.81435
hypothetical protein	22021E_unicycler_00260	834.882	521.48	526.718	633.69	567.83	661.853	0.0132911	0.946815	0.965027	--	NC_999999999.1	239892	240128	+	237	protein_coding	-//- && -	-	925	665	831	492	426	529	562.613	353.457	356.329	434.679	389.318	455.045
hypothetical protein	22021E_unicycler_00262	656.172	504.228	452.559	699.377	715.785	641.835	-0.352697	0.0462451	0.0977426	--	NC_999999999.1	240448	240897	+	450	protein_coding	-//- && -	-	727	643	714	543	537	513	232.883	179.996	161.244	252.662	258.467	232.408
hypothetical protein	22021E_unicycler_00278	683.249	446.983	620.525	1072.89	793.096	1118.52	-0.770064	8.57e-05	0.000387017	--	NC_999999999.1	249904	250137	-	234	protein_coding	-//- && -	-	757	570	979	833	595	894	466.333	306.848	425.173	745.385	550.737	778.877
hypothetical protein	22021E_unicycler_00280	224.741	231.333	177.474	135.239	127.962	167.653	0.552581	0.00768426	0.0212543	--	NC_999999999.1	250669	250905	-	237	protein_coding	-//- && -	-	249	295	280	105	96	134	151.449	156.797	120.063	92.7668	87.7337	115.267
Fructose-bisphosphate aldolase	22021E_unicycler_00294	151.633	139.584	168.6	65.6874	121.297	85.0775	0.76049	0.00163663	0.00542994	--	NC_999999999.1	258764	259771	-	1008	protein_coding	gnl|BL_ORD_ID|13852 sp|Q59101|ALF2_CUPNH Fructose-bisphosphate aldolase, plasmid OS=Cupriavidus necator (strain ATCC 17699 / H16 / DSM 428 / Stanier 337) OX=381666 GN=cbbAP PE=3 SV=2//2.18013e-169 && PF01116:Fructose-bisphosphate aldolase class-II	F_bP_aldolase	168	178	266	51	91	68	24.0251	22.2445	26.8176	10.594	19.5535	13.7529
Transketolase 1	22021E_unicycler_00295	103.796	123.116	148.318	69.5513	114.632	93.8355	0.438338	0.0748308	0.144768	--	NC_999999999.1	259815	261896	-	2082	protein_coding	gnl|BL_ORD_ID|474166 sp|P27302|TKT1_ECOLI Transketolase 1 OS=Escherichia coli (strain K12) OX=83333 GN=tktA PE=1 SV=5//0 && PF02779:Transketolase, pyrimidine binding domain|PF02780:Transketolase, C-terminal domain|PF00456:Transketolase, thiamine diphosphate binding domain	-	115	157	234	54	86	75	7.96221	9.4991	11.4218	5.43081	8.94666	7.34391
Phosphoribulokinase, chromosomal	22021E_unicycler_00296	47.8365	63.5186	69.722	38.6396	59.982	40.0365	0.394377	0.186766	0.302186	--	NC_999999999.1	261907	262785	-	879	protein_coding	gnl|BL_ORD_ID|207852 sp|P19923|KPPR2_CUPNH Phosphoribulokinase, chromosomal OS=Cupriavidus necator (strain ATCC 17699 / H16 / DSM 428 / Stanier 337) OX=381666 GN=cfxP PE=1 SV=3//3.36885e-156 && PF00485:Phosphoribulokinase / Uridine kinase family	-	53	81	110	30	45	32	8.69168	11.6081	12.7175	7.14635	11.0884	7.42178
Fructose-1,6-bisphosphatase class 1	22021E_unicycler_00297	70.4008	63.5186	81.7648	50.2315	85.3078	57.5525	0.16517	0.547113	0.669209	--	NC_999999999.1	262831	263904	-	1074	protein_coding	gnl|BL_ORD_ID|124831 sp|A2SJK3|F16A3_METPP Fructose-1,6-bisphosphatase class 1 3 OS=Methylibium petroleiphilum (strain ATCC BAA-1232 / LMG 22953 / PM1) OX=420662 GN=fbp3 PE=3 SV=1//0 && PF00316:Fructose-1-6-bisphosphatase	-	78	81	129	39	64	46	10.469	9.50046	12.2063	7.60347	12.9068	8.73173
Ribulose-phosphate 3-epimerase	22021E_unicycler_00299	31.5901	17.252	31.058	27.0477	37.3221	27.5251	-0.198815	0.597259	0.7113	--	NC_999999999.1	264624	265310	-	687	protein_coding	gnl|BL_ORD_ID|391859 sp|Q04539|RPEP_CUPNH Ribulose-phosphate 3-epimerase, plasmid OS=Cupriavidus necator (strain ATCC 17699 / H16 / DSM 428 / Stanier 337) OX=381666 GN=cbbEP PE=3 SV=1//5.75e-96 && PF00834:Ribulose-phosphate 3 epimerase family	-	35	22	49	21	28	22	7.34392	4.03394	7.24833	6.40051	8.82764	6.52849
Phosphorylated carbohydrates phosphatase TM_1254	22021E_unicycler_00300	37.0056	33.7198	40.5655	50.2315	94.6383	45.0411	-0.765037	0.0173732	0.0428756	--	NC_999999999.1	265312	266058	-	747	protein_coding	gnl|BL_ORD_ID|53481 sp|P95649|CBBY_RHOSH Protein CbbY OS=Rhodobacter sphaeroides OX=1063 GN=cbbY PE=1 SV=1//4.33763e-68 && PF13419:Haloacid dehalogenase-like hydrolase	-	41	43	64	39	71	36	7.91188	7.25123	8.70679	10.9319	20.5864	9.82492
Ribulose bisphosphate carboxylase small chain, chromosomal	22021E_unicycler_00302	71.3034	59.5977	58.3129	96.5991	243.927	88.831	-1.18273	0.000228688	0.000934392	--	NC_999999999.1	266996	267415	-	420	protein_coding	gnl|BL_ORD_ID|341405 sp|Q59102|RBSP_CUPNH Ribulose bisphosphate carboxylase small chain, plasmid OS=Cupriavidus necator (strain ATCC 17699 / H16 / DSM 428 / Stanier 337) OX=381666 GN=cbxSP PE=3 SV=2//1.12832e-83 && PF00101:Ribulose bisphosphate carboxylase, small chain	-	79	76	92	75	183	71	27.114	22.7944	22.2606	37.3907	94.3724	34.4632
Ribulose bisphosphate carboxylase large chain, chromosomal	22021E_unicycler_00303	266.26	186.635	230.716	571.867	974.374	347.817	-1.47034	8.82e-08	6.87e-07	--	NC_999999999.1	267440	268906	-	1467	protein_coding	gnl|BL_ORD_ID|340668 sp|C5CPR2|RBL_VARPS Ribulose bisphosphate carboxylase large chain OS=Variovorax paradoxus (strain S110) OX=543728 GN=cbbL PE=3 SV=1//0 && PF02788:Ribulose bisphosphate carboxylase large chain, N-terminal domain|PF00016:Ribulose bisphosphate carboxylase large chain, catalytic domain	RuBisCO_large	295	238	364	444	731	278	28.9873	20.4367	25.2156	63.3731	107.927	38.6333
HTH-type transcriptional activator CmpR	22021E_unicycler_00304	213.91	195.261	206.631	212.518	163.951	177.662	0.151541	0.427422	0.562381	--	NC_999999999.1	269027	269989	+	963	protein_coding	gnl|BL_ORD_ID|69037 sp|Q55459|CMPR_SYNY3 HTH-type transcriptional activator CmpR OS=Synechocystis sp. (strain PCC 6803 / Kazusa) OX=1111708 GN=cmpR PE=1 SV=1//3.50186e-73 && PF00126:Bacterial regulatory helix-turn-helix protein, lysR family|PF03466:LysR substrate binding domain	LysR_substrate	237	249	326	165	123	142	35.4763	32.5714	34.4025	35.8764	27.6645	30.0614
hypothetical protein	22021E_unicycler_00308	796.071	989.636	1305.07	66.9754	94.6383	108.849	3.51482	9.27e-54	9.62e-52	--	NC_999999999.1	274205	275383	-	1179	protein_coding	-//- && -	-	882	1262	2059	52	71	87	107.838	134.837	177.477	9.23509	13.0433	15.0436
PE-PGRS family protein PE_PGRS18	22021E_unicycler_00309	2235.68	1903.21	2383.86	262.75	349.229	402.867	2.68402	5.38e-49	4.78e-47	--	NC_999999999.1	275380	276342	-	963	protein_coding	gnl|BL_ORD_ID|185829 sp|Q1Q0T4|HZSB_KUEST Hydrazine synthase subunit beta OS=Kuenenia stuttgartiensis OX=174633 GN=kuste2859 PE=1 SV=1//8.43537e-07 && PF10282:Lactonase, 7-bladed beta-propeller	-	2477	2427	3761	204	262	322	370.78	317.473	396.895	44.3563	58.9275	68.1674
Methanol dehydrogenase [cytochrome c] subunit 1	22021E_unicycler_00311	16335.7	20966.6	19425.2	628.538	511.847	912.081	4.78808	1.35e-127	4.15e-125	--	NC_999999999.1	277601	279430	+	1830	protein_coding	gnl|BL_ORD_ID|511674 sp|P29968|XOXF_PARDE Putative dehydrogenase XoxF OS=Paracoccus denitrificans OX=266 GN=xoxF PE=3 SV=2//0 && PF13360:PQQ-like domain	-	18099	26737	30647	488	384	729	1425.67	1840.46	1701.91	55.8368	45.4489	81.2126
hypothetical protein	22021E_unicycler_00313	1770.85	3255.92	2493.51	130.087	102.636	178.913	4.18976	6.19e-71	8.52e-69	--	NC_999999999.1	279919	280809	+	891	protein_coding	gnl|BL_ORD_ID|245759 sp|P29900|MOXJ_PARDE Protein MoxJ OS=Paracoccus denitrificans OX=266 GN=moxJ PE=3 SV=1//6.22203e-17 && PF00497:Bacterial extracellular solute-binding proteins, family 3	-	1962	4152	3934	101	77	143	317.423	587.007	448.699	23.7353	18.7179	32.7194
hypothetical protein	22021E_unicycler_00324	205.787	183.498	209.8	150.695	163.951	141.379	0.394739	0.040417	0.0876936	--	NC_999999999.1	288794	290293	-	1500	protein_coding	-//- && PF05787:Bacterial protein of unknown function (DUF839)	-	228	234	331	117	123	113	21.9109	19.6512	22.4251	16.3323	17.7606	15.358
Putative mycofactocin radical SAM maturase MftC	22021E_unicycler_00325	186.833	157.62	184.446	132.663	295.911	213.945	-0.279874	0.255769	0.383986	--	NC_999999999.1	290351	291478	-	1128	protein_coding	gnl|BL_ORD_ID|314005 sp|Q608P0|PQQE_METCA Coenzyme PQQ synthesis protein E OS=Methylococcus capsulatus (strain ATCC 33009 / NCIMB 11132 / Bath) OX=243233 GN=pqqE PE=3 SV=1//2.30397e-142 && PF04055:Radical SAM superfamily|PF13186:Iron-sulfur cluster-binding domain	Radical_SAM	207	201	291	103	222	171	26.4532	22.4466	26.217	19.1196	42.6272	30.9054
Coenzyme PQQ synthesis protein D	22021E_unicycler_00326	55.9596	39.9932	50.073	54.0955	91.9724	90.0821	-0.695358	0.014523	0.0369072	--	NC_999999999.1	291475	291765	-	291	protein_coding	gnl|BL_ORD_ID|313958 sp|Q608P1|PQQD_METCA Coenzyme PQQ synthesis protein D OS=Methylococcus capsulatus (strain ATCC 33009 / NCIMB 11132 / Bath) OX=243233 GN=pqqD PE=3 SV=1//3.51572e-24 && -	-	62	51	79	42	69	72	30.7125	22.077	27.5888	30.2209	51.357	50.4413
Pyrroloquinoline-quinone synthase	22021E_unicycler_00327	171.489	135.663	201.56	162.286	262.588	222.703	-0.345504	0.124522	0.218839	--	NC_999999999.1	291765	292526	-	762	protein_coding	gnl|BL_ORD_ID|313917 sp|Q9I2C2|PQQC_PSEAE Pyrroloquinoline-quinone synthase OS=Pseudomonas aeruginosa (strain ATCC 15692 / DSM 22644 / CIP 104116 / JCM 14847 / LMG 12228 / 1C / PRS 101 / PAO1) OX=208964 GN=pqqC PE=3 SV=1//2.71377e-109 && PF03070:TENA/THI-4/PQQC family	-	190	173	318	126	197	178	35.9431	28.5993	42.4102	34.6232	55.9957	47.6225
Coenzyme PQQ synthesis protein B	22021E_unicycler_00328	406.159	631.265	559.677	309.117	725.116	693.132	-0.11238	0.665342	0.765534	--	NC_999999999.1	292540	293460	-	921	protein_coding	gnl|BL_ORD_ID|313838 sp|A1K4P9|PQQB_AZOSB Coenzyme PQQ synthesis protein B OS=Azoarcus sp. (strain BH72) OX=62928 GN=pqqB PE=3 SV=1//7.10015e-132 && PF12706:Beta-lactamase superfamily domain	-	450	805	883	240	544	554	70.4319	110.103	97.4315	54.5636	127.933	122.63
Proline iminopeptidase	22021E_unicycler_00329	583.063	611.661	614.187	562.851	571.829	660.602	0.0109638	0.943503	0.962596	--	NC_999999999.1	293750	294772	+	1023	protein_coding	gnl|BL_ORD_ID|305535 sp|O83041|PIP_LEPBY Probable proline iminopeptidase OS=Leptolyngbya boryana OX=1184 GN=pip PE=3 SV=1//3.51788e-37 && PF00561:alpha/beta hydrolase fold	Abhydrolase_1	646	780	969	437	429	528	91.0277	96.0468	96.2602	89.4453	90.8291	105.222
Response regulator UvrY	22021E_unicycler_00331	252.721	265.837	323.256	216.382	187.944	192.676	0.498174	0.00806375	0.0221711	--	NC_999999999.1	296153	296836	+	684	protein_coding	gnl|BL_ORD_ID|501206 sp|P0AED6|UVRY_SHIFL Response regulator UvrY OS=Shigella flexneri OX=623 GN=uvrY PE=3 SV=1//5.55231e-50 && PF00196:Bacterial regulatory proteins, luxR family|PF00072:Response regulator receiver domain	Response_reg	280	339	510	168	141	154	59.009	62.432	75.7727	51.4286	44.6484	45.8999
Phosphoserine phosphatase SerB1	22021E_unicycler_00332	45.1287	52.5401	77.9618	19.3198	17.3281	27.5251	1.45788	5.14e-05	0.000245221	--	NC_999999999.1	296846	297502	-	657	protein_coding	gnl|BL_ORD_ID|192997 sp|O33611|IMD_STRAJ Inhibition of morphological differentiation protein OS=Streptomyces azureus OX=146537 PE=3 SV=1//4.93512e-16 && PF12710:haloacid dehalogenase-like hydrolase	-	50	67	123	15	13	22	10.9704	12.8462	19.0256	4.78055	4.2857	6.8266
Phosphoribosyl isomerase A	22021E_unicycler_00338	431.431	389.738	488.688	99.1751	86.6407	106.347	2.16431	4.78e-28	1.85e-26	--	NC_999999999.1	304437	305183	-	747	protein_coding	gnl|BL_ORD_ID|533983 sp|Q58114|Y703_METJA Uncharacterized protein MJ0703 OS=Methanocaldococcus jannaschii (strain ATCC 43067 / DSM 2661 / JAL-1 / JCM 10045 / NBRC 100440) OX=243232 GN=MJ0703 PE=3 SV=1//2.65712e-10 && PF00977:Histidine biosynthesis protein	-	478	497	771	77	65	85	92.241	83.8107	104.89	21.5835	18.8467	23.1977
hypothetical protein	22021E_unicycler_00340	284.311	350.529	408.19	122.359	131.96	133.872	1.42849	1.43e-12	1.93e-11	--	NC_999999999.1	306169	307263	+	1095	protein_coding	gnl|BL_ORD_ID|236819 sp|Q58250|MFNF_METJA (4-{4-[2-(gamma-L-glutamylamino)ethyl]phenoxymethyl}furan-2-yl)methanamine synthase OS=Methanocaldococcus jannaschii (strain ATCC 43067 / DSM 2661 / JAL-1 / JCM 10045 / NBRC 100440) OX=243232 GN=mfnF PE=1 SV=1//1.10763e-29 && PF01968:Hydantoinase/oxoprolinase	-	315	447	644	95	99	107	41.468	51.423	59.7682	18.1661	19.5823	19.9213
hypothetical protein	22021E_unicycler_00341	226.546	228.197	263.676	86.2952	83.9748	118.858	1.31279	7.21e-10	7.39e-09	--	NC_999999999.1	307263	307862	+	600	protein_coding	-//- && PF00696:Amino acid kinase family	AA_kinase	251	291	416	67	63	95	60.303	61.095	70.4597	23.3817	22.7422	32.2789
hypothetical protein	22021E_unicycler_00343	387.205	281.521	351.779	144.255	110.633	226.456	1.08174	5.66e-06	3.26e-05	--	NC_999999999.1	308571	309155	-	585	protein_coding	-//- && PF04289:Protein of unknown function (DUF447)	-	429	359	555	112	83	181	105.71	77.3041	96.413	40.088	30.7302	63.0768
hypothetical protein	22021E_unicycler_00345	1002.76	882.987	997.658	481.707	313.239	583.031	1.06441	1.77e-07	1.32e-06	--	NC_999999999.1	310564	311229	-	666	protein_coding	gnl|BL_ORD_ID|534224 sp|Q58140|Y730_METJA Uncharacterized protein MJ0730 OS=Methanocaldococcus jannaschii (strain ATCC 43067 / DSM 2661 / JAL-1 / JCM 10045 / NBRC 100440) OX=243232 GN=MJ0730 PE=4 SV=1//6.33919e-23 && PF02441:Flavoprotein	Flavoprotein	1111	1126	1574	374	235	466	240.467	212.975	240.176	117.584	76.4253	142.646
Alpha-aminoadipate--LysW ligase LysX	22021E_unicycler_00350	147.12	127.821	216.772	15.4559	3.9988	25.0228	3.46149	1.99e-08	1.71e-07	--	NC_999999999.1	315582	316538	-	957	protein_coding	gnl|BL_ORD_ID|246402 sp|Q58037|MPTN_METJA Tetrahydromethanopterin:alpha-L-glutamate ligase OS=Methanocaldococcus jannaschii (strain ATCC 43067 / DSM 2661 / JAL-1 / JCM 10045 / NBRC 100440) OX=243232 GN=mptN PE=1 SV=1//2.66953e-26 && PF08443:RimK-like ATP-grasp domain	-	163	163	342	12	3	20	24.5523	21.4555	36.3172	2.62555	0.678973	4.26054
hypothetical protein	22021E_unicycler_00359	896.257	636.755	657.288	6855.96	4084.11	5759	-2.93153	1.29e-47	1.09e-45	--	NC_999999999.1	323016	323192	+	177	protein_coding	-//- && -	-	993	812	1037	5323	3064	4603	808.709	577.892	595.393	6297.02	3749.37	5301.69
Erythritol/L-threitol-binding protein	22021E_unicycler_00362	503.637	523.833	567.917	784.385	438.535	723.159	-0.286622	0.161012	0.268014	--	NC_999999999.1	323989	325299	+	1311	protein_coding	gnl|BL_ORD_ID|227484 sp|Q7LYW7|MALE_THELN Trehalose/maltose-binding protein MalE OS=Thermococcus litoralis (strain ATCC 51850 / DSM 5473 / JCM 8560 / NS-C) OX=523849 GN=malE PE=1 SV=2//9.93809e-18 && PF01547:Bacterial extracellular solute-binding protein	SBP_bac_1	558	668	896	609	329	578	61.3547	64.1856	69.455	97.2672	54.3546	89.8819
Mannitol 2-dehydrogenase	22021E_unicycler_00366	94.7704	94.1017	107.118	153.271	107.968	113.854	-0.339541	0.133605	0.2317	--	NC_999999999.1	328159	329580	+	1422	protein_coding	gnl|BL_ORD_ID|88843 sp|P58709|DALD_YERPE D-arabinitol 4-dehydrogenase OS=Yersinia pestis OX=632 GN=dalD PE=3 SV=1//8.24531e-169 && PF01232:Mannitol dehydrogenase Rossmann domain|PF08125:Mannitol dehydrogenase C-terminal domain	Mannitol_dh_C	105	120	169	119	81	91	10.644	10.6303	12.0777	17.5226	12.3375	13.0463
Fructokinase	22021E_unicycler_00370	69.4983	83.9073	103.315	52.8075	57.3161	86.3287	0.390021	0.154424	0.259719	--	NC_999999999.1	332810	333742	+	933	protein_coding	gnl|BL_ORD_ID|428796 sp|P42720|SCRK_RHILT Fructokinase OS=Rhizobium leguminosarum bv. trifolii OX=386 GN=frk PE=3 SV=1//9.596e-26 && PF00294:pfkB family carbohydrate kinase	PfkB	77	107	163	41	43	69	11.8967	14.4466	17.7543	9.2014	9.98229	15.077
Putative serine protease HtrA	22021E_unicycler_00372	529.811	556.768	548.268	879.696	1007.7	606.803	-0.608843	0.00132801	0.00451974	--	NC_999999999.1	334251	335708	-	1458	protein_coding	gnl|BL_ORD_ID|95835 sp|Q48EU9|DEGPL_PSE14 Probable periplasmic serine endoprotease DegP-like OS=Pseudomonas savastanoi pv. phaseolicola (strain 1448A / Race 6) OX=264730 GN=mucD PE=3 SV=1//6.69381e-120 && PF13365:Trypsin-like peptidase domain|PF13180:PDZ domain	-	587	710	865	683	756	485	58.036	61.3429	60.2916	98.0878	112.307	67.8158
Sensor protein QseC	22021E_unicycler_00373	444.067	396.795	535.591	361.925	358.559	387.854	0.313829	0.072516	0.141091	--	NC_999999999.1	335780	337093	-	1314	protein_coding	gnl|BL_ORD_ID|335532 sp|P40719|QSEC_ECOLI Sensor protein QseC OS=Escherichia coli (strain K12) OX=83333 GN=qseC PE=1 SV=2//9.05336e-43 && PF08521:Two-component sensor kinase N-terminal|PF02518:Histidine kinase-, DNA gyrase B-, and HSP90-like ATPase|PF00512:His Kinase A (phospho-acceptor) domain	HATPase_c	492	506	845	281	269	310	53.9742	48.5086	65.3521	44.7778	44.3405	48.0965
Transcriptional regulatory protein QseB	22021E_unicycler_00374	456.703	399.932	456.996	485.571	485.188	494.2	-0.157235	0.318579	0.452801	--	NC_999999999.1	337090	337749	-	660	protein_coding	gnl|BL_ORD_ID|335527 sp|P52076|QSEB_ECOLI Transcriptional regulatory protein QseB OS=Escherichia coli (strain K12) OX=83333 GN=qseB PE=2 SV=1//2.84726e-58 && PF00486:Transcriptional regulatory protein, C terminal|PF00072:Response regulator receiver domain	Response_reg	506	510	721	377	364	395	110.515	97.3397	111.017	119.605	119.454	122.011
Pca operon regulatory protein	22021E_unicycler_00375	177.807	218.002	192.686	175.166	210.604	176.411	0.0674704	0.726756	0.814666	--	NC_999999999.1	337800	338570	-	771	protein_coding	gnl|BL_ORD_ID|294487 sp|O83046|PCAU_ACIAD Pca operon regulatory protein OS=Acinetobacter baylyi (strain ATCC 33305 / BD413 / ADP1) OX=62977 GN=pcaU PE=2 SV=1//7.40906e-71 && PF01614:Bacterial transcriptional regulator|PF09339:IclR helix-turn-helix domain	IclR	197	278	304	136	158	141	36.8323	45.4207	40.0698	36.9348	44.386	37.2831
p-hydroxybenzoate hydroxylase	22021E_unicycler_00376	226.546	218.786	271.282	153.271	127.962	118.858	0.843177	2.96e-05	0.000147935	--	NC_999999999.1	338702	339883	+	1182	protein_coding	gnl|BL_ORD_ID|303152 sp|P20586|PHHY_PSEAE p-hydroxybenzoate hydroxylase OS=Pseudomonas aeruginosa (strain ATCC 15692 / DSM 22644 / CIP 104116 / JCM 14847 / LMG 12228 / 1C / PRS 101 / PAO1) OX=208964 GN=pobA PE=1 SV=1//0 && PF01494:FAD binding domain	FAD_binding_3	251	279	428	119	96	95	30.6107	29.7338	36.798	21.0805	17.5913	16.3853
6-hydroxypseudooxynicotine dehydrogenase complex subunit gamma	22021E_unicycler_00377	2762.78	3167.3	3196.44	2246.25	2355.29	2338.38	0.395358	0.00490554	0.0144428	--	NC_999999999.1	339887	342223	-	2337	protein_coding	gnl|BL_ORD_ID|203696 sp|Q933N0|KDHC_PAENI 6-hydroxypseudooxynicotine dehydrogenase complex subunit gamma OS=Paenarthrobacter nicotinovorans OX=29320 GN=kdhC PE=1 SV=1//2.67349e-104 && PF01315:Aldehyde oxidase and xanthine dehydrogenase, a/b hammerhead domain|PF02738:Molybdopterin-binding domain of aldehyde dehydrogenase	-	3061	4039	5043	1744	1767	1869	188.808	217.71	219.295	156.257	163.765	163.041
Leucyl/phenylalanyl-tRNA--protein transferase	22021E_unicycler_00379	291.532	308.967	355.582	504.891	423.873	481.689	-0.559198	0.000995367	0.00349458	--	NC_999999999.1	342346	343098	+	753	protein_coding	gnl|BL_ORD_ID|215938 sp|Q12B43|LFTR_POLSJ Leucyl/phenylalanyl-tRNA--protein transferase OS=Polaromonas sp. (strain JS666 / ATCC BAA-500) OX=296591 GN=aat PE=3 SV=1//7.50842e-105 && PF03588:Leucyl/phenylalanyl-tRNA protein transferase	-	323	394	561	392	318	385	61.8335	65.9121	75.7123	109.004	91.4693	104.235
Putative arginyl-tRNA--protein transferase	22021E_unicycler_00380	1177.86	1070.41	839.199	1505.66	1640.84	1423.8	-0.566822	0.000682339	0.00249228	--	NC_999999999.1	343095	343844	+	750	protein_coding	gnl|BL_ORD_ID|46235 sp|C5CYP5|BPT_VARPS Aspartate/glutamate leucyltransferase OS=Variovorax paradoxus (strain S110) OX=543728 GN=bpt PE=3 SV=1//2.76079e-167 && PF04376:Arginine-tRNA-protein transferase, N terminus|PF04377:Arginine-tRNA-protein transferase, C terminus	-	1305	1365	1324	1169	1231	1138	250.822	229.264	179.401	326.366	355.5	309.334
DNA-binding transcriptional repressor YiaJ	22021E_unicycler_00381	1019.01	965.326	975.474	1785.15	1930.09	1701.55	-0.872026	7.68e-10	7.82e-09	--	NC_999999999.1	343879	344676	+	798	protein_coding	gnl|BL_ORD_ID|537430 sp|P77300|YAGI_ECOLI Uncharacterized HTH-type transcriptional regulator YagI OS=Escherichia coli (strain K12) OX=83333 GN=yagI PE=4 SV=1//3.85558e-37 && PF09339:IclR helix-turn-helix domain|PF01614:Bacterial transcriptional regulator	IclR	1129	1231	1539	1386	1448	1360	203.942	194.321	195.99	363.674	393.015	347.443
D-alanyl-D-alanine endopeptidase	22021E_unicycler_00382	6839.71	6800.41	6735.78	8400.26	8806.69	8052.34	-0.309945	0.0186171	0.0454953	--	NC_999999999.1	344723	345889	-	1167	protein_coding	gnl|BL_ORD_ID|294348 sp|P72161|PBP5_PSEAE D-alanyl-D-alanine endopeptidase OS=Pseudomonas aeruginosa (strain ATCC 15692 / DSM 22644 / CIP 104116 / JCM 14847 / LMG 12228 / 1C / PRS 101 / PAO1) OX=208964 GN=pbpG PE=3 SV=2//2.76965e-70 && PF00768:D-alanyl-D-alanine carboxypeptidase	-	7578	8672	10627	6522	6607	6436	936.053	936.078	925.419	1170.2	1226.24	1124.33
2-isopropylmalate synthase	22021E_unicycler_00383	3176.16	2418.41	2738.81	17936.5	18559.8	12657.8	-2.56046	2.19e-46	1.84e-44	--	NC_999999999.1	346004	347542	-	1539	protein_coding	gnl|BL_ORD_ID|213816 sp|C5CYP2|LEU1_VARPS 2-isopropylmalate synthase OS=Variovorax paradoxus (strain S110) OX=543728 GN=leuA PE=3 SV=1//0 && PF08502:LeuA allosteric (dimerisation) domain|PF00682:HMGL-like	HMGL-like	3519	3084	4321	13926	13924	10117	329.608	252.429	285.328	1894.7	1959.61	1340.17
2-isopropylmalate synthase	22021E_unicycler_00384	643.536	707.331	543.197	35864	44581.3	23870.5	-5.78389	2.74e-172	1.58e-169	--	NC_999999999.1	347566	349269	-	1704	protein_coding	gnl|BL_ORD_ID|213662 sp|B2SXZ9|LEU1_PARPJ 2-isopropylmalate synthase OS=Paraburkholderia phytofirmans (strain DSM 17436 / LMG 22146 / PsJN) OX=398527 GN=leuA PE=3 SV=1//0 && PF08502:LeuA allosteric (dimerisation) domain|PF00682:HMGL-like	HMGL-like	713	902	857	27845	33446	19079	60.3165	66.6808	51.1104	3421.6	4251.26	2282.62
hypothetical protein	22021E_unicycler_00385	441.359	350.529	366.991	658.162	670.466	630.575	-0.759021	3.11e-06	1.89e-05	--	NC_999999999.1	349451	350275	-	825	protein_coding	gnl|BL_ORD_ID|323643 sp|Q48269|PSS_HELPY CDP-diacylglycerol--serine O-phosphatidyltransferase OS=Helicobacter pylori (strain ATCC 700392 / 26695) OX=85962 GN=pssA PE=3 SV=2//2.35883e-31 && PF01066:CDP-alcohol phosphatidyltransferase	CDP-OH_P_transf	489	447	579	511	503	504	85.442	68.2523	71.3219	129.694	132.056	124.544
Ketol-acid reductoisomerase (NADP(+))	22021E_unicycler_00386	1909.85	1432.7	1431.2	6157.87	7201.84	4591.69	-1.9113	6.74e-24	2.03e-22	--	NC_999999999.1	350364	351380	-	1017	protein_coding	gnl|BL_ORD_ID|192114 sp|C5CYN9|ILVC_VARPS Ketol-acid reductoisomerase (NADP(+)) OS=Variovorax paradoxus (strain S110) OX=543728 GN=ilvC PE=3 SV=1//0 && PF01450:Acetohydroxy acid isomeroreductase, catalytic domain|PF07991:Acetohydroxy acid isomeroreductase, NADPH-binding domain	-	2116	1827	2258	4781	5403	3670	299.924	226.298	225.632	984.35	1150.69	735.685
Acetolactate synthase isozyme 3 small subunit	22021E_unicycler_00387	353.809	363.86	238.956	1360.12	1855.44	980.894	-2.13493	5e-21	1.28e-19	--	NC_999999999.1	351425	351916	-	492	protein_coding	gnl|BL_ORD_ID|192777 sp|P00894|ILVH_ECOLI Acetolactate synthase isozyme 3 small subunit OS=Escherichia coli (strain K12) OX=83333 GN=ilvH PE=1 SV=3//2.39579e-61 && PF13710:ACT domain|PF10369:Small subunit of acetolactate synthase	-	392	464	377	1056	1392	784	114.852	118.8	77.8708	449.418	612.798	324.861
Acetolactate synthase isozyme 3 large subunit	22021E_unicycler_00388	3677.09	2728.95	2378.15	7573.37	9551.8	6836.23	-1.44807	2.19e-14	3.52e-13	--	NC_999999999.1	352049	353824	-	1776	protein_coding	gnl|BL_ORD_ID|192799 sp|P00893|ILVI_ECOLI Acetolactate synthase isozyme 3 large subunit OS=Escherichia coli (strain K12) OX=83333 GN=ilvI PE=1 SV=2//0 && PF02776:Thiamine pyrophosphate enzyme, N-terminal TPP binding domain|PF02775:Thiamine pyrophosphate enzyme, C-terminal TPP binding domain|PF00205:Thiamine pyrophosphate enzyme, central domain	TPP_enzyme_N	4074	3480	3752	5880	7166	5464	330.67	246.831	214.693	693.244	873.931	627.213
RNA polymerase sigma factor SigV	22021E_unicycler_00389	201.274	185.851	127.401	202.214	241.261	200.182	-0.327685	0.127167	0.222639	--	NC_999999999.1	354109	354675	+	567	protein_coding	gnl|BL_ORD_ID|435398 sp|O05404|SIGV_BACSU RNA polymerase sigma factor SigV OS=Bacillus subtilis (strain 168) OX=224308 GN=sigV PE=1 SV=1//8.01322e-08 && PF08281:Sigma-70, region 4	Sigma70_r4_2	223	237	201	157	181	160	56.6942	52.6537	36.0256	57.9787	69.1415	57.5286
hypothetical protein	22021E_unicycler_00391	2138.2	2269.42	1696.15	1637.03	1891.43	1716.56	0.218412	0.17379	0.28517	--	NC_999999999.1	355197	355949	+	753	protein_coding	-//- && PF11304:Protein of unknown function (DUF3106)	-	2369	2894	2676	1271	1419	1372	453.51	484.136	361.152	353.429	408.16	371.455
LOG family protein YvdD	22021E_unicycler_00394	342.076	349.744	361.92	347.757	310.574	360.328	0.0489862	0.766511	0.843254	--	NC_999999999.1	357006	357578	+	573	protein_coding	gnl|BL_ORD_ID|219455 sp|P48636|LOGH_PSEAE Putative cytokinin riboside 5&apos;-monophosphate phosphoribohydrolase OS=Pseudomonas aeruginosa (strain ATCC 15692 / DSM 22644 / CIP 104116 / JCM 14847 / LMG 12228 / 1C / PRS 101 / PAO1) OX=208964 GN=PA4923 PE=3 SV=2//1.24718e-56 && PF03641:Possible lysine decarboxylase	-	379	446	571	270	233	288	95.3457	98.0492	101.27	98.6645	88.0734	102.467
Nitrogen regulatory protein P-II	22021E_unicycler_00395	1872.84	2200.41	1847.63	1919.1	1786.13	2178.24	0.00897712	0.953278	0.969239	--	NC_999999999.1	357583	358035	-	453	protein_coding	gnl|BL_ORD_ID|153159 sp|Q9CJK1|GLNB_PASMU Nitrogen regulatory protein P-II OS=Pasteurella multocida (strain Pm70) OX=272843 GN=glnB PE=3 SV=1//6.30005e-48 && PF00543:Nitrogen regulatory protein P-II	-	2075	2806	2915	1490	1340	1741	660.293	780.285	653.941	688.715	640.693	783.515
Cobalt-zinc-cadmium resistance protein CzcC	22021E_unicycler_00398	65.888	287.01	60.2144	32.1997	45.3197	25.0228	2.01088	0.0102794	0.0273741	--	NC_999999999.1	360855	362135	+	1281	protein_coding	gnl|BL_ORD_ID|88176 sp|P13509|CZCC_CUPMC Cobalt-zinc-cadmium resistance protein CzcC OS=Cupriavidus metallidurans (strain ATCC 43123 / DSM 2839 / NBRC 102507 / CH34) OX=266264 GN=czcC PE=1 SV=4//1.31607e-99 && PF02321:Outer membrane efflux protein	OEP	73	366	95	25	34	20	8.21467	35.9911	7.53656	4.08642	5.74875	3.18294
Cobalt-zinc-cadmium resistance protein CzcB	22021E_unicycler_00399	55.0571	52.5401	58.3129	32.1997	50.6515	22.5205	0.661351	0.0411387	0.0890084	--	NC_999999999.1	362132	363409	+	1278	protein_coding	gnl|BL_ORD_ID|88175 sp|P13510|CZCB_CUPMC Cobalt-zinc-cadmium resistance protein CzcB OS=Cupriavidus metallidurans (strain ATCC 43123 / DSM 2839 / NBRC 102507 / CH34) OX=266264 GN=czcB PE=1 SV=2//4.47186e-145 && PF16576:Barrel-sandwich domain of CusB or HlyD membrane-fusion	-	61	67	92	25	38	18	6.88043	6.60401	7.31569	4.09601	6.44015	2.87137
Cobalt-zinc-cadmium resistance protein CzcA	22021E_unicycler_00400	184.125	133.311	203.461	135.239	141.291	87.5798	0.519589	0.0303838	0.068551	--	NC_999999999.1	363422	366598	+	3177	protein_coding	gnl|BL_ORD_ID|88172 sp|P94177|CZCA_ALCSC Cation efflux system protein CzcA OS=Alcaligenes sp. (strain CT14) OX=68998 GN=czcA PE=3 SV=1//0 && PF00873:AcrB/AcrD/AcrF family	ACR_tran	204	170	321	105	106	70	9.25613	6.74055	10.268	6.92028	7.22657	4.49188
Succinyl-diaminopimelate desuccinylase	22021E_unicycler_00402	83.0369	86.2599	87.4694	39.9276	43.9868	42.5388	1.02308	0.000128544	0.000557288	--	NC_999999999.1	367681	369111	+	1431	protein_coding	gnl|BL_ORD_ID|69246 sp|Q66HG3|CNDP1_RAT Beta-Ala-His dipeptidase OS=Rattus norvegicus OX=10116 GN=Cndp1 PE=1 SV=1//5.93075e-26 && PF01546:Peptidase family M20/M25/M40|PF07687:Peptidase dimerisation domain	Peptidase_M20	92	110	138	31	33	34	9.26755	9.68315	9.80027	4.53601	4.99479	4.8438
hypothetical protein	22021E_unicycler_00403	65.888	68.2237	76.0603	34.7757	23.9928	40.0365	1.08792	0.000299915	0.00119063	--	NC_999999999.1	369126	370097	+	972	protein_coding	gnl|BL_ORD_ID|47547 sp|Q45389|BUGT_BORPE Protein BugT OS=Bordetella pertussis (strain Tohama I / ATCC BAA-589 / NCTC 13251) OX=257313 GN=bugT PE=3 SV=2//1.64189e-61 && PF03401:Tripartite tricarboxylate transporter family receptor	-	73	87	120	27	18	32	10.8261	11.275	12.5462	5.81633	4.01097	6.71167
ABC transporter arginine-binding protein 1	22021E_unicycler_00404	263.552	270.542	265.577	135.239	147.956	168.904	0.822227	1.12e-05	6.12e-05	--	NC_999999999.1	370123	370965	-	843	protein_coding	gnl|BL_ORD_ID|28456 sp|P30860|ARTJ_ECOLI ABC transporter arginine-binding protein 1 OS=Escherichia coli (strain K12) OX=83333 GN=artJ PE=1 SV=2//1.12149e-22 && PF00497:Bacterial extracellular solute-binding proteins, family 3	-	292	345	419	105	111	135	49.9312	51.5532	50.5109	26.0804	28.5193	32.6477
NADP-dependent 3-hydroxy acid dehydrogenase YdfG	22021E_unicycler_00408	67.6931	99.5909	69.0881	64.3994	57.3161	60.0547	0.37824	0.157768	0.26414	--	NC_999999999.1	373325	374077	-	753	protein_coding	gnl|BL_ORD_ID|531248 sp|P55434|Y4EK_SINFN Uncharacterized short-chain type dehydrogenase/reductase y4eK OS=Sinorhizobium fredii (strain NBRC 101917 / NGR234) OX=394 GN=NGR_a03840 PE=3 SV=1//4.19762e-40 && PF00106:short chain dehydrogenase	adh_short	75	127	109	50	43	48	14.3576	21.2458	14.7106	13.9036	12.3685	12.9955
hypothetical protein	22021E_unicycler_00409	58.6674	38.4248	44.3685	16.7438	30.6575	36.2831	0.751196	0.0334592	0.0744883	--	NC_999999999.1	374190	374957	-	768	protein_coding	gnl|BL_ORD_ID|530220 sp|Q8XRC2|Y4436_RALSO UPF0271 protein RSp0936 OS=Ralstonia solanacearum (strain GMI1000) OX=267608 GN=RSp0936 PE=3 SV=1//2.8892e-100 && PF03746:LamB/YcsF family	-	65	49	70	13	23	29	12.2002	8.03709	9.26265	3.54433	6.48649	7.6981
HTH-type transcriptional regulator GltC	22021E_unicycler_00415	862.862	973.168	868.989	942.807	658.469	1014.67	0.0479016	0.79147	0.860354	--	NC_999999999.1	378983	379921	-	939	protein_coding	gnl|BL_ORD_ID|260570 sp|Q08597|NAC_KLEAE Nitrogen assimilation regulatory protein nac OS=Klebsiella aerogenes OX=548 GN=nac PE=4 SV=1//2.09564e-106 && PF00126:Bacterial regulatory helix-turn-helix protein, lysR family|PF03466:LysR substrate binding domain	LysR_substrate	956	1241	1371	732	494	811	146.76	166.483	148.378	163.229	113.947	176.077
Aspartate aminotransferase	22021E_unicycler_00416	86.6472	86.2599	65.2851	50.2315	55.9832	62.557	0.491142	0.0641143	0.127538	--	NC_999999999.1	380088	381296	+	1209	protein_coding	gnl|BL_ORD_ID|3711 sp|P58350|AATB_RHIME Aspartate aminotransferase B OS=Rhizobium meliloti (strain 1021) OX=266834 GN=aatB PE=3 SV=1//3.63665e-143 && PF00155:Aminotransferase class I and II	Aminotran_1_2	96	110	103	39	42	50	11.4462	11.4612	8.65784	6.75445	7.5243	8.43123
Gluconate 5-dehydrogenase	22021E_unicycler_00418	655.269	743.403	573.622	638.842	510.514	619.314	0.156234	0.360234	0.496707	--	NC_999999999.1	382085	382858	+	774	protein_coding	gnl|BL_ORD_ID|157077 sp|P50199|GNO_GLUOX Gluconate 5-dehydrogenase OS=Gluconobacter oxydans (strain 621H) OX=290633 GN=gno PE=1 SV=1//5.68369e-102 && PF00106:short chain dehydrogenase	adh_short	726	948	905	496	383	495	135.211	154.288	118.825	134.181	107.177	130.38
L-idonate 5-dehydrogenase (NAD(P)(+))	22021E_unicycler_00419	535.227	518.343	626.864	395.412	325.236	361.58	0.635581	0.000168859	0.00071135	--	NC_999999999.1	382882	383916	+	1035	protein_coding	gnl|BL_ORD_ID|187221 sp|P39346|IDND_ECOLI L-idonate 5-dehydrogenase (NAD(P)(+)) OS=Escherichia coli (strain K12) OX=83333 GN=idnD PE=1 SV=1//3.67847e-76 && PF00107:Zinc-binding dehydrogenase|PF08240:Alcohol dehydrogenase GroES-like domain	ADH_N	593	661	989	307	244	289	82.5906	80.4498	97.1079	62.1083	51.0614	56.9252
Inorganic pyrophosphatase	22021E_unicycler_00420	74.9137	83.9073	110.287	83.7192	91.9724	57.5525	0.214715	0.41446	0.549793	--	NC_999999999.1	384004	384534	-	531	protein_coding	gnl|BL_ORD_ID|194976 sp|Q8XWX1|IPYR_RALSO Inorganic pyrophosphatase OS=Ralstonia solanacearum (strain GMI1000) OX=267608 GN=ppa PE=3 SV=1//4.39298e-75 && PF00719:Inorganic pyrophosphatase	Pyrophosphatase	83	107	174	65	69	46	22.532	25.3836	33.3007	25.6313	28.1448	17.6608
K(+)-insensitive pyrophosphate-energized proton pump	22021E_unicycler_00421	29580.1	43783.1	41004.8	15660.6	9578.46	20672.6	1.31674	1.44e-08	1.26e-07	--	NC_999999999.1	384786	387287	+	2502	protein_coding	gnl|BL_ORD_ID|179308 sp|Q8KY01|HPPA_RHOPL K(+)-insensitive pyrophosphate-energized proton pump OS=Rhodopseudomonas palustris OX=1076 GN=hppA PE=3 SV=1//0 && PF00691:OmpA family|PF03030:Inorganic H+ pyrophosphatase	-	32773	55833	64693	12159	7186	16523	1888.19	2811.04	2627.66	1017.57	622.076	1346.32
hypothetical protein	22021E_unicycler_00422	708.521	755.95	792.929	361.925	437.202	411.625	0.899498	1.68e-08	1.46e-07	--	NC_999999999.1	387322	387864	-	543	protein_coding	-//- && -	-	785	964	1251	281	328	329	208.395	223.636	234.129	108.357	130.833	123.522
hypothetical protein	22021E_unicycler_00423	344.784	359.155	291.565	667.178	827.752	558.009	-1.04507	1.78e-08	1.54e-07	--	NC_999999999.1	388145	388393	-	249	protein_coding	-//- && -	-	382	458	460	518	621	446	221.147	231.702	187.74	435.594	540.176	365.159
3-oxoacyl-[acyl-carrier-protein] synthase 3	22021E_unicycler_00425	340.271	316.809	362.554	117.207	145.29	121.361	1.41106	1.04e-13	1.56e-12	--	NC_999999999.1	389382	391310	-	1929	protein_coding	gnl|BL_ORD_ID|126483 sp|Q2G5S1|FABH_NOVAD 3-oxoacyl-[acyl-carrier-protein] synthase 3 OS=Novosphingobium aromaticivorans (strain ATCC 700278 / DSM 12444 / CIP 105152 / NBRC 16084 / F199) OX=279238 GN=fabH PE=3 SV=1//2.27166e-07 && PF08541:3-Oxoacyl-[acyl-carrier-protein (ACP)] synthase III C terminal	-	377	404	572	91	109	97	28.1725	26.3823	30.1344	9.87782	12.2388	10.2515
Cardiolipin synthase C	22021E_unicycler_00428	502.734	507.365	482.349	264.037	227.932	218.95	1.06972	2.14e-10	2.33e-09	--	NC_999999999.1	393006	394580	-	1575	protein_coding	gnl|BL_ORD_ID|68168 sp|P75919|CLSC_ECOLI Cardiolipin synthase C OS=Escherichia coli (strain K12) OX=83333 GN=clsC PE=1 SV=2//4.51762e-80 && PF13091:PLD-like domain	-	557	647	761	205	171	175	50.979	51.7473	49.1024	27.2537	23.5158	22.6519
Putative peroxiredoxin bcp	22021E_unicycler_00429	1242.85	1028.06	952.656	1040.69	858.409	1012.17	0.146008	0.375654	0.511475	--	NC_999999999.1	394700	395254	+	555	protein_coding	gnl|BL_ORD_ID|318117 sp|P0C5D5|PRXQ_ORYSJ Peroxiredoxin Q, chloroplastic OS=Oryza sativa subsp. japonica OX=39947 GN=Os06g0196300 PE=2 SV=1//7.46661e-09 && PF00578:AhpC/TSA family	-	1377	1311	1503	808	644	809	357.649	297.559	275.21	304.839	251.325	297.168
Aldehyde dehydrogenase PuuC	22021E_unicycler_00430	2341.28	1887.52	2130.96	2111.01	1979.41	2219.52	0.0111133	0.940442	0.960946	--	NC_999999999.1	395288	396721	+	1434	protein_coding	gnl|BL_ORD_ID|13703 sp|O34660|ALDH4_BACSU Putative aldehyde dehydrogenase DhaS OS=Bacillus subtilis (strain 168) OX=224308 GN=dhaS PE=3 SV=1//2.88095e-104 && PF00171:Aldehyde dehydrogenase family	Aldedh	2594	2407	3362	1639	1485	1774	260.758	211.442	238.258	239.321	224.296	252.204
4-formylbenzenesulfonate dehydrogenase TsaC1/TsaC2	22021E_unicycler_00432	634.51	539.516	505.801	547.395	505.182	541.744	0.0738254	0.649239	0.75273	--	NC_999999999.1	397761	398522	+	762	protein_coding	gnl|BL_ORD_ID|486581 sp|P94681|TSAC_COMTE 4-formylbenzenesulfonate dehydrogenase TsaC1/TsaC2 OS=Comamonas testosteroni OX=285 GN=tsaC1 PE=1 SV=1//5.2528e-74 && PF00106:short chain dehydrogenase	adh_short	703	688	798	425	379	433	132.989	113.736	106.426	116.785	107.728	115.846
GTP 3',8-cyclase	22021E_unicycler_00433	1225.7	1678.93	1498.39	1589.38	1691.49	1477.6	-0.111524	0.491379	0.622058	--	NC_999999999.1	398638	399762	+	1125	protein_coding	gnl|BL_ORD_ID|244291 sp|Q8Y0K4|MOAA_RALSO GTP 3&apos;,8-cyclase OS=Ralstonia solanacearum (strain GMI1000) OX=267608 GN=moaA PE=3 SV=2//2.73184e-164 && PF13353:4Fe-4S single cluster domain|PF04055:Radical SAM superfamily|PF06463:Molybdenum Cofactor Synthesis C	Radical_SAM	1358	2141	2364	1234	1269	1181	174.006	239.733	213.547	229.675	244.316	214.015
Molybdenum cofactor guanylyltransferase	22021E_unicycler_00434	436.846	457.177	403.12	569.291	535.839	442.904	-0.25543	0.127013	0.222411	--	NC_999999999.1	399759	400409	+	651	protein_coding	gnl|BL_ORD_ID|244864 sp|B9MA54|MOBA_ACIET Molybdenum cofactor guanylyltransferase OS=Acidovorax ebreus (strain TPSY) OX=535289 GN=mobA PE=3 SV=1//5.26538e-103 && PF12804:MobA-like NTP transferase domain	-	484	583	636	442	402	354	107.172	112.811	99.2829	142.165	133.748	110.859
Molybdopterin molybdenumtransferase	22021E_unicycler_00435	928.75	840.641	920.964	852.648	817.088	810.739	0.117184	0.42103	0.555634	--	NC_999999999.1	400423	401736	+	1314	protein_coding	gnl|BL_ORD_ID|245359 sp|P45210|MOEA_HAEIN Molybdopterin molybdenumtransferase OS=Haemophilus influenzae (strain ATCC 51907 / DSM 11121 / KW20 / Rd) OX=71421 GN=moeA PE=3 SV=1//3.57026e-88 && PF03453:MoeA N-terminal region (domain I and II)|PF00994:Probable molybdopterin binding domain|PF03454:MoeA C-terminal region (domain IV)	-	1029	1072	1453	662	613	648	112.885	102.769	112.375	105.491	101.044	100.537
Uncharacterized ABC transporter ATP-binding protein Rv2564	22021E_unicycler_00436	240.085	192.124	214.237	155.847	150.622	171.406	0.434086	0.0248624	0.0579202	--	NC_999999999.1	401770	402273	+	504	protein_coding	gnl|BL_ORD_ID|201582 sp|P81900|KAPR2_DROME cAMP-dependent protein kinase type II regulatory subunit OS=Drosophila melanogaster OX=7227 GN=Pka-R2 PE=1 SV=2//1.52947e-09 && PF00027:Cyclic nucleotide-binding domain	cNMP_binding	266	245	338	121	113	137	76.0795	61.2349	68.1529	50.2697	48.5614	55.4162
Ribonuclease HI	22021E_unicycler_00437	240.085	114.49	137.542	122.359	163.951	103.845	0.331686	0.224491	0.347835	--	NC_999999999.1	402277	402726	-	450	protein_coding	gnl|BL_ORD_ID|388959 sp|A1WFG9|RNH_VEREI Ribonuclease H OS=Verminephrobacter eiseniae (strain EF01-2) OX=391735 GN=rnhA PE=3 SV=1//1.53128e-82 && PF00075:RNase H	RnaseH	266	146	217	95	123	83	85.209	40.8699	49.0056	44.2041	59.2019	37.6021
hypothetical protein	22021E_unicycler_00438	508.15	413.263	454.46	360.637	481.189	419.132	0.125474	0.474576	0.606476	--	NC_999999999.1	402723	403499	-	777	protein_coding	gnl|BL_ORD_ID|537401 sp|P75672|YAFS_ECOLI Uncharacterized protein YafS OS=Escherichia coli (strain K12) OX=83333 GN=yafS PE=4 SV=2//2.02542e-12 && PF08241:Methyltransferase domain	Methyltransf_11	563	527	717	280	361	335	104.449	85.4384	93.7771	75.4551	100.63	87.8963
Membrane-bound lytic murein transglycosylase D	22021E_unicycler_00440	1514.52	1619.33	1440.08	1780	2031.39	1782.88	-0.290579	0.0444855	0.0947833	--	NC_999999999.1	403725	405323	+	1599	protein_coding	gnl|BL_ORD_ID|240746 sp|P0AEZ7|MLTD_ECOLI Membrane-bound lytic murein transglycosylase D OS=Escherichia coli (strain K12) OX=83333 GN=mltD PE=1 SV=1//6.76717e-56 && PF01464:Transglycosylase SLT domain	-	1678	2065	2272	1382	1524	1425	151.273	162.68	144.397	180.972	206.433	181.683
Bicarbonate transport ATP-binding protein CmpD	22021E_unicycler_00442	609.238	433.652	609.116	342.605	231.93	495.452	0.625735	0.00845622	0.0230988	--	NC_999999999.1	406191	407015	-	825	protein_coding	gnl|BL_ORD_ID|529584 sp|Q57855|Y412_METJA Uncharacterized ABC transporter ATP-binding protein MJ0412 OS=Methanocaldococcus jannaschii (strain ATCC 43067 / DSM 2661 / JAL-1 / JCM 10045 / NBRC 100440) OX=243232 GN=MJ0412 PE=3 SV=1//2.56248e-77 && PF00005:ABC transporter	ABC_tran	675	553	961	266	174	396	117.941	84.4374	118.377	67.5118	45.6813	97.8562
hypothetical protein	22021E_unicycler_00443	8412	6384.01	7182	7568.22	4065.45	9275.95	0.0718051	0.758592	0.837135	--	NC_999999999.1	407066	408106	-	1041	protein_coding	gnl|BL_ORD_ID|553193 sp|C0SP84|YTLA_BACSU Putative binding protein YtlA OS=Bacillus subtilis (strain 168) OX=224308 GN=ytlA PE=3 SV=1//9.23109e-09 && PF13379:NMT1-like family	-	9320	8141	11331	5876	3050	7414	1290.57	985.124	1106.15	1181.91	634.589	1451.94
Recombination protein RecR	22021E_unicycler_00445	591.187	733.209	764.406	664.602	662.468	694.383	0.0484324	0.764319	0.84145	--	NC_999999999.1	408616	409206	-	591	protein_coding	gnl|BL_ORD_ID|344713 sp|Q21YG1|RECR_RHOFT Recombination protein RecR OS=Rhodoferax ferrireducens (strain ATCC BAA-621 / DSM 15236 / T118) OX=338969 GN=recR PE=3 SV=1//1.53678e-111 && PF13662:Toprim domain|PF02132:RecR protein	-	655	935	1206	516	497	555	159.761	199.291	207.376	182.816	182.143	191.449
Nucleoid-associated protein YbaB	22021E_unicycler_00446	1730.24	1238.22	1480.01	1849.55	1799.46	1842.93	-0.304373	0.0580036	0.117794	--	NC_999999999.1	409215	409547	-	333	protein_coding	gnl|BL_ORD_ID|524714 sp|A2SIU9|Y2533_METPP Nucleoid-associated protein Mpe_A2533 OS=Methylibium petroleiphilum (strain ATCC BAA-1232 / LMG 22953 / PM1) OX=420662 GN=Mpe_A2533 PE=3 SV=1//1.81263e-46 && PF02575:YbaB/EbfC DNA-binding family	-	1917	1579	2335	1436	1350	1473	829.84	597.313	712.592	902.946	878.078	901.79
DNA polymerase III subunit tau	22021E_unicycler_00447	1142.66	1063.35	1046.46	1855.99	1928.75	1785.38	-0.776479	2.95e-08	2.48e-07	--	NC_999999999.1	409594	411360	-	1767	protein_coding	gnl|BL_ORD_ID|105346 sp|P06710|DPO3X_ECOLI DNA polymerase III subunit tau OS=Escherichia coli (strain K12) OX=83333 GN=dnaX PE=1 SV=1//5.32603e-100 && PF12170:DNA polymerase III tau subunit V interacting with alpha|PF12169:DNA polymerase III subunits gamma and tau domain III|PF13177:DNA polymerase III, delta subunit	-	1266	1356	1651	1441	1447	1427	103.279	96.6689	94.9531	170.757	177.368	164.64
hypothetical protein	22021E_unicycler_00449	483.78	340.334	331.496	166.15	174.614	207.689	1.07234	1.64e-07	1.23e-06	--	NC_999999999.1	412847	413128	-	282	protein_coding	-//- && -	-	536	434	523	129	131	166	273.988	193.867	188.474	95.7839	100.616	120.007
Ferredoxin--NADP reductase	22021E_unicycler_00450	305.973	287.794	353.047	212.518	217.268	226.456	0.530262	0.00298806	0.00928925	--	NC_999999999.1	413206	414456	-	1251	protein_coding	gnl|BL_ORD_ID|553104 sp|Q795R8|YTFP_BACSU Uncharacterized protein YtfP OS=Bacillus subtilis (strain 168) OX=224308 GN=ytfP PE=4 SV=2//4.43185e-31 && PF03486:HI0933-like protein	-	339	367	557	165	163	181	39.0624	36.9549	45.2477	27.6171	28.2211	29.4963
ATP-dependent helicase/nuclease subunit A	22021E_unicycler_00451	1457.66	1566.79	1689.81	1217.15	1376.92	1219.86	0.306274	0.0373528	0.0817151	--	NC_999999999.1	414453	420326	-	5874	protein_coding	gnl|BL_ORD_ID|10062 sp|Q5FJX0|ADDA_LACAC ATP-dependent helicase/nuclease subunit A OS=Lactobacillus acidophilus (strain ATCC 700396 / NCK56 / N2 / NCFM) OX=272621 GN=addA PE=3 SV=1//1.26775e-17 && PF00580:UvrD/REP helicase N-terminal domain|PF12705:PD-(D/E)XK nuclease superfamily|PF13361:UvrD-like helicase C-terminal domain	UvrD-helicase	1615	1998	2666	945	1033	975	39.6328	42.8475	46.1238	33.686	38.0899	33.839
Thioredoxin 1	22021E_unicycler_00452	2534.43	3645.66	2701.41	6115.37	5975.54	6036.75	-1.02929	4.75e-10	4.95e-09	--	NC_999999999.1	420454	420786	+	333	protein_coding	gnl|BL_ORD_ID|471766 sp|Q9X2T1|THIO_PSEAE Thioredoxin OS=Pseudomonas aeruginosa (strain ATCC 15692 / DSM 22644 / CIP 104116 / JCM 14847 / LMG 12228 / 1C / PRS 101 / PAO1) OX=208964 GN=trxA PE=3 SV=1//5.85308e-54 && PF00085:Thioredoxin	-	2808	4649	4262	4748	4483	4825	1215.54	1758.65	1300.67	2985.51	2915.87	2953.93
Transcription termination factor Rho	22021E_unicycler_00453	923.334	882.203	792.295	1794.17	2142.02	1460.08	-1.055	8.29e-10	8.42e-09	--	NC_999999999.1	420981	422249	+	1269	protein_coding	gnl|BL_ORD_ID|349576 sp|Q7NXP1|RHO_CHRVO Transcription termination factor Rho OS=Chromobacterium violaceum (strain ATCC 12472 / DSM 30191 / JCM 1249 / NBRC 12614 / NCIMB 9131 / NCTC 9757) OX=243365 GN=rho PE=3 SV=1//0 && PF07498:Rho termination factor, N-terminal domain|PF00006:ATP synthase alpha/beta family, nucleotide-binding domain|PF07497:Rho termination factor, RNA-binding domain	ATP-synt_ab	1023	1125	1250	1393	1607	1167	116.207	111.675	100.103	229.848	274.282	187.481
scyllo-inositol 2-dehydrogenase (NADP(+))	22021E_unicycler_00454	452.19	410.126	550.17	542.243	479.856	431.643	-0.0399918	0.821838	0.882761	--	NC_999999999.1	422246	423325	-	1080	protein_coding	gnl|BL_ORD_ID|541867 sp|P77376|YDGJ_ECOLI Uncharacterized oxidoreductase YdgJ OS=Escherichia coli (strain K12) OX=83333 GN=ydgJ PE=1 SV=2//3.0393e-106 && PF02894:Oxidoreductase family, C-terminal alpha/beta domain|PF01408:Oxidoreductase family, NAD-binding Rossmann fold	GFO_IDH_MocA	501	523	868	421	360	345	66.8699	61.0017	81.676	81.6225	72.1975	65.1242
50S ribosomal protein L31 type B	22021E_unicycler_00455	1249.16	1023.36	761.871	1729.77	2280.65	1756.6	-0.927441	1.94e-06	1.22e-05	--	NC_999999999.1	423485	423751	+	267	protein_coding	gnl|BL_ORD_ID|372458 sp|B2U9R5|RL31B_RALPJ 50S ribosomal protein L31 type B OS=Ralstonia pickettii (strain 12J) OX=402626 GN=rpmE2 PE=3 SV=1//3.77311e-34 && -	-	1384	1305	1202	1343	1711	1404	747.208	615.691	457.501	1053.21	1387.98	1072.02
Phosphate regulon sensor protein PhoR	22021E_unicycler_00458	469.339	377.975	399.317	548.683	579.826	477.936	-0.366709	0.0297248	0.067245	--	NC_999999999.1	427049	428389	-	1341	protein_coding	gnl|BL_ORD_ID|303843 sp|P08400|PHOR_ECOLI Phosphate regulon sensor protein PhoR OS=Escherichia coli (strain K12) OX=83333 GN=phoR PE=1 SV=1//5.20628e-89 && PF11808:Domain of unknown function (DUF3329)|PF02518:Histidine kinase-, DNA gyrase B-, and HSP90-like ATPase|PF00512:His Kinase A (phospho-acceptor) domain|PF00989:PAS fold	HATPase_c	520	482	630	426	435	382	55.8973	45.2775	47.7431	66.517	70.2593	58.074
Phosphate regulon transcriptional regulatory protein PhoB	22021E_unicycler_00459	732.891	814.764	747.927	968.567	786.431	1023.43	-0.275654	0.0857009	0.1614	--	NC_999999999.1	428430	429122	-	693	protein_coding	gnl|BL_ORD_ID|303772 sp|P0AFJ5|PHOB_ECOLI Phosphate regulon transcriptional regulatory protein PhoB OS=Escherichia coli (strain K12) OX=83333 GN=phoB PE=1 SV=1//5.14952e-77 && PF00486:Transcriptional regulatory protein, C terminal|PF00072:Response regulator receiver domain	Response_reg	812	1039	1180	752	590	818	168.904	188.863	173.04	227.215	184.4	240.64
Phosphate-specific transport system accessory protein PhoU	22021E_unicycler_00460	856.544	970.031	1038.86	1084.49	967.71	1107.26	-0.140307	0.36032	0.496752	--	NC_999999999.1	429139	429840	-	702	protein_coding	gnl|BL_ORD_ID|303973 sp|Q9XBG0|PHOU_BURSP Phosphate-specific transport system accessory protein PhoU homolog OS=Burkholderia sp. OX=36773 GN=phoU PE=3 SV=1//7.72287e-72 && PF01895:PhoU domain	PhoU	949	1237	1639	842	726	885	194.87	221.971	237.269	251.146	223.997	257.012
Phosphate import ATP-binding protein PstB	22021E_unicycler_00461	349.296	322.298	284.592	240.854	229.265	266.493	0.373959	0.0358919	0.0791035	--	NC_999999999.1	429851	430633	-	783	protein_coding	gnl|BL_ORD_ID|323962 sp|Q12BB2|PSTB_POLSJ Phosphate import ATP-binding protein PstB OS=Polaromonas sp. (strain JS666 / ATCC BAA-500) OX=296591 GN=pstB PE=3 SV=1//4.7602e-159 && PF00005:ABC transporter	ABC_tran	387	411	449	187	172	213	71.2469	66.1217	58.2751	50.0071	47.5784	55.4581
Phosphate-binding protein PstS	22021E_unicycler_00464	480.17	475.998	417.064	211.23	251.924	252.73	0.938779	6.27e-08	5.02e-07	--	NC_999999999.1	432669	433706	-	1038	protein_coding	gnl|BL_ORD_ID|324114 sp|P0AG83|PSTS_SHIFL Phosphate-binding protein PstS OS=Shigella flexneri OX=623 GN=pstS PE=3 SV=1//3.98021e-131 && PF12849:PBP superfamily domain	-	532	607	658	164	189	202	73.8807	73.664	64.4209	33.0825	39.4374	39.6735
Exopolyphosphatase	22021E_unicycler_00465	1533.47	1433.48	1528.81	2604.31	2536.57	2353.4	-0.737175	1.02e-07	7.93e-07	--	NC_999999999.1	433956	435473	+	1518	protein_coding	gnl|BL_ORD_ID|313760 sp|Q9S605|PPX_PSEAI Exopolyphosphatase OS=Pseudomonas aeruginosa OX=287 GN=ppx PE=1 SV=1//1.55976e-96 && PF02541:Ppx/GppA phosphatase family	-	1699	1828	2412	2022	1903	1881	161.339	151.694	161.475	278.908	271.525	252.618
Phosphohistidine phosphatase SixA	22021E_unicycler_00466	102.894	112.138	166.699	82.4312	61.3149	110.1	0.591793	0.0271933	0.0624673	--	NC_999999999.1	435508	435969	-	462	protein_coding	gnl|BL_ORD_ID|525123 sp|Q54751|Y2622_SYNP2 Uncharacterized protein SYNPCC7002_A2622 OS=Synechococcus sp. (strain ATCC 27264 / PCC 7002 / PR-6) OX=32049 GN=SYNPCC7002_A2622 PE=3 SV=1//1.30525e-07 && PF00300:Histidine phosphatase superfamily (branch 1)	-	114	143	263	64	46	88	35.5696	38.9904	57.8512	29.0061	21.5655	38.8318
Polyphosphate kinase	22021E_unicycler_00467	1104.75	905.728	1033.15	823.024	823.753	977.141	0.213659	0.177224	0.289928	--	NC_999999999.1	435977	438166	-	2190	protein_coding	gnl|BL_ORD_ID|312855 sp|A4JDB7|PPK1_BURVG Polyphosphate kinase OS=Burkholderia vietnamiensis (strain G4 / LMG 22486) OX=269482 GN=ppk PE=3 SV=1//0 && PF02503:Polyphosphate kinase middle domain|PF13089:Polyphosphate kinase N-terminal domain|PF13090:Polyphosphate kinase C-terminal domain	-	1224	1155	1630	639	618	781	80.5664	66.4357	75.6383	61.0954	61.1206	72.7033
Thioredoxin reductase	22021E_unicycler_00469	1017.2	1075.11	1097.17	529.363	527.842	531.735	1.00555	6.35e-12	8.07e-11	--	NC_999999999.1	439248	440942	+	1695	protein_coding	gnl|BL_ORD_ID|486273 sp|O22229|TRXB3_ARATH NADPH-dependent thioredoxin reductase 3 OS=Arabidopsis thaliana OX=3702 GN=NTRC PE=1 SV=2//5.7041e-39 && PF07992:Pyridine nucleotide-disulphide oxidoreductase|PF00027:Cyclic nucleotide-binding domain	Pyr_redox_2	1127	1371	1731	411	396	425	95.8453	101.89	103.783	50.772	50.6021	51.1171
Disulfide-bond oxidoreductase YfcG	22021E_unicycler_00470	962.145	1388.78	997.024	888.712	977.04	942.109	0.253849	0.147561	0.250415	--	NC_999999999.1	441042	441746	+	705	protein_coding	gnl|BL_ORD_ID|543185 sp|P77526|YFCG_ECOLI Disulfide-bond oxidoreductase YfcG OS=Escherichia coli (strain K12) OX=83333 GN=yfcG PE=1 SV=1//3.65319e-73 && PF00043:Glutathione S-transferase, C-terminal domain|PF02798:Glutathione S-transferase, N-terminal domain	GST_C	1066	1771	1573	690	733	753	217.964	316.441	226.745	204.933	225.195	217.747
hypothetical protein	22021E_unicycler_00472	391.717	385.817	493.758	1060.01	838.415	1024.68	-1.19962	3.34e-12	4.36e-11	--	NC_999999999.1	442178	442366	-	189	protein_coding	-//- && -	-	434	492	779	823	629	819	331.013	327.919	418.865	911.779	720.829	883.424
hypothetical protein	22021E_unicycler_00474	325.83	272.111	219.941	294.949	367.89	218.95	-0.110319	0.614081	0.72524	--	NC_999999999.1	442727	443248	+	522	protein_coding	-//- && PF09722:Protein of unknown function (DUF2384)	-	361	347	347	229	276	175	99.6904	83.738	67.555	91.8579	114.52	68.3462
hypothetical protein	22021E_unicycler_00475	150.73	228.197	154.656	173.878	215.935	175.16	-0.0820123	0.707104	0.799067	--	NC_999999999.1	443245	443721	+	477	protein_coding	-//- && PF08808:RES domain	-	167	291	244	135	162	140	50.4678	76.849	51.984	59.2608	73.5597	59.8352
Phospho-2-dehydro-3-deoxyheptonate aldolase	22021E_unicycler_00476	630.9	760.655	628.132	480.419	399.88	489.196	0.559976	0.000854987	0.00304928	--	NC_999999999.1	444428	445792	+	1365	protein_coding	gnl|BL_ORD_ID|27151 sp|P80574|AROF_STRCO Phospho-2-dehydro-3-deoxyheptonate aldolase OS=Streptomyces coelicolor (strain ATCC BAA-471 / A3(2) / M145) OX=100226 GN=aroH PE=1 SV=3//4.1632e-176 && PF01474:Class-II DAHP synthetase family	-	699	970	991	373	300	391	73.8178	89.5164	73.7801	57.2174	47.6027	58.3971
Disulfide-bond oxidoreductase YfcG	22021E_unicycler_00478	396.23	485.408	400.584	292.373	313.239	364.082	0.402604	0.022425	0.0532225	--	NC_999999999.1	446583	447188	+	606	protein_coding	gnl|BL_ORD_ID|163138 sp|Q52828|GSTA_RHILE Protein GstA OS=Rhizobium leguminosarum OX=384 GN=gstA PE=3 SV=1//4.95973e-27 && PF02798:Glutathione S-transferase, N-terminal domain|PF00043:Glutathione S-transferase, C-terminal domain	GST_N	439	619	632	227	235	291	104.426	128.671	105.985	78.4341	83.9921	97.8965
HTH-type transcriptional regulator DmlR	22021E_unicycler_00481	166.074	181.146	185.08	168.726	147.956	221.452	-0.0158083	0.938759	0.960008	--	NC_999999999.1	449112	450023	+	912	protein_coding	gnl|BL_ORD_ID|225828 sp|A0A0H2ZDG9|LYSRL_PSEAB HTH-type transcriptional repressor PA14_22550 OS=Pseudomonas aeruginosa (strain UCBPP-PA14) OX=208963 GN=PA14_22550 PE=4 SV=2//1.37858e-38 && PF03466:LysR substrate binding domain|PF00126:Bacterial regulatory helix-turn-helix protein, lysR family	LysR_substrate	184	231	292	131	111	177	29.083	31.9066	32.5377	30.0766	26.3616	39.5663
Maleylacetate reductase	22021E_unicycler_00482	18.9541	30.583	20.2828	9.01591	3.9988	12.5114	1.44284	0.0058653	0.0168598	--	NC_999999999.1	450135	451247	+	1113	protein_coding	gnl|BL_ORD_ID|65639 sp|O87612|CLCE_PSEAI Maleylacetate reductase OS=Pseudomonas aeruginosa OX=287 GN=clcE PE=3 SV=1//3.27407e-28 && PF00465:Iron-containing alcohol dehydrogenase	-	21	39	32	7	3	10	2.71982	4.41401	2.92182	1.31691	0.583807	1.83169
hypothetical protein	22021E_unicycler_00484	38.8107	29.0147	24.0858	18.0318	23.9928	23.7717	0.47129	0.222464	0.34539	--	NC_999999999.1	452824	453258	+	435	protein_coding	-//- && PF07883:Cupin domain	Cupin_2	43	37	38	14	18	19	14.2494	10.7146	8.87754	6.73892	8.96245	8.90454
2,5-dichlorohydroquinone reductive dechlorinase	22021E_unicycler_00487	84.842	98.8067	79.8633	56.6715	43.9868	61.3059	0.698782	0.00762548	0.0211296	--	NC_999999999.1	455004	456053	+	1050	protein_coding	gnl|BL_ORD_ID|217333 sp|P95806|LIND_SPHPI 2,5-dichlorohydroquinone reductive dechlorinase OS=Sphingomonas paucimobilis OX=13689 GN=linD PE=1 SV=1//5.8605e-65 && PF13410:Glutathione S-transferase, C-terminal domain|PF13409:Glutathione S-transferase, N-terminal domain	-	94	126	126	44	33	49	12.9049	15.1163	12.1949	8.77435	6.80719	9.51379
hypothetical protein	22021E_unicycler_00489	166.976	112.138	171.136	114.631	87.9736	126.365	0.452067	0.0576919	0.117264	--	NC_999999999.1	457133	457612	+	480	protein_coding	gnl|BL_ORD_ID|541812 sp|P96684|YDFG_BACSU Uncharacterized protein YdfG OS=Bacillus subtilis (strain 168) OX=224308 GN=ydfG PE=4 SV=1//6.75019e-38 && PF02627:Carboxymuconolactone decarboxylase family	CMD	185	143	270	89	66	101	55.5581	37.5283	57.1638	38.824	29.7815	42.897
Transcriptional regulatory protein OmpR	22021E_unicycler_00493	551.473	425.81	434.812	381.244	325.236	379.096	0.377512	0.0323976	0.072492	--	NC_999999999.1	459597	460334	-	738	protein_coding	gnl|BL_ORD_ID|505410 sp|P13359|VIRG_AGRRH Regulatory protein VirG OS=Agrobacterium rhizogenes OX=359 GN=virG PE=3 SV=2//4.91252e-60 && PF00072:Response regulator receiver domain|PF00486:Transcriptional regulatory protein, C terminal	Response_reg	611	543	686	296	244	303	119.344	92.6845	94.464	83.9822	71.6105	83.7015
hypothetical protein	22021E_unicycler_00495	68.5957	74.4971	57.6791	63.1114	47.9856	60.0547	0.225216	0.403873	0.539004	--	NC_999999999.1	462050	463054	+	1005	protein_coding	gnl|BL_ORD_ID|91602 sp|P80402|DBD23_ASPOR 2,3-dihydroxybenzoate decarboxylase OS=Aspergillus oryzae (strain ATCC 42149 / RIB 40) OX=510516 GN=AO090005000447 PE=1 SV=2//6.59626e-94 && PF04909:Amidohydrolase	Amidohydro_2	76	95	91	49	36	48	10.9009	11.9075	9.20182	10.209	7.75854	9.73693
PCP degradation transcriptional activation protein	22021E_unicycler_00496	130.873	141.937	139.444	117.207	98.6371	107.598	0.350495	0.0956777	0.176621	--	NC_999999999.1	463035	464021	-	987	protein_coding	gnl|BL_ORD_ID|262792 sp|P10183|NAHR_PSEPU HTH-type transcriptional activator NahR OS=Pseudomonas putida OX=303 GN=nahR PE=4 SV=2//1.82331e-53 && PF03466:LysR substrate binding domain|PF00126:Bacterial regulatory helix-turn-helix protein, lysR family	LysR_substrate	145	181	220	91	74	86	21.1771	23.1007	22.6519	19.3053	16.2389	17.7635
HTH-type transcriptional regulator MhqR	22021E_unicycler_00497	179.612	222.707	211.701	146.831	113.299	155.141	0.564562	0.00615333	0.0175895	--	NC_999999999.1	464079	464615	-	537	protein_coding	-//- && PF01047:MarR family	MarR	199	284	334	114	85	124	53.4189	66.6205	63.2078	44.4511	34.2837	47.0754
Flavin-dependent monooxygenase, oxygenase subunit HsaA	22021E_unicycler_00498	55.0571	53.3243	68.4543	30.9117	17.3281	47.5433	0.882401	0.00927038	0.0249973	--	NC_999999999.1	464740	466005	+	1266	protein_coding	gnl|BL_ORD_ID|180562 sp|Q0S811|HSAA_RHOJR Flavin-dependent monooxygenase, oxygenase subunit HsaA OS=Rhodococcus jostii (strain RHA1) OX=101510 GN=hsaA PE=1 SV=1//1.0334e-71 && PF02771:Acyl-CoA dehydrogenase, N-terminal domain|PF08028:Acyl-CoA dehydrogenase, C-terminal domain	Acyl-CoA_dh_2	61	68	108	24	13	38	6.94565	6.76611	8.66939	3.96944	2.22409	6.11923
hypothetical protein	22021E_unicycler_00502	481.975	360.723	301.072	944.095	1097	704.392	-1.26547	1.48e-09	1.46e-08	--	NC_999999999.1	468465	468713	-	249	protein_coding	-//- && -	-	534	460	475	733	823	563	309.142	232.714	193.862	616.391	715.886	460.952
Probable enoyl-CoA hydratase echA8	22021E_unicycler_00503	192.248	211.729	240.858	87.5832	85.3078	116.356	1.15736	8.17e-08	6.41e-07	--	NC_999999999.1	468763	469587	-	825	protein_coding	gnl|BL_ORD_ID|179103 sp|A4YI89|HPCD_METS5 3-hydroxypropionyl-coenzyme A dehydratase OS=Metallosphaera sedula (strain ATCC 51363 / DSM 5348 / JCM 9185 / NBRC 15509 / TH2) OX=399549 GN=Msed_2001 PE=1 SV=1//3.38112e-29 && PF00378:Enoyl-CoA hydratase/isomerase	ECH	213	270	380	68	64	93	37.2171	41.2262	46.8089	17.2586	16.8023	22.9814
hypothetical protein	22021E_unicycler_00504	311.388	432.083	353.681	140.391	141.291	153.89	1.33308	9.53e-12	1.19e-10	--	NC_999999999.1	469701	470090	+	390	protein_coding	-//- && PF04343:Protein of unknown function, DUF488	-	345	551	558	109	106	123	127.518	177.972	145.401	58.5213	58.8687	64.2965
Probable 2,4-dienoyl-CoA reductase	22021E_unicycler_00505	1523.55	1227.24	1483.81	793.4	741.111	839.515	0.834686	8.79e-08	6.86e-07	--	NC_999999999.1	470127	471029	-	903	protein_coding	gnl|BL_ORD_ID|94902 sp|Q23116|DEC12_CAEEL Probable 2,4-dienoyl-CoA reductase decr-1.2 OS=Caenorhabditis elegans OX=6239 GN=decr-1.2 PE=3 SV=1//5.63e-61 && PF00106:short chain dehydrogenase	adh_short	1688	1565	2341	616	556	671	269.464	218.318	263.458	142.838	133.361	151.489
Cinnamoyl-CoA:phenyllactate CoA-transferase	22021E_unicycler_00506	220.228	199.182	261.14	229.262	189.277	168.904	0.214602	0.28413	0.416773	--	NC_999999999.1	471155	472030	+	876	protein_coding	gnl|BL_ORD_ID|133348 sp|Q93AM1|FLDA_CLOSG Cinnamoyl-CoA:phenyllactate CoA-transferase OS=Clostridium sporogenes OX=1509 GN=fldA PE=1 SV=1//5.42786e-18 && PF02515:CoA-transferase family III	CoA_transf_3	244	254	412	178	142	135	40.1515	36.5253	47.796	42.5469	35.1097	31.4179
hypothetical protein	22021E_unicycler_00507	498.221	422.673	514.041	215.094	185.278	255.233	1.12931	9.83e-10	9.89e-09	--	NC_999999999.1	472037	473014	-	978	protein_coding	gnl|BL_ORD_ID|541166 sp|P0A177|YCLC_PSEPU UPF0065 protein in clcB-clcD intergenic region OS=Pseudomonas putida OX=303 PE=3 SV=1//3.36969e-48 && PF03401:Tripartite tricarboxylate transporter family receptor	-	552	539	811	167	139	204	81.3611	69.4246	84.2714	35.7544	30.7836	42.5244
Uric acid degradation bifunctional protein PucL	22021E_unicycler_00509	47.8365	50.1876	50.7069	32.1997	29.3245	23.7717	0.804788	0.0126161	0.0327649	--	NC_999999999.1	475333	475863	-	531	protein_coding	gnl|BL_ORD_ID|497303 sp|Q283N4|URAD_MOUSE 2-oxo-4-hydroxy-4-carboxy-5-ureidoimidazoline decarboxylase OS=Mus musculus OX=10090 GN=Urad PE=1 SV=1//2.63076e-25 && PF09349:OHCU decarboxylase	-	53	64	80	25	22	19	14.3879	15.1827	15.3107	9.85819	8.9737	7.29468
PCP degradation transcriptional activation protein	22021E_unicycler_00510	168.781	138.8	131.838	151.983	146.623	136.374	0.011136	0.95676	0.971923	--	NC_999999999.1	475943	476881	-	939	protein_coding	gnl|BL_ORD_ID|262792 sp|P10183|NAHR_PSEPU HTH-type transcriptional activator NahR OS=Pseudomonas putida OX=303 GN=nahR PE=4 SV=2//4.3541e-35 && PF00126:Bacterial regulatory helix-turn-helix protein, lysR family|PF03466:LysR substrate binding domain	LysR_substrate	187	177	208	118	110	109	28.7073	23.745	22.5111	26.3129	25.3729	23.6651
Guanine deaminase	22021E_unicycler_00514	164.269	184.282	181.277	54.0955	35.9892	107.598	1.41828	9.47e-07	6.24e-06	--	NC_999999999.1	479254	479727	+	474	protein_coding	gnl|BL_ORD_ID|164561 sp|O34598|GUAD_BACSU Guanine deaminase OS=Bacillus subtilis (strain 168) OX=224308 GN=guaD PE=1 SV=1//5.33906e-25 && PF00383:Cytidine and deoxycytidylate deaminase zinc-binding region	-	182	235	286	42	27	86	55.349	62.453	61.3177	18.5534	12.3375	36.9885
hypothetical protein	22021E_unicycler_00515	2.70772	0.78418	3.16918	0	0	1.25114	2.27067	0.193021	1	--	NC_999999999.1	479893	481239	-	1347	protein_coding	-//- && PF01609:Transposase DDE domain|PF05598:Transposase domain (DUF772)	Transposase_11	3	1	5	0	0	1	0.321048	0.0935182	0.377225	0	0	0.151349
hypothetical protein	22021E_unicycler_00515
TRAP-T-associated universal stress protein TeaD	22021E_unicycler_00517	69.4983	75.2813	90.0047	57.9594	39.988	52.5479	0.644763	0.0182189	0.0446759	--	NC_999999999.1	482871	483317	+	447	protein_coding	gnl|BL_ORD_ID|531965 sp|Q57951|Y531_METJA Universal stress protein MJ0531 OS=Methanocaldococcus jannaschii (strain ATCC 43067 / DSM 2661 / JAL-1 / JCM 10045 / NBRC 100440) OX=243232 GN=MJ0531 PE=3 SV=1//8.3078e-16 && PF00582:Universal stress protein family	Usp	77	96	142	45	30	42	24.8313	27.0537	32.2834	21.0793	14.5364	19.1553
hypothetical protein	22021E_unicycler_00518	266.26	330.924	328.961	413.444	366.557	406.621	-0.355874	0.0391785	0.0852429	--	NC_999999999.1	483333	484202	-	870	protein_coding	-//- && -	-	295	422	519	321	275	325	48.8787	61.1022	60.6243	77.2569	68.4631	76.1572
Ribosomal protein S12 methylthiotransferase RimO	22021E_unicycler_00519	292.434	223.491	191.418	452.084	682.462	336.557	-1.05847	1.12e-05	6.15e-05	--	NC_999999999.1	484397	485851	-	1455	protein_coding	gnl|BL_ORD_ID|531090 sp|Q9HUN6|Y4928_PSEAE UPF0313 protein PA4928 OS=Pseudomonas aeruginosa (strain ATCC 15692 / DSM 22644 / CIP 104116 / JCM 14847 / LMG 12228 / 1C / PRS 101 / PAO1) OX=208964 GN=PA4928 PE=3 SV=1//0 && PF08497:Radical SAM N-terminal|PF11842:Domain of unknown function (DUF3362)|PF04055:Radical SAM superfamily	Radical_SAM	324	285	302	351	512	269	32.0995	24.6743	21.0932	50.5122	76.2167	37.6909
hypothetical protein	22021E_unicycler_00521	616.459	426.594	621.159	859.088	897.064	888.31	-0.667925	0.000163981	0.000693334	--	NC_999999999.1	486939	487886	+	948	protein_coding	gnl|BL_ORD_ID|538801 sp|O31443|YBFA_BACSU Putative HTH-type DNA-binding domain-containing acetyltransferase YbfA OS=Bacillus subtilis (strain 168) OX=224308 GN=ybfA PE=4 SV=1//5.40686e-46 && PF12802:MarR family|PF00583:Acetyltransferase (GNAT) family	Acetyltransf_1	683	544	980	667	673	710	103.855	72.286	105.055	147.323	153.762	152.685
D-beta-hydroxybutyrate dehydrogenase	22021E_unicycler_00522	744.624	680.669	643.977	2940.48	2809.82	2582.35	-2.01048	3.59e-43	2.71e-41	--	NC_999999999.1	487896	488678	-	783	protein_coding	gnl|BL_ORD_ID|41964 sp|O86034|BDHA_RHIME D-beta-hydroxybutyrate dehydrogenase OS=Rhizobium meliloti (strain 1021) OX=266834 GN=bdhA PE=1 SV=1//3.36209e-54 && PF00106:short chain dehydrogenase	adh_short	825	868	1016	2283	2108	2064	151.883	139.644	131.865	610.514	583.112	537.397
hypothetical protein	22021E_unicycler_00523	1487.44	1656.19	1640.37	6057.41	5871.57	5648.9	-1.87719	8.29e-43	6.02e-41	--	NC_999999999.1	488795	490033	-	1239	protein_coding	-//- && PF12536:Patatin phospholipase|PF01734:Patatin-like phospholipase	-	1648	2112	2588	4703	4405	4515	191.735	214.727	212.271	794.796	770.048	742.905
hypothetical protein	22021E_unicycler_00524	4737.62	3859.74	3874.64	20301.3	17912	18745.8	-2.19143	1.35e-49	1.22e-47	--	NC_999999999.1	490064	490513	-	450	protein_coding	-//- && PF07452:CHRD domain	-	5249	4922	6113	15762	13438	14983	1681.44	1377.82	1380.51	7334.16	6467.93	6787.87
hypothetical protein	22021E_unicycler_00525	206.69	216.434	188.249	358.061	290.58	324.045	-0.671602	0.000170301	0.000716282	--	NC_999999999.1	490570	491175	+	606	protein_coding	-//- && PF06041:Bacterial protein of unknown function (DUF924)	-	229	276	297	278	218	259	54.4728	57.372	49.8061	96.0559	77.9161	87.1313
General stress protein 69	22021E_unicycler_00529	645.341	545.79	623.695	973.719	1059.68	873.296	-0.67947	1.65e-05	8.7e-05	--	NC_999999999.1	493471	494439	+	969	protein_coding	gnl|BL_ORD_ID|552667 sp|O05408|YRPG_BACSU Uncharacterized oxidoreductase YrpG OS=Bacillus subtilis (strain 168) OX=224308 GN=yrpG PE=3 SV=2//4.74039e-50 && PF00248:Aldo/keto reductase family	Aldo_ket_red	715	696	984	756	795	698	106.365	90.4793	103.198	163.362	177.7	146.852
hypothetical protein	22021E_unicycler_00537	150.73	109.001	95.0754	82.4312	119.964	102.594	0.212875	0.389212	0.524901	--	NC_999999999.1	504203	504940	+	738	protein_coding	-//- && -	-	167	139	150	64	90	82	32.6194	23.7259	20.6554	18.1583	26.4137	22.6519
Spore protein SP21	22021E_unicycler_00540	299.655	355.234	287.128	618.234	718.451	649.342	-1.07649	9.47e-11	1.06e-09	--	NC_999999999.1	506980	507420	+	441	protein_coding	gnl|BL_ORD_ID|180456 sp|P12811|HS22C_CHLRE Heat shock 22 kDa protein, chloroplastic OS=Chlamydomonas reinhardtii OX=3055 PE=2 SV=1//1.78886e-13 && PF00011:Hsp20/alpha crystallin family	-	332	453	453	480	539	519	108.522	129.397	104.39	227.905	264.724	239.925
18 kDa heat shock protein	22021E_unicycler_00541	293.337	267.406	344.807	359.349	374.554	490.447	-0.43408	0.0210545	0.050476	--	NC_999999999.1	507435	507839	+	405	protein_coding	gnl|BL_ORD_ID|182820 sp|Q4UJB1|HSPC4_RICFE Small heat shock protein C4 OS=Rickettsia felis (strain ATCC VR-1525 / URRWXCal2) OX=315456 GN=hspc4-1 PE=3 SV=1//2.29107e-14 && PF00011:Hsp20/alpha crystallin family	-	325	341	544	279	281	392	115.676	106.063	136.503	144.245	150.278	197.323
hypothetical protein	22021E_unicycler_00542	333.953	210.16	287.128	248.582	257.256	279.004	0.0815369	0.685388	0.781157	--	NC_999999999.1	507955	508221	+	267	protein_coding	-//- && -	-	370	268	453	193	193	223	199.759	126.441	172.419	151.355	156.563	170.271
23S rRNA (guanosine-2'-O-)-methyltransferase RlmB	22021E_unicycler_00543	158.853	203.103	185.714	233.126	173.281	173.909	-0.081994	0.687876	0.782486	--	NC_999999999.1	508218	508970	-	753	protein_coding	gnl|BL_ORD_ID|382785 sp|Q8Y016|RLMB_RALSO 23S rRNA (guanosine-2&apos;-O-)-methyltransferase RlmB OS=Ralstonia solanacearum (strain GMI1000) OX=267608 GN=rlmB PE=3 SV=1//6.18721e-97 && PF00588:SpoU rRNA Methylase family|PF08032:RNA 2'-O ribose methyltransferase substrate binding	SpoU_methylase	176	259	293	181	130	139	33.6926	43.328	39.5431	50.331	37.3931	37.6328
Lipoprotein-releasing system ATP-binding protein LolD	22021E_unicycler_00544	237.377	287.794	227.547	275.629	293.245	242.721	-0.108774	0.555593	0.677248	--	NC_999999999.1	509007	509705	-	699	protein_coding	gnl|BL_ORD_ID|219884 sp|Q7NTU0|LOLD_CHRVO Lipoprotein-releasing system ATP-binding protein LolD OS=Chromobacterium violaceum (strain ATCC 12472 / DSM 30191 / JCM 1249 / NBRC 12614 / NCIMB 9131 / NCTC 9757) OX=243365 GN=lolD PE=3 SV=1//2.35851e-69 && PF00005:ABC transporter	ABC_tran	263	367	359	214	220	194	54.2369	66.1382	52.1934	64.1045	68.1693	56.5811
Esterase TesA	22021E_unicycler_00545	546.96	432.868	437.347	529.363	527.842	534.237	-0.168913	0.306232	0.440681	--	NC_999999999.1	509723	510376	+	654	protein_coding	gnl|BL_ORD_ID|122426 sp|Q9HZY8|EST_PSEAE Esterase TesA OS=Pseudomonas aeruginosa (strain ATCC 15692 / DSM 22644 / CIP 104116 / JCM 14847 / LMG 12228 / 1C / PRS 101 / PAO1) OX=208964 GN=tesA PE=1 SV=1//1.23026e-60 && PF13472:GDSL-like Lipase/Acylhydrolase family	-	606	552	690	411	396	427	133.571	106.322	107.219	131.588	131.148	133.106
hypothetical protein	22021E_unicycler_00546	1523.55	1252.34	767.575	1152.75	1223.63	1328.71	-0.0654819	0.758466	0.837096	--	NC_999999999.1	510515	510718	-	204	protein_coding	-//- && -	-	1688	1597	1211	895	918	1062	1192.78	986.14	603.271	918.638	974.666	1061.31
Cystathionine beta-lyase MetC	22021E_unicycler_00547	401.646	330.924	273.817	511.331	479.856	479.187	-0.550129	0.00238264	0.00758861	--	NC_999999999.1	510788	511981	-	1194	protein_coding	gnl|BL_ORD_ID|234848 sp|Q52811|METC_RHIL3 Putative cystathionine beta-lyase OS=Rhizobium leguminosarum bv. viciae (strain 3841) OX=216596 GN=metC PE=3 SV=2//2.70568e-72 && PF01053:Cys/Met metabolism PLP-dependent enzyme	Cys_Met_Meta_PP	445	422	432	397	360	383	53.7245	44.5217	36.7687	69.6206	65.3043	65.3945
hypothetical protein	22021E_unicycler_00549	277.993	204.671	301.072	199.638	214.602	216.447	0.31452	0.113144	0.202741	--	NC_999999999.1	512930	513373	+	444	protein_coding	gnl|BL_ORD_ID|535873 sp|P64742|Y911_MYCBO Uncharacterized protein Mb0911c OS=Mycobacterium bovis (strain ATCC BAA-935 / AF2122/97) OX=233413 GN=BQ2027_MB0911C PE=4 SV=2//3.43005e-31 && PF12681:Glyoxalase-like domain	-	308	261	475	155	161	173	99.9964	74.0494	108.72	73.0972	78.5392	79.4347
Xanthine phosphoribosyltransferase	22021E_unicycler_00550	257.234	257.995	234.519	376.092	387.884	292.767	-0.495595	0.00597067	0.0171306	--	NC_999999999.1	513395	513919	-	525	protein_coding	gnl|BL_ORD_ID|511420 sp|A6U9A2|XGPT_SINMW Xanthine phosphoribosyltransferase OS=Sinorhizobium medicae (strain WSM419) OX=366394 GN=gpt PE=3 SV=1//9.22252e-10 && PF00156:Phosphoribosyl transferase domain	Pribosyltran	285	329	370	292	291	234	78.2532	78.9406	71.6211	116.46	120.054	90.8664
Adenylosuccinate synthetase	22021E_unicycler_00551	532.519	472.077	472.842	924.775	1061.02	748.182	-0.888265	2.41e-07	1.75e-06	--	NC_999999999.1	513956	515287	-	1332	protein_coding	gnl|BL_ORD_ID|329063 sp|C5CXH7|PURA_VARPS Adenylosuccinate synthetase OS=Variovorax paradoxus (strain S110) OX=543728 GN=purA PE=3 SV=1//0 && PF00709:Adenylosuccinate synthetase	-	590	602	746	718	796	598	63.8505	56.9319	56.9158	112.868	129.435	91.5259
ATP phosphoribosyltransferase regulatory subunit	22021E_unicycler_00552	249.111	213.297	248.464	416.02	509.181	410.374	-0.909204	2.38e-07	1.74e-06	--	NC_999999999.1	515308	516459	-	1152	protein_coding	gnl|BL_ORD_ID|177099 sp|C5CXH6|HISZ_VARPS ATP phosphoribosyltransferase regulatory subunit OS=Variovorax paradoxus (strain S110) OX=543728 GN=hisZ PE=3 SV=1//0 && PF13393:Histidyl-tRNA synthetase	-	276	272	392	323	382	328	34.5361	29.7427	34.5806	58.7086	71.8215	58.0455
Modulator of FtsH protease HflC	22021E_unicycler_00554	1361.08	988.067	1135.2	1494.07	1451.56	1378.76	-0.312096	0.0532875	0.109689	--	NC_999999999.1	516737	517636	-	900	protein_coding	gnl|BL_ORD_ID|171678 sp|P44545|HFLC_HAEIN Protein HflC OS=Haemophilus influenzae (strain ATCC 51907 / DSM 11121 / KW20 / Rd) OX=71421 GN=hflC PE=3 SV=1//1.6188e-54 && PF01145:SPFH domain / Band 7 family	-	1508	1260	1791	1160	1089	1102	241.532	176.357	202.233	269.878	262.077	249.624
Modulator of FtsH protease HflK	22021E_unicycler_00555	2953.22	2212.96	2572.74	3945.11	4413.34	3595.78	-0.627437	9.25e-05	0.000414285	--	NC_999999999.1	517651	519009	-	1359	protein_coding	gnl|BL_ORD_ID|171845 sp|P40605|HFLK_VIBPA Protein HflK OS=Vibrio parahaemolyticus serotype O3:K6 (strain RIMD 2210633) OX=223926 GN=hflK PE=3 SV=1//1.33522e-72 && PF12221:Bacterial membrane protein N terminal|PF01145:SPFH domain / Band 7 family	-	3272	2822	4059	3063	3311	2874	347.065	261.578	303.528	471.932	527.695	431.136
GTPase HflX	22021E_unicycler_00556	1290.68	1435.05	1326.62	2519.3	2677.86	1949.28	-0.818287	4.28e-07	2.97e-06	--	NC_999999999.1	519026	520216	-	1191	protein_coding	gnl|BL_ORD_ID|171854 sp|P25519|HFLX_ECOLI GTPase HflX OS=Escherichia coli (strain K12) OX=83333 GN=hflX PE=1 SV=3//4.35866e-91 && PF13167:GTP-binding GTPase N-terminal|PF16360:GTP-binding GTPase Middle Region|PF01926:50S ribosome-binding GTPase	-	1430	1830	2093	1956	2009	1558	173.078	193.554	178.589	343.882	365.352	266.688
RNA-binding protein Hfq	22021E_unicycler_00557	2075.02	1841.26	1584.59	3024.2	3438.97	2960.2	-0.777064	6.69e-07	4.5e-06	--	NC_999999999.1	520269	520514	-	246	protein_coding	gnl|BL_ORD_ID|172225 sp|C5CXH1|HFQ_VARPS RNA-binding protein Hfq OS=Variovorax paradoxus (strain S110) OX=543728 GN=hfq PE=3 SV=1//3.59746e-52 && -	-	2299	2348	2500	2348	2580	2366	1347.16	1202.34	1032.77	1998.55	2271.58	1960.77
GTPase Der	22021E_unicycler_00558	650.756	450.12	541.296	501.027	485.188	410.374	0.233062	0.20144	0.320071	--	NC_999999999.1	520705	522048	-	1344	protein_coding	gnl|BL_ORD_ID|97476 sp|C5CXH0|DER_VARPS GTPase Der OS=Variovorax paradoxus (strain S110) OX=543728 GN=der PE=3 SV=1//0 && PF01926:50S ribosome-binding GTPase|PF14714:KH-domain-like of EngA bacterial GTPase enzymes, C-terminal	-	721	574	854	389	364	328	77.3308	53.7993	64.5739	60.6041	58.6605	49.7533
Outer membrane protein assembly factor BamB	22021E_unicycler_00559	687.762	617.934	845.537	542.243	535.839	525.479	0.424995	0.0117859	0.0308257	--	NC_999999999.1	522067	523212	-	1146	protein_coding	gnl|BL_ORD_ID|40987 sp|Q63UT0|BAMB_BURPS Outer membrane protein assembly factor BamB OS=Burkholderia pseudomallei (strain K96243) OX=272560 GN=bamB PE=3 SV=1//1.07474e-66 && PF13360:PQQ-like domain	-	762	788	1334	421	402	420	95.8488	86.6174	118.296	76.9218	75.9775	74.7157
hypothetical protein	22021E_unicycler_00560	453.093	357.586	338.468	423.748	449.199	359.077	-0.102157	0.573854	0.691291	--	NC_999999999.1	523209	523898	-	690	protein_coding	gnl|BL_ORD_ID|529878 sp|O87406|Y425_NEIG1 UPF0070 protein NGO0425 OS=Neisseria gonorrhoeae (strain ATCC 700825 / FA 1090) OX=242231 GN=NGO0425 PE=3 SV=1//8.27292e-06 && PF09976:Tetratricopeptide repeat	-	502	456	534	329	337	287	104.875	83.2491	78.6485	99.8386	105.785	84.7969
Histidine--tRNA ligase	22021E_unicycler_00561	336.66	224.276	315.65	354.197	329.235	292.767	-0.155388	0.427752	0.562713	--	NC_999999999.1	523905	525215	-	1311	protein_coding	gnl|BL_ORD_ID|454636 sp|A1W578|SYH_ACISJ Histidine--tRNA ligase OS=Acidovorax sp. (strain JS42) OX=232721 GN=hisS PE=3 SV=1//0 && PF13393:Histidyl-tRNA synthetase|PF03129:Anticodon binding domain	HGTP_anticodon	373	286	498	275	247	234	41.0131	27.4807	38.6034	43.922	40.8073	36.3882
4-hydroxy-3-methylbut-2-en-1-yl diphosphate synthase (flavodoxin)	22021E_unicycler_00562	469.339	257.995	356.85	441.78	503.849	397.863	-0.310585	0.144135	0.245726	--	NC_999999999.1	525228	526523	-	1296	protein_coding	gnl|BL_ORD_ID|197665 sp|B4EAW9|ISPG_BURCJ 4-hydroxy-3-methylbut-2-en-1-yl diphosphate synthase (flavodoxin) OS=Burkholderia cenocepacia (strain ATCC BAA-245 / DSM 16553 / LMG 16656 / NCTC 13227 / J2315 / CF5610) OX=216591 GN=ispG PE=3 SV=1//0 && PF04551:GcpE protein	-	520	329	563	343	378	318	57.8382	31.9782	44.1471	55.4167	63.1728	50.0229
Cytoskeleton protein RodZ	22021E_unicycler_00563	216.618	241.528	282.691	307.829	313.239	193.927	-0.134488	0.527219	0.652632	--	NC_999999999.1	526520	527461	-	942	protein_coding	-//- && PF13464:Domain of unknown function (DUF4115)|PF13413:Helix-turn-helix domain	-	240	308	446	239	235	155	36.7263	41.1873	48.1152	53.125	54.0331	33.545
Lipopolysaccharide assembly protein B	22021E_unicycler_00564	365.543	293.284	275.085	493.299	585.158	386.602	-0.651152	0.000878127	0.00312095	--	NC_999999999.1	527436	528266	-	831	protein_coding	gnl|BL_ORD_ID|528399 sp|P43988|Y366_HAEIN Uncharacterized protein HI_0366 OS=Haemophilus influenzae (strain ATCC 51907 / DSM 11121 / KW20 / Rd) OX=71421 GN=HI_0366 PE=3 SV=1//4.00419e-13 && PF13414:TPR repeat	-	405	374	434	383	439	309	70.2539	56.6936	53.0747	96.5049	114.421	75.8061
Dual-specificity RNA methyltransferase RlmN	22021E_unicycler_00565	472.047	701.842	534.324	710.969	970.376	464.173	-0.32812	0.16214	0.269503	--	NC_999999999.1	528271	529419	-	1149	protein_coding	gnl|BL_ORD_ID|384742 sp|A1TM24|RLMN_ACIAC Dual-specificity RNA methyltransferase RlmN OS=Acidovorax citrulli (strain AAC00-1) OX=397945 GN=rlmN PE=3 SV=1//0 && PF04055:Radical SAM superfamily	Radical_SAM	523	895	843	552	728	371	65.6143	98.1221	74.56	100.594	137.232	65.8265
Nucleoside diphosphate kinase	22021E_unicycler_00566	641.731	726.151	471.574	908.031	1535.54	785.716	-0.812407	0.000534156	0.00199283	--	NC_999999999.1	529441	529860	-	420	protein_coding	gnl|BL_ORD_ID|266621 sp|C5CXG2|NDK_VARPS Nucleoside diphosphate kinase OS=Variovorax paradoxus (strain S110) OX=543728 GN=ndk PE=3 SV=1//1.30431e-82 && PF00334:Nucleoside diphosphate kinase	NDK	711	926	744	705	1152	628	244.026	277.732	180.021	351.473	594.082	304.83
Ribosomal large subunit pseudouridine synthase B	22021E_unicycler_00567	803.292	618.718	809.409	1219.72	1383.59	997.159	-0.68988	0.000103639	0.000458795	--	NC_999999999.1	529901	531781	-	1881	protein_coding	gnl|BL_ORD_ID|385490 sp|Q8ZEG0|RLUB_YERPE Ribosomal large subunit pseudouridine synthase B OS=Yersinia pestis OX=632 GN=rluB PE=3 SV=1//1.08685e-71 && PF01479:S4 domain|PF00849:RNA pseudouridylate synthase	S4	890	789	1277	947	1038	797	68.2052	52.8387	68.9923	105.418	119.523	86.3807
Segregation and condensation protein B homolog	22021E_unicycler_00568	250.013	314.456	209.166	386.396	499.85	297.771	-0.6146	0.00488846	0.0144082	--	NC_999999999.1	531778	532677	-	900	protein_coding	gnl|BL_ORD_ID|428545 sp|Q83CP9|SCPBL_COXBU Segregation and condensation protein B homolog OS=Coxiella burnetii (strain RSA 493 / Nine Mile phase I) OX=227377 GN=scpB PE=1 SV=1//2.01135e-51 && PF04079:Putative transcriptional regulators (Ypuh-like)	DUF387	277	401	330	300	375	238	44.3664	56.1262	37.2623	69.796	90.2469	53.9115
Ribosomal large subunit pseudouridine synthase D	22021E_unicycler_00569	212.105	174.872	218.673	235.702	338.565	248.977	-0.44143	0.0278673	0.0637777	--	NC_999999999.1	532807	533832	-	1026	protein_coding	gnl|BL_ORD_ID|385528 sp|Q8XYX8|RLUD_RALSO Ribosomal large subunit pseudouridine synthase D OS=Ralstonia solanacearum (strain GMI1000) OX=267608 GN=rluD PE=3 SV=1//6.4365e-73 && PF01479:S4 domain|PF00849:RNA pseudouridylate synthase	S4	235	223	345	183	254	199	33.017	27.3792	34.172	37.347	53.6204	39.5415
Outer membrane protein assembly factor BamD	22021E_unicycler_00570	1371.91	1381.73	1251.19	2259.13	2615.22	1985.56	-0.776574	5.86e-07	3.98e-06	--	NC_999999999.1	533847	534656	+	810	protein_coding	gnl|BL_ORD_ID|41039 sp|Q9JVB7|BAMD_NEIMA Outer membrane protein assembly factor BamD OS=Neisseria meningitidis serogroup A / serotype 4A (strain Z2491) OX=122587 GN=bamD PE=3 SV=1//1.53985e-72 && PF13525:Outer membrane lipoprotein	-	1520	1762	1974	1754	1962	1587	270.505	274.021	247.663	453.415	524.635	399.428
Probable ATP-dependent helicase DinG homolog	22021E_unicycler_00571	434.139	442.278	569.185	573.155	581.159	527.981	-0.216712	0.203316	0.32233	--	NC_999999999.1	534696	536774	-	2079	protein_coding	gnl|BL_ORD_ID|528952 sp|P44680|Y387_HAEIN Probable ATP-dependent DNA helicase HI_0387 OS=Haemophilus influenzae (strain ATCC 51907 / DSM 11121 / KW20 / Rd) OX=71421 GN=HI_0387 PE=3 SV=1//7.56023e-134 && PF13307:Helicase C-terminal domain	-	481	564	898	445	436	422	33.3509	34.1734	43.8955	44.8185	45.4229	41.3814
hypothetical protein	22021E_unicycler_00572	104.699	170.951	103.949	114.631	163.951	163.899	-0.221748	0.371004	0.507539	--	NC_999999999.1	536774	537070	-	297	protein_coding	-//- && -	-	116	218	164	89	123	131	56.3013	92.4621	56.1159	62.7459	89.6999	89.9211
Serine/threonine phosphatase stp	22021E_unicycler_00573	760.871	741.051	643.344	868.104	990.37	821.999	-0.321962	0.0411504	0.0890129	--	NC_999999999.1	537180	537893	+	714	protein_coding	gnl|BL_ORD_ID|446450 sp|A0AJS6|STP1_LISW6 Serine/threonine phosphatase stp OS=Listeria welshimeri serovar 6b (strain ATCC 35897 / DSM 20650 / SLCC5334) OX=386043 GN=stp PE=3 SV=1//3.82252e-19 && PF13672:Protein phosphatase 2C	-	843	945	1015	674	743	657	170.195	166.724	144.466	197.658	225.39	187.592
hypothetical protein	22021E_unicycler_00574	558.694	501.876	536.225	692.937	819.754	693.132	-0.466112	0.00295792	0.00920175	--	NC_999999999.1	537905	538549	-	645	protein_coding	-//- && -	-	619	640	846	538	615	554	138.34	124.993	133.294	174.652	206.518	175.104
Cell division protein ZapE	22021E_unicycler_00575	373.666	358.37	301.706	480.419	646.473	460.42	-0.619803	0.000828583	0.00296772	--	NC_999999999.1	538546	539679	-	1134	protein_coding	gnl|BL_ORD_ID|554541 sp|P64612|ZAPE_ECOLI Cell division protein ZapE OS=Escherichia coli (strain K12) OX=83333 GN=zapE PE=1 SV=1//2.20907e-79 && PF03969:AFG1-like ATPase	AFG1_ATPase	414	457	476	373	485	368	52.6264	50.7653	42.6572	68.8728	92.6343	66.1579
Dihydrolipoyl dehydrogenase	22021E_unicycler_00576	2279.9	2243.54	2475.13	3333.31	3605.59	2967.7	-0.501093	0.000555224	0.00206392	--	NC_999999999.1	539648	541078	-	1431	protein_coding	gnl|BL_ORD_ID|100056 sp|P52992|DLDH_CUPNH Dihydrolipoyl dehydrogenase OS=Cupriavidus necator (strain ATCC 17699 / H16 / DSM 428 / Stanier 337) OX=381666 GN=odhL PE=3 SV=2//0 && PF07992:Pyridine nucleotide-disulphide oxidoreductase|PF02852:Pyridine nucleotide-disulphide oxidoreductase, dimerisation domain	Pyr_redox_2	2526	2861	3905	2588	2705	2372	254.455	251.85	277.319	378.684	409.422	337.926
Dihydrolipoyllysine-residue succinyltransferase component of 2-oxoglutarate dehydrogenase complex	22021E_unicycler_00577	1920.68	2512.51	1897.71	3339.75	3584.26	2955.19	-0.64198	9.03e-05	0.000405329	--	NC_999999999.1	541088	542362	-	1275	protein_coding	gnl|BL_ORD_ID|284999 sp|P52993|ODO2_CUPNH Dihydrolipoyllysine-residue succinyltransferase component of 2-oxoglutarate dehydrogenase complex OS=Cupriavidus necator (strain ATCC 17699 / H16 / DSM 428 / Stanier 337) OX=381666 GN=sucB PE=3 SV=1//0 && PF02817:e3 binding domain|PF00364:Biotin-requiring enzyme|PF00198:2-oxoacid dehydrogenases acyltransferase (catalytic domain)	Biotin_lipoyl	2128	3204	2994	2593	2689	2362	240.59	316.553	238.638	425.838	456.798	377.674
2-oxoglutarate dehydrogenase E1 component	22021E_unicycler_00578	6476.88	7130.55	5616.42	9569.75	11171.3	8536.53	-0.606951	0.000150187	0.000639992	--	NC_999999999.1	542399	545278	-	2880	protein_coding	gnl|BL_ORD_ID|284941 sp|Q59106|ODO1_CUPNH 2-oxoglutarate dehydrogenase E1 component OS=Cupriavidus necator (strain ATCC 17699 / H16 / DSM 428 / Stanier 337) OX=381666 GN=odhA PE=3 SV=2//0 && PF02779:Transketolase, pyrimidine binding domain|PF00676:Dehydrogenase E1 component|PF16078:2-oxoglutarate dehydrogenase N-terminus|PF16870:2-oxoglutarate dehydrogenase C-terminal	-	7176	9093	8861	7430	8381	6823	359.175	397.721	312.672	540.192	630.299	482.981
Acetyl-coenzyme A synthetase	22021E_unicycler_00579	286.116	263.485	289.663	248.582	201.273	231.461	0.300525	0.092998	0.172433	--	NC_999999999.1	545463	547379	-	1917	protein_coding	gnl|BL_ORD_ID|317439 sp|P55912|PRPE_SALTY Propionate--CoA ligase OS=Salmonella typhimurium (strain LT2 / SGSC1412 / ATCC 700720) OX=99287 GN=prpE PE=3 SV=2//0 && PF13193:AMP-binding enzyme C-terminal domain|PF16177:Acetyl-coenzyme A synthetase N-terminus|PF00501:AMP-binding enzyme	AMP-binding	317	336	457	193	151	185	23.8371	22.0791	24.2266	21.0808	17.0608	19.6742
hypothetical protein	22021E_unicycler_00586	47.8365	28.2305	32.3256	32.1997	38.6551	33.7808	0.042423	0.900936	0.934131	--	NC_999999999.1	554989	555948	+	960	protein_coding	gnl|BL_ORD_ID|518532 sp|O30446|Y148_BORPE UPF0065 protein BP0148 OS=Bordetella pertussis (strain Tohama I / ATCC BAA-589 / NCTC 13251) OX=257313 GN=BP0148 PE=3 SV=1//1.63436e-34 && PF03401:Tripartite tricarboxylate transporter family receptor	-	53	36	51	25	29	27	7.95832	4.72384	5.3988	5.45281	6.5429	5.73376
HTH-type transcriptional regulator CatM	22021E_unicycler_00589	697.69	628.913	666.162	718.697	597.154	791.972	-0.0815919	0.617258	0.727531	--	NC_999999999.1	558213	559130	-	918	protein_coding	gnl|BL_ORD_ID|15147 sp|Q04778|ALSR_BACSU HTH-type transcriptional regulator AlsR OS=Bacillus subtilis (strain 168) OX=224308 GN=alsR PE=4 SV=1//4.99752e-20 && PF03466:LysR substrate binding domain|PF00126:Bacterial regulatory helix-turn-helix protein, lysR family	LysR_substrate	773	802	1051	558	448	633	121.382	110.051	116.348	127.275	105.701	140.575
Uncharacterized GST-like protein YibF	22021E_unicycler_00590	66.7905	72.1446	88.737	43.7916	46.6527	50.0456	0.701597	0.0104503	0.0277731	--	NC_999999999.1	559221	559841	-	621	protein_coding	gnl|BL_ORD_ID|545099 sp|P0ACA1|YIBF_ECOLI Uncharacterized GST-like protein YibF OS=Escherichia coli (strain K12) OX=83333 GN=yibF PE=1 SV=1//4.11099e-16 && PF13417:Glutathione S-transferase, N-terminal domain	-	74	92	140	34	35	40	17.1774	18.6621	22.9105	11.4641	12.2073	13.1315
hypothetical protein	22021E_unicycler_00592	52.3493	50.1876	44.3685	46.3676	53.3173	53.799	-0.067381	0.812275	0.875444	--	NC_999999999.1	560591	561565	-	975	protein_coding	gnl|BL_ORD_ID|541166 sp|P0A177|YCLC_PSEPU UPF0065 protein in clcB-clcD intergenic region OS=Pseudomonas putida OX=303 PE=3 SV=1//7.33124e-53 && PF03401:Tripartite tricarboxylate transporter family receptor	-	58	64	70	36	40	43	8.57511	8.26874	7.29612	7.73125	8.88584	8.99106
hypothetical protein	22021E_unicycler_00593	45.1287	62.7344	61.4821	33.4877	41.3209	55.0502	0.386536	0.203017	0.321967	--	NC_999999999.1	561565	562131	-	567	protein_coding	-//- && PF11136:Protein of unknown function (DUF2889)	-	50	80	97	26	31	44	12.7117	17.7734	17.3855	9.60157	11.8419	15.8204
Short-chain-enoyl-CoA hydratase	22021E_unicycler_00594	106.504	129.39	124.866	81.1432	81.309	92.5844	0.501948	0.0263773	0.0608808	--	NC_999999999.1	562136	562927	-	792	protein_coding	gnl|BL_ORD_ID|78823 sp|P52046|CRT_CLOAB Short-chain-enoyl-CoA hydratase OS=Clostridium acetobutylicum (strain ATCC 824 / DSM 792 / JCM 1419 / LMG 5710 / VKM B-1787) OX=272562 GN=crt PE=1 SV=1//1.24983e-45 && PF00378:Enoyl-CoA hydratase/isomerase	ECH	118	165	197	63	61	74	21.477	26.2435	25.2778	16.6559	16.682	19.0482
NADP-dependent alcohol dehydrogenase C 1	22021E_unicycler_00595	51.4468	81.5548	99.5123	42.5036	59.982	67.5616	0.459602	0.123765	0.217812	--	NC_999999999.1	562938	563978	-	1041	protein_coding	gnl|BL_ORD_ID|10836 sp|P0CH37|ADHC2_MYCS2 NADP-dependent alcohol dehydrogenase C 2 OS=Mycobacterium smegmatis (strain ATCC 700084 / mc(2)155) OX=246196 GN=adhC2 PE=1 SV=1//9.5769e-117 && PF08240:Alcohol dehydrogenase GroES-like domain|PF00107:Zinc-binding dehydrogenase	ADH_N	57	104	157	33	45	54	7.89297	12.5848	15.3267	6.63766	9.36279	10.5752
hypothetical protein	22021E_unicycler_00596	151.633	178.793	211.701	167.438	145.29	156.393	0.212566	0.300602	0.434542	--	NC_999999999.1	563978	564946	-	969	protein_coding	gnl|BL_ORD_ID|541166 sp|P0A177|YCLC_PSEPU UPF0065 protein in clcB-clcD intergenic region OS=Pseudomonas putida OX=303 PE=3 SV=1//5.98437e-42 && PF03401:Tripartite tricarboxylate transporter family receptor	-	168	228	334	130	109	125	24.9921	29.6398	35.0285	28.0913	24.3639	26.2986
3-succinoylsemialdehyde-pyridine dehydrogenase	22021E_unicycler_00597	174.197	111.354	148.318	126.223	101.303	145.132	0.216288	0.354448	0.491298	--	NC_999999999.1	564976	566391	-	1416	protein_coding	gnl|BL_ORD_ID|426743 sp|H8ZPX2|SAPD_PSESP 3-succinoylsemialdehyde-pyridine dehydrogenase OS=Pseudomonas sp. OX=306 GN=ald PE=1 SV=1//4.02882e-132 && PF00171:Aldehyde dehydrogenase family	Aldedh	193	142	234	98	76	116	19.6476	12.6325	16.7939	14.4915	11.625	16.701
Lactaldehyde reductase	22021E_unicycler_00598	92.9652	113.706	108.386	69.5513	78.6431	72.5661	0.516011	0.0285568	0.0651134	--	NC_999999999.1	566396	567562	-	1167	protein_coding	gnl|BL_ORD_ID|139996 sp|P0A9S1|FUCO_ECOLI Lactaldehyde reductase OS=Escherichia coli (strain K12) OX=83333 GN=fucO PE=1 SV=2//6.67179e-25 && PF00465:Iron-containing alcohol dehydrogenase	-	103	145	171	54	59	58	12.7228	15.6517	14.891	9.6889	10.9503	10.1322
3-[(3aS,4S,7aS)-7a-methyl-1,5-dioxo-octahydro-1H-inden-4-yl]propanoyl:CoA ligase	22021E_unicycler_00599	93.8678	152.915	139.444	91.4471	89.3066	87.5798	0.529821	0.0283742	0.0647612	--	NC_999999999.1	567568	569154	-	1587	protein_coding	gnl|BL_ORD_ID|233889 sp|A7Z809|MENE_BACVZ 2-succinylbenzoate--CoA ligase OS=Bacillus velezensis (strain DSM 23117 / BGSC 10A6 / FZB42) OX=326423 GN=menE PE=3 SV=1//8.95031e-57 && PF13193:AMP-binding enzyme C-terminal domain|PF00501:AMP-binding enzyme	AMP-binding	104	195	220	71	67	70	9.44654	15.4782	14.0878	9.3677	9.1441	8.99224
hypothetical protein	22021E_unicycler_00601	163.366	130.958	145.148	81.1432	109.301	98.8401	0.602385	0.00657793	0.0186058	--	NC_999999999.1	570429	571598	-	1170	protein_coding	gnl|BL_ORD_ID|530608 sp|Q9L0M4|Y4636_STRCO UPF0336 protein SCO4636 OS=Streptomyces coelicolor (strain ATCC BAA-471 / A3(2) / M145) OX=100226 GN=SCO4636 PE=3 SV=1//1.01075e-06 && PF13452:N-terminal half of MaoC dehydratase	-	181	167	229	63	82	79	22.3002	17.9802	19.8906	11.2747	15.18	13.7654
Acetyl-CoA:oxalate CoA-transferase	22021E_unicycler_00604	82.1343	75.2813	95.0754	60.5354	70.6455	97.5889	0.143637	0.577182	0.694064	--	NC_999999999.1	575507	576715	-	1209	protein_coding	gnl|BL_ORD_ID|7102 sp|A9X6P9|ACOCT_ACEAC Acetyl-CoA:oxalate CoA-transferase OS=Acetobacter aceti OX=435 GN=uctC PE=1 SV=1//3.1789e-70 && PF02515:CoA-transferase family III	CoA_transf_3	91	96	150	47	53	78	10.85	10.0025	12.6085	8.13998	9.49495	13.1527
Probable enoyl-CoA hydratase echA8	22021E_unicycler_00611	16.2463	9.41017	17.7474	15.4559	15.9952	20.0182	-0.242454	0.608644	0.72069	--	NC_999999999.1	582379	583167	+	789	protein_coding	gnl|BL_ORD_ID|179103 sp|A4YI89|HPCD_METS5 3-hydroxypropionyl-coenzyme A dehydratase OS=Metallosphaera sedula (strain ATCC 51363 / DSM 5348 / JCM 9185 / NBRC 15509 / TH2) OX=399549 GN=Msed_2001 PE=1 SV=1//1.11735e-22 && PF00378:Enoyl-CoA hydratase/isomerase	ECH	18	12	28	12	12	16	3.28861	1.91588	3.60645	3.18461	3.29418	4.13419
hypothetical protein	22021E_unicycler_00616	64.9854	93.3175	60.2144	57.9594	57.3161	76.3196	0.186251	0.49951	0.628644	--	NC_999999999.1	588060	588308	+	249	protein_coding	-//- && -	-	72	119	95	45	43	61	41.6821	60.2021	38.7724	37.8412	37.4035	49.9433
hypothetical protein	22021E_unicycler_00617	33.3953	62.7344	56.4114	45.0796	29.3245	36.2831	0.469038	0.157841	0.264214	--	NC_999999999.1	588640	589047	-	408	protein_coding	-//- && -	-	37	80	89	35	22	29	13.0725	24.6998	22.1681	17.9622	11.679	14.4905
Leucine-, isoleucine-, valine-, threonine-, and alanine-binding protein	22021E_unicycler_00620	114.627	145.073	124.866	122.359	102.636	118.858	0.161715	0.454383	0.588873	--	NC_999999999.1	590919	592118	-	1200	protein_coding	gnl|BL_ORD_ID|46364 sp|P21175|BRAC_PSEAE Leucine-, isoleucine-, valine-, threonine-, and alanine-binding protein OS=Pseudomonas aeruginosa (strain ATCC 15692 / DSM 22644 / CIP 104116 / JCM 14847 / LMG 12228 / 1C / PRS 101 / PAO1) OX=208964 GN=braC PE=1 SV=2//3.51598e-11 && PF13458:Periplasmic binding protein	-	127	185	197	95	77	95	15.2559	19.4202	16.6834	16.5765	13.898	16.1395
Lipopolysaccharide export system ATP-binding protein LptB	22021E_unicycler_00622	42.421	25.0938	45.6362	43.7916	31.9904	31.2785	0.0828807	0.810709	0.874638	--	NC_999999999.1	592858	593625	-	768	protein_coding	gnl|BL_ORD_ID|218811 sp|O28881|LIVG_ARCFU Probable branched-chain amino acid transport ATP-binding protein LivG OS=Archaeoglobus fulgidus (strain ATCC 49558 / VC-16 / DSM 4304 / JCM 9628 / NBRC 100126) OX=224325 GN=livG PE=3 SV=2//1.75786e-52 && PF00005:ABC transporter	ABC_tran	47	32	72	34	24	25	8.82172	5.24871	9.5273	9.26978	6.76851	6.6363
Adenine deaminase	22021E_unicycler_00623	86.6472	105.864	76.0603	60.5354	51.9844	60.0547	0.634656	0.0145951	0.0370396	--	NC_999999999.1	593627	594892	-	1266	protein_coding	gnl|BL_ORD_ID|547179 sp|P40896|YJV3_YEAST Uncharacterized protein YJL213W OS=Saccharomyces cerevisiae (strain ATCC 204508 / S288c) OX=559292 GN=YJL213W PE=3 SV=1//6.09181e-76 && PF01979:Amidohydrolase family	Amidohydro_1	96	135	120	47	39	48	10.9309	13.4327	9.63265	7.77349	6.67228	7.72956
Transcriptional regulatory protein UhpA	22021E_unicycler_00624	102.894	98.8067	81.7648	133.951	99.97	78.8218	-0.144867	0.55771	0.678468	--	NC_999999999.1	594992	595573	+	582	protein_coding	gnl|BL_ORD_ID|467369 sp|O87939|TDIS_THAAR Sensor protein TdiS OS=Thauera aromatica OX=59405 GN=tdiS PE=3 SV=1//2.30182e-11 && PF00196:Bacterial regulatory proteins, luxR family|PF13426:PAS domain	GerE	114	126	129	104	75	63	28.2357	27.2716	22.525	37.4164	27.9114	22.0681
hypothetical protein	22021E_unicycler_00625	0.902575	0.78418	0	0	0	0	1.21546	0.699631	1	--	NC_999999999.1	595629	596954	+	1326	protein_coding	-//- && PF05598:Transposase domain (DUF772)|PF01609:Transposase DDE domain	Transposase_11	1	1	0	0	0	0	0.108711	0.0949993	0	0	0	0
L-Lysine--8-amino-7-oxononanoate transaminase	22021E_unicycler_00627	28.8824	54.1085	32.9595	36.0637	25.3257	52.5479	0.0224209	0.950296	0.967577	--	NC_999999999.1	598950	600314	+	1365	protein_coding	gnl|BL_ORD_ID|531448 sp|Q53196|Y4UB_SINFN Uncharacterized aminotransferase y4uB OS=Sinorhizobium fredii (strain NBRC 101917 / NGR234) OX=394 GN=NGR_a01380 PE=3 SV=1//1.10952e-110 && PF00202:Aminotransferase class-III	Aminotran_3	32	69	52	28	19	42	3.37936	6.36766	3.87141	4.29514	3.01484	6.27283
(S)-2-haloacid dehalogenase	22021E_unicycler_00628	39.7133	49.4034	44.3685	47.6555	54.6503	31.2785	0.00393798	0.989894	0.993446	--	NC_999999999.1	600335	601060	+	726	protein_coding	gnl|BL_ORD_ID|166764 sp|Q52087|HADL_PSEPU (S)-2-haloacid dehalogenase OS=Pseudomonas putida OX=303 GN=hadL PE=1 SV=1//8.54887e-06 && PF13419:Haloacid dehalogenase-like hydrolase	-	44	63	70	37	41	25	8.7364	10.9312	9.79851	10.6713	12.2318	7.02021
Oligopeptide-binding protein AppA	22021E_unicycler_00631	259.942	259.564	244.027	168.726	150.622	158.895	0.673917	0.000239753	0.000974424	--	NC_999999999.1	603409	604989	-	1581	protein_coding	gnl|BL_ORD_ID|514637 sp|Q2YJK2|Y1049_BRUA2 Putative peptide-binding periplasmic protein BAB2_1049 OS=Brucella abortus (strain 2308) OX=359391 GN=BAB2_1049 PE=3 SV=1//8.65248e-44 && PF00496:Bacterial extracellular solute-binding proteins, family 5 Middle	-	288	331	385	131	113	127	26.2589	26.373	24.7473	17.3497	15.4807	16.3764
HTH-type transcriptional regulator GltR	22021E_unicycler_00637	41.5184	45.4825	43.7347	41.2156	58.6491	46.2922	-0.158169	0.592947	0.707093	--	NC_999999999.1	610714	611616	+	903	protein_coding	gnl|BL_ORD_ID|339149 sp|Q3MCB5|RBCR_ANAVT Probable RuBisCO transcriptional regulator OS=Anabaena variabilis (strain ATCC 29413 / PCC 7937) OX=240292 GN=rbcR PE=3 SV=1//5.17682e-09 && PF03466:LysR substrate binding domain|PF00126:Bacterial regulatory helix-turn-helix protein, lysR family	LysR_substrate	46	58	69	32	44	37	7.34322	8.09103	7.76533	7.42017	10.5538	8.35336
Ureidoglycolate lyase	22021E_unicycler_00638	176.002	129.39	164.797	119.783	119.964	117.607	0.395338	0.0630443	0.125925	--	NC_999999999.1	611655	612506	-	852	protein_coding	gnl|BL_ORD_ID|128262 sp|Q2KIB0|FAHD2_BOVIN Fumarylacetoacetate hydrolase domain-containing protein 2 OS=Bos taurus OX=9913 GN=FAHD2 PE=2 SV=1//8.29946e-55 && PF01557:Fumarylacetoacetate (FAA) hydrolase family	FAA_hydrolase	195	165	260	93	90	94	32.9922	24.3954	31.0122	22.8557	22.8795	22.4924
HTH-type transcriptional regulator KipR	22021E_unicycler_00639	192.248	152.915	135.641	83.7192	86.6407	58.8036	1.06706	9.5e-06	5.25e-05	--	NC_999999999.1	612580	613332	-	753	protein_coding	gnl|BL_ORD_ID|537430 sp|P77300|YAGI_ECOLI Uncharacterized HTH-type transcriptional regulator YagI OS=Escherichia coli (strain K12) OX=83333 GN=yagI PE=4 SV=1//3.09252e-08 && PF01614:Bacterial transcriptional regulator	IclR	213	195	214	65	65	47	40.7757	32.6215	28.8813	18.0747	18.6966	12.7248
3-(3-hydroxy-phenyl)propionate/3-hydroxycinnamic acid hydroxylase	22021E_unicycler_00640	56.8622	50.1876	62.1159	64.3994	67.9796	52.5479	-0.12452	0.645311	0.749533	--	NC_999999999.1	613351	614850	-	1500	protein_coding	gnl|BL_ORD_ID|237505 sp|A3Q339|MHPA_MYCSJ 3-(3-hydroxy-phenyl)propionate/3-hydroxycinnamic acid hydroxylase OS=Mycobacterium sp. (strain JLS) OX=164757 GN=mhpA PE=3 SV=1//3.34773e-63 && PF01494:FAD binding domain	FAD_binding_3	63	64	98	50	51	42	6.05433	5.37468	6.63947	6.9796	7.36414	5.70828
hypothetical protein	22021E_unicycler_00641	59.5699	39.9932	54.5099	43.7916	38.6551	43.7899	0.285329	0.345026	0.481372	--	NC_999999999.1	614843	615403	-	561	protein_coding	-//- && PF00903:Glyoxalase/Bleomycin resistance protein/Dioxygenase superfamily	Glyoxalase	66	51	86	34	29	35	16.9589	11.4517	15.5788	12.6902	11.1964	12.719
hypothetical protein	22021E_unicycler_00642	100.186	123.116	108.386	83.7192	51.9844	53.799	0.808105	0.00163447	0.00542472	--	NC_999999999.1	615552	616532	+	981	protein_coding	gnl|BL_ORD_ID|553003 sp|P27103|YTCB_PSESQ UPF0065 protein in tcbD-tcbE intergenic region OS=Pseudomonas sp. (strain P51) OX=65067 PE=3 SV=1//3.93126e-56 && PF03401:Tripartite tricarboxylate transporter family receptor	-	111	157	171	65	39	43	16.3106	20.1602	17.7144	13.8738	8.61071	8.93607
hypothetical protein	22021E_unicycler_00644	44.2262	36.8565	35.4948	25.7598	21.3269	25.0228	0.686788	0.0509311	0.105853	--	NC_999999999.1	617599	618570	+	972	protein_coding	gnl|BL_ORD_ID|553003 sp|P27103|YTCB_PSESQ UPF0065 protein in tcbD-tcbE intergenic region OS=Pseudomonas sp. (strain P51) OX=65067 PE=3 SV=1//3.84544e-45 && PF03401:Tripartite tricarboxylate transporter family receptor	-	49	47	56	20	16	20	7.26685	6.09109	5.85491	4.30839	3.56531	4.19479
hypothetical protein	22021E_unicycler_00647	53.2519	68.2237	55.7776	32.1997	50.6515	41.2876	0.515815	0.0833297	0.157771	--	NC_999999999.1	620729	621697	-	969	protein_coding	gnl|BL_ORD_ID|553003 sp|P27103|YTCB_PSESQ UPF0065 protein in tcbD-tcbE intergenic region OS=Pseudomonas sp. (strain P51) OX=65067 PE=3 SV=1//1.60867e-61 && PF03401:Tripartite tricarboxylate transporter family receptor	-	59	87	88	25	38	33	8.77697	11.3099	9.22906	5.40217	8.49382	6.94284
hypothetical protein	22021E_unicycler_00648	65.888	94.1017	64.0174	88.8712	67.9796	90.0821	-0.143098	0.582099	0.698035	--	NC_999999999.1	621717	622712	-	996	protein_coding	gnl|BL_ORD_ID|47547 sp|Q45389|BUGT_BORPE Protein BugT OS=Bordetella pertussis (strain Tohama I / ATCC BAA-589 / NCTC 13251) OX=257313 GN=bugT PE=3 SV=2//1.28191e-50 && PF03401:Tripartite tricarboxylate transporter family receptor	-	73	120	101	69	51	72	10.5653	15.177	10.3053	14.5058	11.0906	14.7374
HTH-type transcriptional regulator KipR	22021E_unicycler_00649	136.289	126.253	153.388	168.726	161.285	203.936	-0.358989	0.0765748	0.147308	--	NC_999999999.1	623026	623790	-	765	protein_coding	gnl|BL_ORD_ID|206716 sp|P42968|KIPR_BACSU HTH-type transcriptional regulator KipR OS=Bacillus subtilis (strain 168) OX=224308 GN=kipR PE=2 SV=4//2.35819e-17 && PF01614:Bacterial transcriptional regulator|PF09339:IclR helix-turn-helix domain	IclR	151	161	242	131	121	163	28.4533	26.5111	32.1479	35.856	34.2584	43.4383
Biphenyl dioxygenase subunit alpha	22021E_unicycler_00651	40.6159	36.8565	32.9595	23.1838	47.9856	43.7899	-0.0619537	0.855058	0.905691	--	NC_999999999.1	624969	626336	+	1368	protein_coding	gnl|BL_ORD_ID|168190 sp|Q7N4W0|HCAE_PHOLL 3-phenylpropionate/cinnamic acid dioxygenase subunit alpha OS=Photorhabdus luminescens subsp. laumondii (strain DSM 15139 / CIP 105565 / TT01) OX=243265 GN=hcaE PE=3 SV=1//8.2718e-93 && PF00848:Ring hydroxylating alpha subunit (catalytic domain)|PF00355:Rieske [2Fe-2S] domain	-	45	47	52	18	36	35	4.7418	4.32788	3.86292	2.75511	5.6998	5.2159
2-(S)-hydroxypropyl-CoM dehydrogenase	22021E_unicycler_00652	26.1747	32.9356	31.058	32.1997	53.3173	36.2831	-0.427349	0.204846	0.324254	--	NC_999999999.1	626344	627141	+	798	protein_coding	gnl|BL_ORD_ID|527247 sp|Q9WYG0|Y325_THEMA Uncharacterized oxidoreductase TM_0325 OS=Thermotoga maritima (strain ATCC 43589 / MSB8 / DSM 3109 / JCM 10099) OX=243274 GN=TM_0325 PE=3 SV=1//2.33445e-34 && PF00106:short chain dehydrogenase	adh_short	29	42	49	25	40	29	5.23856	6.62995	6.2401	6.55977	10.8568	7.4087
hypothetical protein	22021E_unicycler_00654	9.92832	7.8418	3.16918	3.86396	10.6635	5.00456	0.0792432	0.913945	0.943157	--	NC_999999999.1	627761	627937	+	177	protein_coding	-//- && -	-	11	10	5	3	8	4	8.95851	7.11689	2.87075	3.54895	9.78949	4.60716
2,4-dichlorophenol 6-monooxygenase	22021E_unicycler_00656	222.033	209.376	207.898	164.862	143.957	170.155	0.414997	0.0278315	0.0637431	--	NC_999999999.1	628679	630382	+	1704	protein_coding	gnl|BL_ORD_ID|18645 sp|Q5ATH0|APDD_EMENI FAD-dependent monooxygenase apdD OS=Emericella nidulans (strain FGSC A4 / ATCC 38163 / CBS 112.46 / NRRL 194 / M139) OX=227321 GN=apdD PE=2 SV=1//1.3185e-54 && PF01494:FAD binding domain	FAD_binding_3	246	267	328	128	108	136	20.8105	19.7381	19.5615	15.7287	13.7277	16.2711
hypothetical protein	22021E_unicycler_00658	127.263	145.858	143.881	119.783	81.309	121.361	0.370776	0.0987077	0.180768	--	NC_999999999.1	630782	631750	+	969	protein_coding	gnl|BL_ORD_ID|47547 sp|Q45389|BUGT_BORPE Protein BugT OS=Bordetella pertussis (strain Tohama I / ATCC BAA-589 / NCTC 13251) OX=257313 GN=bugT PE=3 SV=2//1.27223e-58 && PF03401:Tripartite tricarboxylate transporter family receptor	-	141	186	227	93	61	97	20.9755	24.1798	23.8068	20.0961	13.6348	20.4077
hypothetical protein	22021E_unicycler_00662	316.804	266.621	261.14	148.119	139.958	192.676	0.809946	4.55e-05	0.000218904	--	NC_999999999.1	634184	635164	+	981	protein_coding	gnl|BL_ORD_ID|553003 sp|P27103|YTCB_PSESQ UPF0065 protein in tcbD-tcbE intergenic region OS=Pseudomonas sp. (strain P51) OX=65067 PE=3 SV=1//1.28973e-29 && PF03401:Tripartite tricarboxylate transporter family receptor	-	351	340	412	115	105	154	51.5768	43.659	42.6802	24.546	23.1827	32.0036
HTH-type transcriptional regulator TsaR	22021E_unicycler_00663	180.515	156.836	162.262	126.223	113.299	136.374	0.408123	0.0444062	0.0946666	--	NC_999999999.1	635151	636137	-	987	protein_coding	gnl|BL_ORD_ID|487426 sp|P94678|TSAR_COMTE HTH-type transcriptional regulator TsaR OS=Comamonas testosteroni OX=285 GN=tsaR PE=1 SV=1//2.74847e-29 && PF03466:LysR substrate binding domain|PF00126:Bacterial regulatory helix-turn-helix protein, lysR family	LysR_substrate	200	200	256	98	85	109	29.2099	25.5256	26.3585	20.7903	18.6528	22.5142
Uncharacterized hydrolase YxeP	22021E_unicycler_00664	44.2262	51.7559	54.5099	39.9276	30.6575	32.5296	0.549341	0.0772935	0.148382	--	NC_999999999.1	636244	637461	+	1218	protein_coding	gnl|BL_ORD_ID|172728 sp|P45493|HIPO_CAMJE Hippurate hydrolase OS=Campylobacter jejuni subsp. jejuni serotype O:2 (strain ATCC 700819 / NCTC 11168) OX=192222 GN=hipO PE=1 SV=2//1.82734e-110 && PF07687:Peptidase dimerisation domain|PF01546:Peptidase family M20/M25/M40	Peptidase_M20	49	66	86	31	23	26	5.79916	6.82591	7.17546	5.32925	4.09001	4.35184
hypothetical protein	22021E_unicycler_00665	54.1545	50.9717	58.3129	41.2156	37.3221	37.5342	0.495606	0.0925535	0.171769	--	NC_999999999.1	637500	638492	+	993	protein_coding	gnl|BL_ORD_ID|541166 sp|P0A177|YCLC_PSEPU UPF0065 protein in clcB-clcD intergenic region OS=Pseudomonas putida OX=303 PE=3 SV=1//8.0814e-35 && PF03401:Tripartite tricarboxylate transporter family receptor	-	60	65	92	32	28	30	8.71001	8.24571	9.41536	6.74765	6.10734	6.15912
hypothetical protein	22021E_unicycler_00666	2818.74	2729.73	3032.91	1517.25	1117	2058.13	0.870692	1.05e-05	5.8e-05	--	NC_999999999.1	638726	639481	+	756	protein_coding	-//- && PF13460:NAD(P)H-binding	-	3123	3481	4785	1178	838	1645	595.479	580.024	643.219	326.269	240.085	443.6
Monoacylglycerol lipase	22021E_unicycler_00667	1182.37	1425.64	1437.54	582.17	466.527	743.177	1.17464	2.88e-10	3.08e-09	--	NC_999999999.1	639522	640289	+	768	protein_coding	gnl|BL_ORD_ID|4421 sp|Q6PE15|ABHDA_MOUSE Mycophenolic acid acyl-glucuronide esterase, mitochondrial OS=Mus musculus OX=10090 GN=Abhd10 PE=1 SV=1//2.04324e-08 && PF12695:Alpha/beta hydrolase family	-	1310	1818	2268	452	350	594	245.882	298.192	300.11	123.234	98.7075	157.678
hypothetical protein	22021E_unicycler_00668	1221.18	957.484	1036.96	524.211	374.554	638.082	1.06409	6.75e-08	5.38e-07	--	NC_999999999.1	640297	640482	-	186	protein_coding	-//- && -	-	1353	1221	1636	407	281	510	1048.58	826.926	893.859	458.177	327.218	558.99
hypothetical protein	22021E_unicycler_00672	15.3438	18.8203	17.7474	14.1679	18.6611	8.75798	0.32855	0.492865	0.623085	--	NC_999999999.1	643204	644160	+	957	protein_coding	gnl|BL_ORD_ID|553003 sp|P27103|YTCB_PSESQ UPF0065 protein in tcbD-tcbE intergenic region OS=Pseudomonas sp. (strain P51) OX=65067 PE=3 SV=1//4.2508e-55 && PF03401:Tripartite tricarboxylate transporter family receptor	-	17	24	28	11	14	7	2.56067	3.1591	2.97334	2.40676	3.16854	1.49119
hypothetical protein	22021E_unicycler_00676	188.638	210.16	195.855	59.2474	33.3233	57.5525	1.98256	4.87e-16	8.96e-15	--	NC_999999999.1	646257	647267	-	1011	protein_coding	gnl|BL_ORD_ID|541166 sp|P0A177|YCLC_PSEPU UPF0065 protein in clcB-clcD intergenic region OS=Pseudomonas putida OX=303 PE=3 SV=1//2.41232e-57 && PF03401:Tripartite tricarboxylate transporter family receptor	-	209	268	309	46	25	46	29.7997	33.3924	31.0603	9.52705	5.3559	9.27585
HTH-type transcriptional regulator CatM	22021E_unicycler_00677	133.581	159.189	129.936	41.2156	33.3233	51.2968	1.74428	1.82e-11	2.21e-10	--	NC_999999999.1	647301	648089	-	789	protein_coding	gnl|BL_ORD_ID|527740 sp|Q9HYH5|Y3430_PSEAE Putative aldolase class 2 protein PA3430 OS=Pseudomonas aeruginosa (strain ATCC 15692 / DSM 22644 / CIP 104116 / JCM 14847 / LMG 12228 / 1C / PRS 101 / PAO1) OX=208964 GN=PA3430 PE=3 SV=1//1.87343e-68 && PF00596:Class II Aldolase and Adducin N-terminal domain	Aldolase_II	148	203	205	32	25	41	27.0397	32.4103	26.4043	8.49229	6.86288	10.5939
HTH-type transcriptional regulator GbpR	22021E_unicycler_00681	45.1287	48.6192	57.6791	63.1114	61.3149	51.2968	-0.207531	0.455471	0.589856	--	NC_999999999.1	651870	653150	-	1281	protein_coding	gnl|BL_ORD_ID|142774 sp|Q88JX7|GALR_PSEPK HTH-type transcriptional regulator GalR OS=Pseudomonas putida (strain ATCC 47054 / DSM 6125 / NCIMB 11950 / KT2440) OX=160488 GN=galR PE=4 SV=1//8.46666e-107 && PF00126:Bacterial regulatory helix-turn-helix protein, lysR family|PF03466:LysR substrate binding domain	LysR_substrate	50	62	91	49	46	41	5.62649	6.09686	7.21923	8.00938	7.77771	6.52502
hypothetical protein	22021E_unicycler_00685	77.6214	92.5333	90.6386	64.3994	47.9856	75.0684	0.4763	0.0656807	0.130121	--	NC_999999999.1	656375	657358	+	984	protein_coding	gnl|BL_ORD_ID|47547 sp|Q45389|BUGT_BORPE Protein BugT OS=Bordetella pertussis (strain Tohama I / ATCC BAA-589 / NCTC 13251) OX=257313 GN=bugT PE=3 SV=2//7.8644e-51 && PF03401:Tripartite tricarboxylate transporter family receptor	-	86	118	143	50	36	60	12.5985	15.106	14.7686	10.6396	7.92411	12.4309
hypothetical protein	22021E_unicycler_00686	47.8365	53.3243	68.4543	56.6715	18.6611	30.0274	0.690295	0.0503664	0.104914	--	NC_999999999.1	657360	658340	+	981	protein_coding	gnl|BL_ORD_ID|553003 sp|P27103|YTCB_PSESQ UPF0065 protein in tcbD-tcbE intergenic region OS=Pseudomonas sp. (strain P51) OX=65067 PE=3 SV=1//4.76685e-57 && PF03401:Tripartite tricarboxylate transporter family receptor	-	53	68	108	44	14	24	7.78795	8.7318	11.188	9.39151	3.09102	4.98757
Aconitate isomerase	22021E_unicycler_00687	112.822	123.901	100.78	50.2315	55.9832	72.5661	0.91317	0.000259589	0.00104641	--	NC_999999999.1	658393	659055	+	663	protein_coding	gnl|BL_ORD_ID|12990 sp|A0A0A1H8I4|AIS_PSESP Aconitate isomerase OS=Pseudomonas sp. OX=306 GN=ais PE=1 SV=1//7.23172e-30 && PF13531:Bacterial extracellular solute-binding protein	-	125	158	159	39	42	58	27.1777	30.0198	24.3715	12.3169	13.7208	17.8345
2-pyrone-4,6-dicarbaxylate hydrolase	22021E_unicycler_00688	135.386	159.973	166.065	91.4471	83.9748	103.845	0.726014	0.000878593	0.0031214	--	NC_999999999.1	659114	660028	+	915	protein_coding	gnl|BL_ORD_ID|295902 sp|Q93PS7|PDCH_COMTE 2-pyrone-4,6-dicarbaxylate hydrolase OS=Comamonas testosteroni OX=285 PE=3 SV=1//0 && PF04909:Amidohydrolase	Amidohydro_2	150	204	262	71	63	83	23.6312	28.0849	29.099	16.2476	14.9129	18.4929
hypothetical protein	22021E_unicycler_00692	266.26	212.513	249.098	271.765	319.904	258.986	-0.224887	0.221586	0.344243	--	NC_999999999.1	661986	664076	-	2091	protein_coding	-//- && PF05650:Domain of unknown function (DUF802)	-	295	271	393	211	240	207	20.3369	16.326	19.1002	21.1291	24.86	20.182
hypothetical protein	22021E_unicycler_00693	87.5498	118.411	125.5	106.903	90.6395	87.5798	0.222631	0.345147	0.481372	--	NC_999999999.1	664073	664771	-	699	protein_coding	-//- && PF11828:Protein of unknown function (DUF3348)	-	97	151	198	83	68	70	20.0037	27.2122	28.7863	24.863	21.0705	20.4159
HTH-type transcriptional regulator YjiE	22021E_unicycler_00694	208.495	283.089	264.943	208.654	170.616	248.977	0.268806	0.189555	0.305915	--	NC_999999999.1	664796	665725	-	930	protein_coding	gnl|BL_ORD_ID|547039 sp|P39376|YJIE_ECOLI HTH-type transcriptional regulator YjiE OS=Escherichia coli (strain K12) OX=83333 GN=yjiE PE=1 SV=1//1.16871e-38 && PF03466:LysR substrate binding domain|PF00126:Bacterial regulatory helix-turn-helix protein, lysR family	HTH_1	231	361	418	162	128	199	35.8052	48.8977	45.6764	36.474	29.8106	43.6232
N-acetylneuraminate lyase	22021E_unicycler_00695	70.4008	61.9503	86.2017	48.9435	30.6575	60.0547	0.646261	0.0291498	0.0661668	--	NC_999999999.1	665855	666787	+	933	protein_coding	gnl|BL_ORD_ID|262913 sp|B1LGJ0|NANA_ECOSM N-acetylneuraminate lyase OS=Escherichia coli (strain SMS-3-5 / SECEC) OX=439855 GN=nanA PE=3 SV=1//5.05298e-24 && PF00701:Dihydrodipicolinate synthetase family	-	78	79	136	38	23	48	12.0512	10.6662	14.8134	8.52813	5.33936	10.4883
hypothetical protein	22021E_unicycler_00696	66.7905	61.9503	62.1159	37.3516	33.3233	45.0411	0.718325	0.0130612	0.0337312	--	NC_999999999.1	666799	667767	+	969	protein_coding	gnl|BL_ORD_ID|553003 sp|P27103|YTCB_PSESQ UPF0065 protein in tcbD-tcbE intergenic region OS=Pseudomonas sp. (strain P51) OX=65067 PE=3 SV=1//6.52325e-54 && PF03401:Tripartite tricarboxylate transporter family receptor	-	74	79	98	29	25	36	11.0084	10.2699	10.2778	6.26651	5.58804	7.57401
D(-)-tartrate dehydratase	22021E_unicycler_00698	105.601	93.3175	86.8355	100.463	58.6491	93.8355	0.170768	0.498631	0.627675	--	NC_999999999.1	668469	669635	+	1167	protein_coding	gnl|BL_ORD_ID|464596 sp|Q89FH0|TARD_BRADU D(-)-tartrate dehydratase OS=Bradyrhizobium diazoefficiens (strain JCM 10833 / IAM 13628 / NBRC 14792 / USDA 110) OX=224911 GN=tarD PE=1 SV=1//0 && PF13378:Enolase C-terminal domain-like	-	117	119	137	78	44	75	14.4521	12.8452	11.9302	13.9951	8.1663	13.102
hypothetical protein	22021E_unicycler_00699	4752.06	3725.64	4945.82	7748.53	6426.07	8148.68	-0.733771	8.09e-06	4.54e-05	--	NC_999999999.1	669760	670371	+	612	protein_coding	-//- && PF13650:Aspartyl protease	-	5265	4751	7803	6016	4821	6513	1240.12	977.907	1295.71	2058.3	1706.2	2169.58
Isocitrate dehydrogenase [NADP]	22021E_unicycler_00700	584.869	744.187	690.247	662.026	721.117	636.83	0.000461156	0.997719	0.998693	--	NC_999999999.1	670393	671424	-	1032	protein_coding	gnl|BL_ORD_ID|186853 sp|Q945K7|IDH5_ARATH Isocitrate dehydrogenase [NAD] catalytic subunit 5, mitochondrial OS=Arabidopsis thaliana OX=3702 GN=IDH5 PE=1 SV=1//4.96886e-75 && PF00180:Isocitrate/isopropylmalate dehydrogenase	-	648	949	1089	514	541	509	90.5132	115.838	107.237	104.288	113.543	100.551
Phospho-2-dehydro-3-deoxyheptonate aldolase, Phe-sensitive	22021E_unicycler_00701	171.489	175.656	216.772	149.407	143.957	105.096	0.505041	0.0185553	0.0453684	--	NC_999999999.1	671532	672647	+	1116	protein_coding	gnl|BL_ORD_ID|27163 sp|P0AB91|AROG_ECOLI Phospho-2-dehydro-3-deoxyheptonate aldolase, Phe-sensitive OS=Escherichia coli (strain K12) OX=83333 GN=aroG PE=1 SV=1//4.70135e-135 && PF00793:DAHP synthetase I family	-	190	224	342	116	108	84	24.5418	25.2841	31.143	21.7643	20.9606	15.3448
hypothetical protein	22021E_unicycler_00702	263.552	356.018	328.961	270.477	301.243	294.018	0.133544	0.462927	0.595847	--	NC_999999999.1	672667	673269	-	603	protein_coding	gnl|BL_ORD_ID|195516 sp|P85094|ISC2A_MOUSE Isochorismatase domain-containing protein 2A OS=Mus musculus OX=10090 GN=Isoc2a PE=1 SV=1//5.01705e-27 && PF00857:Isochorismatase family	Isochorismatase	292	454	519	210	226	235	69.8043	94.8423	87.4679	72.9212	81.1773	79.4507
Aldose sugar dehydrogenase YliI	22021E_unicycler_00703	917.016	655.575	738.419	1298.29	1167.65	1118.52	-0.634081	0.000170167	0.000716206	--	NC_999999999.1	673375	674490	-	1116	protein_coding	gnl|BL_ORD_ID|548281 sp|P75804|YLII_ECOLI Aldose sugar dehydrogenase YliI OS=Escherichia coli (strain K12) OX=83333 GN=yliI PE=1 SV=1//1.84286e-82 && PF07995:Glucose / Sorbosone dehydrogenase	-	1016	836	1165	1008	876	894	131.234	94.3639	106.087	189.125	170.013	163.313
Dihydrolipoyl dehydrogenase	22021E_unicycler_00705	2430.63	2304.71	2805.36	1446.41	1460.9	1551.41	0.758288	2.47e-07	1.79e-06	--	NC_999999999.1	675339	677165	-	1827	protein_coding	gnl|BL_ORD_ID|100085 sp|P0A9P3|DLDH_SHIFL Dihydrolipoyl dehydrogenase OS=Shigella flexneri OX=623 GN=lpdA PE=3 SV=2//3.84379e-171 && PF00364:Biotin-requiring enzyme|PF02852:Pyridine nucleotide-disulphide oxidoreductase, dimerisation domain|PF07992:Pyridine nucleotide-disulphide oxidoreductase	Pyr_redox_2	2693	2939	4426	1123	1096	1240	212.478	202.64	246.191	128.704	129.932	138.366
Dihydrolipoyllysine-residue acetyltransferase component of pyruvate dehydrogenase complex	22021E_unicycler_00706	2757.37	3247.29	2981.56	2156.09	2275.32	2000.57	0.482622	0.000824108	0.00295514	--	NC_999999999.1	677176	678834	-	1659	protein_coding	gnl|BL_ORD_ID|285061 sp|Q59098|ODP2_CUPNH Dihydrolipoyllysine-residue acetyltransferase component of pyruvate dehydrogenase complex OS=Cupriavidus necator (strain ATCC 17699 / H16 / DSM 428 / Stanier 337) OX=381666 GN=pdhB PE=3 SV=2//6.59963e-10 && PF00364:Biotin-requiring enzyme|PF00198:2-oxoacid dehydrogenases acyltransferase (catalytic domain)|PF02817:e3 binding domain	Biotin_lipoyl	3055	4141	4704	1674	1707	1599	265.449	314.429	288.151	211.281	222.859	196.494
Pyruvate dehydrogenase E1 component	22021E_unicycler_00707	6401.06	7041.94	6053.77	5495.84	5616.98	5238.52	0.253797	0.0660461	0.130761	--	NC_999999999.1	678880	681606	-	2727	protein_coding	gnl|BL_ORD_ID|285039 sp|Q59097|ODP1_CUPNH Pyruvate dehydrogenase E1 component OS=Cupriavidus necator (strain ATCC 17699 / H16 / DSM 428 / Stanier 337) OX=381666 GN=pdhA PE=3 SV=1//0 && PF00456:Transketolase, thiamine diphosphate binding domain	-	7092	8980	9551	4267	4214	4187	374.887	414.815	355.928	327.634	334.698	313.015
Sensor protein FixL	22021E_unicycler_00708	1375.52	1144.12	1467.33	1899.78	2228.67	1791.63	-0.569979	0.000414007	0.00158166	--	NC_999999999.1	681835	684378	+	2544	protein_coding	gnl|BL_ORD_ID|132786 sp|P23222|FIXL_BRADU Sensor protein FixL OS=Bradyrhizobium diazoefficiens (strain JCM 10833 / IAM 13628 / NBRC 14792 / USDA 110) OX=224911 GN=fixL PE=1 SV=1//1.96002e-31 && PF02518:Histidine kinase-, DNA gyrase B-, and HSP90-like ATPase|PF00989:PAS fold|PF00512:His Kinase A (phospho-acceptor) domain	PAS	1524	1459	2315	1475	1672	1432	86.3544	72.244	92.4767	121.402	142.352	114.755
Transcriptional regulatory protein FixJ	22021E_unicycler_00709	1464.88	1682.85	1488.88	2221.78	2499.25	2064.38	-0.549249	0.000235989	0.000961243	--	NC_999999999.1	684375	685004	+	630	protein_coding	gnl|BL_ORD_ID|132780 sp|P23221|FIXJ_BRADU Transcriptional regulatory protein FixJ OS=Bradyrhizobium diazoefficiens (strain JCM 10833 / IAM 13628 / NBRC 14792 / USDA 110) OX=224911 GN=fixJ PE=3 SV=1//1.21787e-55 && PF00196:Bacterial regulatory proteins, luxR family|PF00072:Response regulator receiver domain	Response_reg	1623	2146	2349	1725	1875	1650	371.359	429.094	378.914	573.324	644.62	533.937
Bifunctional protein FolD	22021E_unicycler_00710	728.378	648.517	686.444	926.063	950.382	935.853	-0.447076	0.00217975	0.00700281	--	NC_999999999.1	685078	685926	+	849	protein_coding	gnl|BL_ORD_ID|136507 sp|A1VN60|FOLD_POLNA Bifunctional protein FolD OS=Polaromonas naphthalenivorans (strain CJ2) OX=365044 GN=folD PE=3 SV=1//2.95986e-165 && PF02882:Tetrahydrofolate dehydrogenase/cyclohydrolase, NAD(P)-binding domain|PF00763:Tetrahydrofolate dehydrogenase/cyclohydrolase, catalytic domain	-	807	827	1083	719	713	748	137.019	122.705	129.634	177.326	181.897	179.614
Oligopeptidase A	22021E_unicycler_00711	1426.97	2030.24	1683.47	2177.99	2275.32	2093.16	-0.348467	0.0328885	0.0734303	--	NC_999999999.1	685961	688021	+	2061	protein_coding	gnl|BL_ORD_ID|286055 sp|P27237|OPDA_SALTY Oligopeptidase A OS=Salmonella typhimurium (strain LT2 / SGSC1412 / ATCC 700720) OX=99287 GN=prlC PE=1 SV=1//0 && PF01432:Peptidase family M3	Peptidase_M3	1581	2589	2656	1691	1707	1673	110.578	158.241	130.963	171.798	179.39	165.487
hypothetical protein	22021E_unicycler_00712	870.082	853.188	882.3	763.777	713.12	715.652	0.24906	0.0853449	0.160926	--	NC_999999999.1	688138	688767	+	630	protein_coding	-//- && PF00462:Glutaredoxin|PF13511:Domain of unknown function (DUF4124)	-	964	1088	1392	593	535	572	220.573	217.546	224.542	197.091	183.932	185.098
Ribose-5-phosphate isomerase A	22021E_unicycler_00713	328.537	320.73	330.862	342.605	411.876	301.525	-0.10672	0.545024	0.667627	--	NC_999999999.1	688802	689503	-	702	protein_coding	gnl|BL_ORD_ID|392244 sp|Q129M0|RPIA_POLSJ Ribose-5-phosphate isomerase A OS=Polaromonas sp. (strain JS666 / ATCC BAA-500) OX=296591 GN=rpiA PE=3 SV=1//3.14548e-121 && PF06026:Ribose 5-phosphate isomerase A (phosphoriboisomerase A)	Rib_5-P_isom_A	364	409	522	266	309	241	74.7448	73.3922	75.5669	79.3407	95.3377	69.9885
Dihydroorotate dehydrogenase (quinone)	22021E_unicycler_00714	393.523	342.687	364.456	441.78	489.187	414.127	-0.289607	0.0780869	0.149749	--	NC_999999999.1	689541	690608	+	1068	protein_coding	gnl|BL_ORD_ID|332253 sp|Q129L9|PYRD_POLSJ Dihydroorotate dehydrogenase (quinone) OS=Polaromonas sp. (strain JS666 / ATCC BAA-500) OX=296591 GN=pyrD PE=3 SV=1//0 && PF01180:Dihydroorotate dehydrogenase	DHO_dh	436	437	575	343	367	331	58.848	51.5435	54.7136	67.2473	74.4283	63.1835
hypothetical protein	22021E_unicycler_00715	2188.74	2201.98	2864.94	2067.22	1926.09	2085.65	0.255673	0.106089	0.192453	--	NC_999999999.1	690625	691317	-	693	protein_coding	-//- && PF07332:Putative Actinobacterial Holin-X, holin superfamily III	-	2425	2808	4520	1605	1445	1667	504.423	510.42	662.832	484.946	451.625	490.399
hypothetical protein	22021E_unicycler_00716	2941.49	2045.14	2579.71	2962.37	2964.44	3230.44	-0.275507	0.0933462	0.172931	--	NC_999999999.1	691354	691662	-	309	protein_coding	-//- && PF05957:Bacterial protein of unknown function (DUF883)	-	3259	2608	4070	2300	2224	2582	1520.35	1063.19	1338.55	1558.55	1558.9	1703.51
L-2-hydroxyglutarate oxidase LhgO	22021E_unicycler_00717	824.953	825.742	981.178	2879.94	2293.98	2627.39	-1.56693	1.83e-23	5.37e-22	--	NC_999999999.1	691756	692853	-	1098	protein_coding	gnl|BL_ORD_ID|210133 sp|Q9LES4|L2HDH_ARATH L-2-hydroxyglutarate dehydrogenase, mitochondrial OS=Arabidopsis thaliana OX=3702 GN=L2HGDH PE=1 SV=1//1.40642e-104 && PF01266:FAD dependent oxidoreductase	DAO	914	1053	1548	2236	1721	2100	119.994	120.806	143.274	426.404	339.486	389.91
DNA polymerase III subunit epsilon	22021E_unicycler_00720	371.861	320.73	325.158	847.496	997.034	766.949	-1.36039	4.34e-16	8.08e-15	--	NC_999999999.1	693291	694013	-	723	protein_coding	gnl|BL_ORD_ID|105332 sp|Q9CPE0|DPO3E_PASMU DNA polymerase III subunit epsilon OS=Pasteurella multocida (strain Pm70) OX=272843 GN=dnaQ PE=3 SV=1//5.17483e-64 && PF00929:Exonuclease	Exonuc_X-T	412	409	513	658	748	613	82.1439	71.2605	72.107	190.563	224.082	172.85
2Fe-2S ferredoxin	22021E_unicycler_00721	207.592	207.808	157.191	699.377	903.729	546.748	-1.91113	2.99e-20	7.25e-19	--	NC_999999999.1	694013	694351	-	339	protein_coding	gnl|BL_ORD_ID|131308 sp|Q51383|FER_PSEAE 2Fe-2S ferredoxin OS=Pseudomonas aeruginosa (strain ATCC 15692 / DSM 22644 / CIP 104116 / JCM 14847 / LMG 12228 / 1C / PRS 101 / PAO1) OX=208964 GN=fdx PE=3 SV=2//1.88615e-48 && PF00111:2Fe-2S iron-sulfur cluster binding domain	Fer2	230	265	248	543	678	437	97.8013	98.4714	74.3448	335.391	433.185	262.802
Chaperone protein HscA	22021E_unicycler_00722	1273.53	943.369	1059.77	3701.68	4958.51	3162.88	-1.85162	1.08e-22	3.03e-21	--	NC_999999999.1	694360	696216	-	1857	protein_coding	gnl|BL_ORD_ID|180764 sp|C5CXC5|HSCA_VARPS Chaperone protein HscA homolog OS=Variovorax paradoxus (strain S110) OX=543728 GN=hscA PE=3 SV=1//0 && PF00012:Hsp70 protein	HSP70	1411	1203	1672	2874	3720	2528	109.53	81.6051	91.5004	324.061	433.885	277.531
Co-chaperone protein HscB homolog	22021E_unicycler_00723	157.951	203.887	159.093	498.451	678.463	434.146	-1.62849	1.75e-15	3.07e-14	--	NC_999999999.1	696221	696763	-	543	protein_coding	gnl|BL_ORD_ID|180805 sp|B4EDS4|HSCB_BURCJ Co-chaperone protein HscB homolog OS=Burkholderia cenocepacia (strain ATCC BAA-245 / DSM 16553 / LMG 16656 / NCTC 13227 / J2315 / CF5610) OX=216591 GN=hscB PE=3 SV=1//2.59174e-34 && PF07743:HSCB C-terminal oligomerisation domain	-	175	260	251	387	509	347	46.4574	60.3167	46.9756	149.232	203.03	130.28
Iron-binding protein IscA	22021E_unicycler_00724	1919.78	1678.93	1717.7	5592.44	5774.27	4942	-1.61734	3.47e-29	1.38e-27	--	NC_999999999.1	696804	697127	-	324	protein_coding	gnl|BL_ORD_ID|195584 sp|Q3YZ24|ISCA_SHISS Iron-binding protein IscA OS=Shigella sonnei (strain Ss046) OX=300269 GN=iscA PE=3 SV=1//9.3811e-42 && PF01521:Iron-sulphur cluster biosynthesis	-	2127	2141	2710	4342	4332	3950	946.322	832.406	850.007	2806.06	2895.92	2485.42
Iron-sulfur cluster assembly scaffold protein IscU	22021E_unicycler_00725	2311.49	2416.06	2734.37	6540.4	6761.97	5974.2	-1.3689	1.38e-21	3.65e-20	--	NC_999999999.1	697129	697542	-	414	protein_coding	gnl|BL_ORD_ID|195849 sp|P0ACD7|ISCU_SHIFL Iron-sulfur cluster assembly scaffold protein IscU OS=Shigella flexneri OX=623 GN=iscU PE=3 SV=1//1.73596e-74 && PF01592:NifU-like N terminal domain	-	2561	3081	4314	5078	5073	4775	891.714	937.465	1058.96	2568.29	2654.04	2351.36
Cysteine desulfurase IscS	22021E_unicycler_00726	6397.45	6184.05	5520.71	20171.2	22962.4	18901	-1.777	3.78e-34	1.86e-32	--	NC_999999999.1	697564	698784	-	1221	protein_coding	gnl|BL_ORD_ID|195698 sp|Q47EN5|ISCS_DECAR Cysteine desulfurase IscS OS=Dechloromonas aromatica (strain RCB) OX=159087 GN=iscS PE=3 SV=1//0 && PF00266:Aminotransferase class-V	Aminotran_5	7088	7886	8710	15661	17227	15107	836.806	813.589	724.938	2685.69	3055.89	2522.37
HTH-type transcriptional regulator IscR	22021E_unicycler_00727	5438.01	5740.2	5058.65	16030.3	18089.2	15053.7	-1.59865	5.78e-29	2.27e-27	--	NC_999999999.1	698857	699393	-	537	protein_coding	gnl|BL_ORD_ID|195628 sp|Q7N223|ISCR_PHOLL HTH-type transcriptional regulator IscR OS=Photorhabdus luminescens subsp. laumondii (strain DSM 15139 / CIP 105565 / TT01) OX=243265 GN=iscR PE=3 SV=1//6.80927e-54 && PF02082:Transcriptional regulator	Rrf2	6025	7320	7981	12446	13571	12032	1617.33	1717.12	1510.36	4852.97	5473.7	4567.84
UvrABC system protein B	22021E_unicycler_00728	776.214	570.883	625.596	1510.81	1835.45	1319.95	-1.2428	3.89e-12	5.03e-11	--	NC_999999999.1	699635	701698	-	2064	protein_coding	gnl|BL_ORD_ID|500299 sp|Q473K3|UVRB_CUPNJ UvrABC system protein B OS=Cupriavidus necator (strain JMP 134 / LMG 1197) OX=264198 GN=uvrB PE=3 SV=1//0 && PF04851:Type III restriction enzyme, res subunit|PF12344:Ultra-violet resistance protein B|PF00271:Helicase conserved C-terminal domain|PF02151:UvrB/uvrC motif	Helicase_C	860	728	987	1173	1377	1055	60.0628	44.4309	48.5966	118.998	144.5	104.205
Aromatic-amino-acid aminotransferase	22021E_unicycler_00729	1466.68	1706.38	1299.36	3379.68	4049.45	3197.91	-1.24883	2.21e-14	3.54e-13	--	NC_999999999.1	701876	703072	+	1197	protein_coding	gnl|BL_ORD_ID|3790 sp|P72173|AAT_PSEAE Aspartate aminotransferase OS=Pseudomonas aeruginosa (strain ATCC 15692 / DSM 22644 / CIP 104116 / JCM 14847 / LMG 12228 / 1C / PRS 101 / PAO1) OX=208964 GN=aspC PE=3 SV=2//8.33364e-174 && PF00155:Aminotransferase class I and II	Aminotran_1_2	1625	2176	2050	2624	3038	2556	195.693	228.996	174.044	459.009	549.714	435.325
hypothetical protein	22021E_unicycler_00730	3949.67	4397.68	3143.19	4398.48	4931.85	4541.64	-0.271913	0.0909247	0.169508	--	NC_999999999.1	703179	704567	+	1389	protein_coding	-//- && PF06850:PHB de-polymerase C-terminus	-	4376	5608	4959	3415	3700	3630	454.142	508.592	362.819	514.802	576.956	532.784
Electron transport complex subunit RsxB	22021E_unicycler_00731	314.096	366.212	299.804	289.797	358.559	305.278	0.0394261	0.824454	0.884953	--	NC_999999999.1	704583	705206	+	624	protein_coding	gnl|BL_ORD_ID|387457 sp|A1K5F2|RNFB_AZOSB Ion-translocating oxidoreductase complex subunit B OS=Azoarcus sp. (strain BH72) OX=62928 GN=rnfB PE=3 SV=1//7.63473e-41 && PF14697:4Fe-4S dicluster domain|PF04060:Putative Fe-S cluster	FeS	348	467	473	225	269	244	80.3917	94.2749	77.0327	75.5005	93.3708	79.7172
hypothetical protein	22021E_unicycler_00733	307.778	274.463	380.935	246.006	254.59	256.484	0.34945	0.0603758	0.121807	--	NC_999999999.1	705845	706333	-	489	protein_coding	gnl|BL_ORD_ID|230148 sp|Q553V2|MCEE_DICDI Methylmalonyl-CoA epimerase, mitochondrial OS=Dictyostelium discoideum OX=44689 GN=mcee PE=3 SV=1//2.44379e-06 && PF13669:Glyoxalase/Bleomycin resistance protein/Dioxygenase superfamily	-	341	350	601	191	191	205	100.522	90.1619	124.9	81.7855	84.5995	85.4657
Acetyl-/propionyl-coenzyme A carboxylase alpha chain	22021E_unicycler_00734	1078.58	905.728	1050.9	929.927	927.722	933.351	0.120947	0.416834	0.551912	--	NC_999999999.1	706347	708395	-	2049	protein_coding	gnl|BL_ORD_ID|294539 sp|Q91ZA3|PCCA_MOUSE Propionyl-CoA carboxylase alpha chain, mitochondrial OS=Mus musculus OX=10090 GN=Pcca PE=1 SV=2//0 && PF02785:Biotin carboxylase C-terminal domain|PF00289:Carbamoyl-phosphate synthase L chain, N-terminal domain|PF00364:Biotin-requiring enzyme|PF02786:Carbamoyl-phosphate synthase L chain, ATP binding domain	CPSase_L_D2	1195	1155	1658	722	696	746	84.0703	71.0074	82.232	73.7814	73.5717	74.2239
Propionyl-CoA carboxylase beta chain	22021E_unicycler_00735	837.589	731.64	787.224	888.712	849.079	890.812	-0.158043	0.283386	0.416306	--	NC_999999999.1	708413	709945	-	1533	protein_coding	gnl|BL_ORD_ID|294551 sp|Q3J4E3|PCCB_RHOS4 Propionyl-CoA carboxylase beta chain OS=Rhodobacter sphaeroides (strain ATCC 17023 / 2.4.1 / NCIB 8253 / DSM 158) OX=272943 GN=pccB PE=1 SV=1//0 && PF01039:Carboxyl transferase domain	Carboxyl_trans	928	933	1242	690	637	712	87.2614	76.6661	82.3337	94.2451	89.9996	94.6858
Probable GTPase Rv1496	22021E_unicycler_00736	286.116	228.981	259.873	271.765	334.566	295.269	-0.218907	0.226469	0.350312	--	NC_999999999.1	709988	711031	-	1044	protein_coding	gnl|BL_ORD_ID|524515 sp|P37895|Y2483_CAUVC Putative GTPase CC_2483 OS=Caulobacter vibrioides (strain ATCC 19089 / CB15) OX=190650 GN=CC_2483 PE=3 SV=2//3.42787e-103 && PF03308:ArgK protein	-	317	292	410	211	251	236	43.7699	35.2327	39.91	42.3188	52.0735	46.0849
Methylmalonyl-CoA mutase	22021E_unicycler_00737	1207.65	898.671	1071.18	1351.1	1300.94	1233.62	-0.2906	0.0683747	0.134477	--	NC_999999999.1	711034	713196	-	2163	protein_coding	gnl|BL_ORD_ID|257411 sp|P16332|MUTA_MOUSE Methylmalonyl-CoA mutase, mitochondrial OS=Mus musculus OX=10090 GN=Mut PE=1 SV=2//0 && PF02310:B12 binding domain|PF01642:Methylmalonyl-CoA mutase	MM_CoA_mutase	1338	1146	1690	1049	976	986	89.1695	66.7409	79.4015	101.548	97.732	92.9324
HTH-type transcriptional repressor RspR	22021E_unicycler_00738	149.827	144.289	157.191	179.03	171.948	181.415	-0.237655	0.21207	0.332663	--	NC_999999999.1	713313	713960	+	648	protein_coding	gnl|BL_ORD_ID|541888 sp|O05494|YDHC_BACSU Uncharacterized HTH-type transcriptional regulator YdhC OS=Bacillus subtilis (strain 168) OX=224308 GN=ydhC PE=4 SV=1//8.70872e-20 && PF07729:FCD domain|PF00392:Bacterial regulatory proteins, gntR family	FCD	166	184	248	139	129	145	36.9275	35.769	38.8933	44.915	43.1179	45.6184
HTH-type transcriptional regulator TsaQ1/TsaQ2	22021E_unicycler_00739	590.284	472.861	699.755	583.458	733.114	698.136	-0.191575	0.296623	0.43003	--	NC_999999999.1	713967	714752	-	786	protein_coding	gnl|BL_ORD_ID|487425 sp|Q6XL52|TSAQ_COMTE HTH-type transcriptional regulator TsaQ1/TsaQ2 OS=Comamonas testosteroni OX=285 GN=tsaQ1 PE=2 SV=1//3.29109e-34 && PF09339:IclR helix-turn-helix domain|PF01614:Bacterial transcriptional regulator	IclR	654	603	1104	453	550	558	119.942	96.6404	142.74	120.678	151.56	144.73
hypothetical protein	22021E_unicycler_00740	258.136	312.888	244.661	227.974	289.247	218.95	0.148158	0.441685	0.575975	--	NC_999999999.1	714853	715842	+	990	protein_coding	gnl|BL_ORD_ID|553003 sp|P27103|YTCB_PSESQ UPF0065 protein in tcbD-tcbE intergenic region OS=Pseudomonas sp. (strain P51) OX=65067 PE=3 SV=1//1.56423e-59 && PF03401:Tripartite tricarboxylate transporter family receptor	-	286	399	386	177	217	175	41.6435	50.7693	39.6233	37.436	47.4753	36.0371
Alpha-ketoglutarate-dependent 2,4-dichlorophenoxyacetate dioxygenase	22021E_unicycler_00741	209.397	262.7	214.87	246.006	235.929	271.497	-0.13363	0.469738	0.601927	--	NC_999999999.1	715861	716739	+	879	protein_coding	gnl|BL_ORD_ID|468463 sp|P10088|TFDA_CUPNJ Alpha-ketoglutarate-dependent 2,4-dichlorophenoxyacetate dioxygenase OS=Cupriavidus necator (strain JMP 134 / LMG 1197) OX=264198 GN=tfdA PE=1 SV=1//1.24785e-121 && PF02668:Taurine catabolism dioxygenase TauD, TfdA family	-	232	335	339	191	177	217	38.0466	48.0087	39.1931	45.4984	43.6142	50.3289
tRNA-dihydrouridine(20/20a) synthase	22021E_unicycler_00742	487.39	373.27	527.985	655.586	707.788	650.593	-0.535513	0.00206119	0.00666368	--	NC_999999999.1	716746	717735	-	990	protein_coding	gnl|BL_ORD_ID|108268 sp|Q88KX0|DUSA_PSEPK tRNA-dihydrouridine(20/20a) synthase OS=Pseudomonas putida (strain ATCC 47054 / DSM 6125 / NCIMB 11950 / KT2440) OX=160488 GN=dusA PE=3 SV=1//1.66406e-130 && PF01207:Dihydrouridine synthase (Dus)	Dus	540	476	833	509	531	520	78.6276	60.5669	85.5083	107.655	116.172	107.082
Transcriptional regulatory protein KdpE	22021E_unicycler_00747	4475.87	4439.25	4794.34	6767.09	5138.46	6360.8	-0.413996	0.00656493	0.0185815	--	NC_999999999.1	732124	732588	+	465	protein_coding	gnl|BL_ORD_ID|23314 sp|P0C001|ARLR_STAAW Response regulator ArlR OS=Staphylococcus aureus (strain MW2) OX=196620 GN=arlR PE=3 SV=1//1.62397e-07 && PF00072:Response regulator receiver domain	Response_reg	4959	5661	7564	5254	3855	5084	1537.3	1533.57	1653.09	2365.86	1795.62	2228.95
hypothetical protein	22021E_unicycler_00751	521.688	515.207	304.875	2246.25	5542.34	1107.26	-2.72918	6.89e-05	0.000319032	--	NC_999999999.1	733990	734367	+	378	protein_coding	-//- && -	-	578	657	481	1744	4158	885	220.421	218.946	129.316	966.065	2382.52	477.308
hypothetical protein	22021E_unicycler_00752	494.611	387.385	329.595	687.785	735.779	640.584	-0.771194	2.22e-05	0.00011439	--	NC_999999999.1	734467	734769	+	303	protein_coding	-//- && -	-	548	494	520	534	552	512	260.708	205.375	174.405	369.02	394.584	344.488
hypothetical protein	22021E_unicycler_00754	2914.41	3449.61	3416.38	4859.58	4078.78	5115.91	-0.522926	0.00064468	0.00236033	--	NC_999999999.1	735262	735669	+	408	protein_coding	-//- && -	-	3229	4399	5390	3773	3060	4089	1140.84	1358.18	1342.54	1936.33	1624.44	2043.17
Inner membrane protein YbaL	22021E_unicycler_00755	397.133	409.342	476.645	394.124	407.878	451.662	0.0347795	0.834319	0.891705	--	NC_999999999.1	735679	737373	-	1695	protein_coding	gnl|BL_ORD_ID|537930 sp|P39830|YBAL_ECOLI Putative cation/proton antiporter YbaL OS=Escherichia coli (strain K12) OX=83333 GN=ybaL PE=1 SV=2//4.56549e-33 && PF00999:Sodium/hydrogen exchanger family|PF02254:TrkA-N domain	Na_H_Exchanger	440	522	752	306	306	361	37.4196	38.794	45.0865	37.801	39.1016	43.4195
Acetoacetyl-CoA reductase	22021E_unicycler_00756	21778.2	22778.1	25794	11195.2	7914.96	13217	1.12179	1.41e-09	1.39e-08	--	NC_999999999.1	737499	738236	-	738	protein_coding	gnl|BL_ORD_ID|302775 sp|P14697|PHAB_CUPNH Acetoacetyl-CoA reductase OS=Cupriavidus necator (strain ATCC 17699 / H16 / DSM 428 / Stanier 337) OX=381666 GN=phaB PE=1 SV=1//1.53639e-133 && PF00106:short chain dehydrogenase	adh_short	24129	29047	40695	8692	5938	10564	4713.02	4958.02	5603.81	2466.13	1742.72	2918.23
hypothetical protein	22021E_unicycler_00757	272.578	312.888	246.562	198.35	186.611	218.95	0.460599	0.0135707	0.0348035	--	NC_999999999.1	738396	739271	+	876	protein_coding	-//- && PF03372:Endonuclease/Exonuclease/phosphatase family	Exo_endo_phos	302	399	389	154	140	175	49.6958	57.3763	45.1278	36.8102	34.6152	40.7269
hypothetical protein	22021E_unicycler_00758	296.947	319.946	371.428	127.511	109.301	126.365	1.4455	1.17e-13	1.74e-12	--	NC_999999999.1	739293	740285	-	993	protein_coding	gnl|BL_ORD_ID|553281 sp|P70791|YTUY_AGRVI UPF0065 protein in the TAR-I ttuE-ttuC&apos; intergenic region OS=Agrobacterium vitis OX=373 PE=3 SV=1//1.8405e-94 && PF03401:Tripartite tricarboxylate transporter family receptor	-	329	408	586	99	82	101	47.7599	51.7577	59.9718	20.8755	17.8858	20.7357
hypothetical protein	22021E_unicycler_00759	170.587	188.987	201.56	101.751	89.3066	105.096	0.923213	9.17e-06	5.11e-05	--	NC_999999999.1	740312	741685	-	1374	protein_coding	gnl|BL_ORD_ID|553928 sp|P54956|YXEQ_BACSU Uncharacterized protein YxeQ OS=Bacillus subtilis (strain 168) OX=224308 GN=yxeQ PE=3 SV=2//2.90914e-19 && PF03972:MmgE/PrpD family	-	189	241	318	79	67	84	19.8286	22.095	23.5201	12.039	10.5616	12.4635
Mesaconyl-C(4)-CoA hydratase	22021E_unicycler_00760	171.489	198.398	157.191	68.2634	75.9772	82.5753	1.21476	5.1e-08	4.15e-07	--	NC_999999999.1	741796	742686	-	891	protein_coding	gnl|BL_ORD_ID|233383 sp|A9WC41|MEH_CHLAA Mesaconyl-C(4)-CoA hydratase OS=Chloroflexus aurantiacus (strain ATCC 29366 / DSM 635 / J-10-fl) OX=324602 GN=meh PE=1 SV=1//3.06642e-65 && PF13452:N-terminal half of MaoC dehydratase	-	190	253	248	53	57	66	30.7392	35.769	28.2861	12.4552	13.8561	15.1013
HTH-type transcriptional regulator CynR	22021E_unicycler_00761	392.62	443.846	460.165	333.589	379.886	404.118	0.215405	0.199908	0.318124	--	NC_999999999.1	742826	743737	+	912	protein_coding	gnl|BL_ORD_ID|339163 sp|P49518|RBCR_TRICV Probable RuBisCO transcriptional regulator OS=Trieres chinensis OX=1514140 GN=rbcR PE=3 SV=1//1.1925e-15 && PF03466:LysR substrate binding domain|PF00126:Bacterial regulatory helix-turn-helix protein, lysR family	LysR_substrate	435	566	726	259	285	323	68.7561	78.1781	80.8985	59.4644	67.6851	72.2029
Acetyl-CoA acetyltransferase	22021E_unicycler_00762	11206.4	11077.3	11089.6	7331.23	7040.56	8712.94	0.531715	0.000209176	0.000861917	--	NC_999999999.1	743799	744977	-	1179	protein_coding	gnl|BL_ORD_ID|471303 sp|P14611|THIL_CUPNH Acetyl-CoA acetyltransferase OS=Cupriavidus necator (strain ATCC 17699 / H16 / DSM 428 / Stanier 337) OX=381666 GN=phaA PE=1 SV=1//0 && PF00108:Thiolase, N-terminal domain|PF02803:Thiolase, C-terminal domain	Thiolase_N	12416	14126	17496	5692	5282	6964	1518.04	1509.28	1508.08	1010.89	970.349	1204.18
Poly(3-hydroxyalkanoate) polymerase subunit PhaC	22021E_unicycler_00763	11243.4	9063.56	8523.19	8679.75	7369.79	10027.9	0.144651	0.391408	0.527247	--	NC_999999999.1	745022	746746	-	1725	protein_coding	gnl|BL_ORD_ID|302788 sp|P23608|PHAC_CUPNH Poly(3-hydroxyalkanoate) polymerase subunit PhaC OS=Cupriavidus necator (strain ATCC 17699 / H16 / DSM 428 / Stanier 337) OX=381666 GN=phaC PE=1 SV=1//0 && PF07167:Poly-beta-hydroxybutyrate polymerase (PhaC) N-terminus	-	12457	11558	13447	6739	5529	8015	1040.98	844.029	792.2	818.009	694.226	947.243
Laccase domain protein YfiH	22021E_unicycler_00765	414.282	545.005	592.637	454.66	451.865	426.639	0.221216	0.213446	0.334371	--	NC_999999999.1	747079	747900	-	822	protein_coding	gnl|BL_ORD_ID|310698 sp|P44552|POLOX_HAEIN Polyphenol oxidase OS=Haemophilus influenzae (strain ATCC 51907 / DSM 11121 / KW20 / Rd) OX=71421 GN=HI_0175 PE=3 SV=1//2.15084e-44 && PF02578:Multi-copper polyphenol oxidoreductase laccase	-	459	695	935	353	339	341	80.4929	106.507	115.595	89.9197	89.3246	84.5726
Maleylpyruvate isomerase	22021E_unicycler_00766	1006.37	1083.74	832.861	1405.19	1480.89	1495.11	-0.584629	0.000172333	0.000723673	--	NC_999999999.1	747957	748610	-	654	protein_coding	gnl|BL_ORD_ID|262597 sp|O86043|NAGL_RALSP Maleylpyruvate isomerase OS=Ralstonia sp. OX=54061 GN=nagL PE=1 SV=1//8.52125e-66 && PF13417:Glutathione S-transferase, N-terminal domain	-	1115	1382	1314	1091	1111	1195	245.761	266.191	204.181	349.3	367.942	372.509
Fumarylpyruvate hydrolase	22021E_unicycler_00767	1795.22	1869.49	1474.94	2438.16	2469.93	2355.9	-0.499531	0.000875612	0.00311321	--	NC_999999999.1	748702	749403	+	702	protein_coding	gnl|BL_ORD_ID|262559 sp|O86042|NAGK_RALSP Fumarylpyruvate hydrolase OS=Ralstonia sp. OX=54061 GN=nagK PE=1 SV=1//3.39119e-52 && PF01557:Fumarylacetoacetate (FAA) hydrolase family	FAA_hydrolase	1989	2384	2327	1893	1853	1883	408.427	427.792	336.866	564.632	571.718	546.84
NADH pyrophosphatase	22021E_unicycler_00768	594.797	745.756	671.866	780.521	807.758	789.47	-0.240069	0.122835	0.216533	--	NC_999999999.1	749428	749979	+	552	protein_coding	gnl|BL_ORD_ID|279028 sp|P93740|NUD23_ARATH Nudix hydrolase 23, chloroplastic OS=Arabidopsis thaliana OX=3702 GN=NUDT23 PE=1 SV=2//1.26269e-44 && PF00293:NUDIX domain|PF14803:Nudix N-terminal	NUDIX	659	951	1060	606	606	631	172.093	217.023	195.149	229.872	237.781	233.044
hypothetical protein	22021E_unicycler_00769	198.566	250.938	214.237	256.31	227.932	250.228	-0.145746	0.428785	0.563613	--	NC_999999999.1	749976	750449	+	474	protein_coding	gnl|BL_ORD_ID|78066 sp|P0AE94|CREA_SHIFL Protein CreA OS=Shigella flexneri OX=623 GN=creA PE=3 SV=1//4.12447e-54 && PF05981:CreA protein	-	220	320	338	199	171	200	66.9054	85.0424	72.4664	87.9076	78.1378	86.0198
Murein hydrolase activator NlpD	22021E_unicycler_00770	2479.37	2224.72	2164.55	8857.49	9109.27	8162.44	-1.92782	2.95e-43	2.25e-41	--	NC_999999999.1	750789	751091	+	303	protein_coding	gnl|BL_ORD_ID|270741 sp|P45682|NLPD_PSEAE Lipoprotein NlpD/LppB homolog OS=Pseudomonas aeruginosa (strain ATCC 15692 / DSM 22644 / CIP 104116 / JCM 14847 / LMG 12228 / 1C / PRS 101 / PAO1) OX=208964 GN=PA3623 PE=3 SV=1//2.3003e-34 && PF01551:Peptidase family M23	Peptidase_M23	2747	2837	3415	6877	6834	6524	1306.87	1179.45	1145.37	4752.35	4885.12	4389.53
hypothetical protein	22021E_unicycler_00772	293.337	306.615	276.353	176.454	183.945	180.164	0.696364	9.07e-05	0.000406589	--	NC_999999999.1	752707	753144	-	438	protein_coding	-//- && PF08837:Protein of unknown function (DUF1810)	-	325	391	436	137	138	144	106.961	112.452	101.16	65.4935	68.2415	67.0248
Hydroxyquinol 1,2-dioxygenase	22021E_unicycler_00774	277.09	370.917	329.595	361.925	255.923	286.511	0.113155	0.559308	0.679712	--	NC_999999999.1	753559	754422	-	864	protein_coding	gnl|BL_ORD_ID|272651 sp|Q6F4M7|NPCC_RHOOP Hydroxyquinol 1,2-dioxygenase OS=Rhodococcus opacus OX=37919 GN=npcC PE=2 SV=1//1.09189e-92 && PF04444:Catechol dioxygenase N terminus|PF00775:Dioxygenase	-	307	473	520	281	192	229	51.2202	68.9622	61.1629	68.0996	48.1317	54.0342
Maleylacetate reductase	22021E_unicycler_00775	40.6159	35.2881	43.7347	34.7757	38.6551	31.2785	0.196145	0.541559	0.664712	--	NC_999999999.1	754565	755641	+	1077	protein_coding	gnl|BL_ORD_ID|468657 sp|Q45072|TFTE_BURCE Maleylacetate reductase OS=Burkholderia cepacia OX=292 GN=tftE PE=3 SV=1//2.39579e-160 && PF00465:Iron-containing alcohol dehydrogenase	-	45	45	69	27	29	25	6.02301	5.26333	6.51076	5.24928	5.83211	4.73229
HTH-type transcriptional regulator DmlR	22021E_unicycler_00776	380.887	562.257	465.236	233.126	225.266	236.466	1.01999	6.89e-08	5.48e-07	--	NC_999999999.1	755617	756588	-	972	protein_coding	gnl|BL_ORD_ID|537356 sp|P30864|YAFC_ECOLI Uncharacterized HTH-type transcriptional regulator YafC OS=Escherichia coli (strain K12) OX=83333 GN=yafC PE=4 SV=1//3.09284e-54 && PF00126:Bacterial regulatory helix-turn-helix protein, lysR family|PF03466:LysR substrate binding domain	LysR_substrate	422	717	734	181	169	189	62.5839	92.9216	76.7411	38.991	37.6586	39.6408
Non-heme chloroperoxidase	22021E_unicycler_00777	1902.63	2343.13	1859.67	1018.8	994.369	1229.87	0.912484	2.2e-08	1.88e-07	--	NC_999999999.1	756674	757495	-	822	protein_coding	gnl|BL_ORD_ID|318106 sp|P49323|PRXC_STRLI Non-heme chloroperoxidase OS=Streptomyces lividans OX=1916 GN=cpo PE=1 SV=2//7.54706e-129 && PF00561:alpha/beta hydrolase fold	Abhydrolase_1	2108	2988	2934	791	746	983	369.671	457.902	362.733	201.491	196.567	243.797
HTH-type transcriptional activator CmpR	22021E_unicycler_00778	72.206	65.8712	57.0452	123.647	118.631	85.0775	-0.75063	0.00235797	0.00752299	--	NC_999999999.1	757578	758498	-	921	protein_coding	gnl|BL_ORD_ID|225829 sp|P03030|LYSR_ECOLI Transcriptional activator protein LysR OS=Escherichia coli (strain K12) OX=83333 GN=lysR PE=4 SV=1//3.35607e-46 && PF03466:LysR substrate binding domain|PF00126:Bacterial regulatory helix-turn-helix protein, lysR family	LysR_substrate	80	84	90	96	89	68	12.5212	11.489	9.93073	21.8255	20.9302	15.0521
hypothetical protein	22021E_unicycler_00780	68.5957	40.7774	69.0881	51.5195	54.6503	60.0547	0.103113	0.724022	0.812177	--	NC_999999999.1	759795	760769	+	975	protein_coding	gnl|BL_ORD_ID|553003 sp|P27103|YTCB_PSESQ UPF0065 protein in tcbD-tcbE intergenic region OS=Pseudomonas sp. (strain P51) OX=65067 PE=3 SV=1//1.29936e-41 && PF03401:Tripartite tricarboxylate transporter family receptor	-	76	52	109	40	41	48	11.2364	6.71835	11.3611	8.59028	9.10799	10.0365
hypothetical protein	22021E_unicycler_00784	637.218	541.869	556.508	770.217	727.782	892.063	-0.462681	0.00396301	0.011993	--	NC_999999999.1	762925	763113	-	189	protein_coding	-//- && -	-	706	691	878	598	546	713	538.467	460.553	472.097	662.508	625.712	769.086
hypothetical protein	22021E_unicycler_00785	1119.19	870.44	870.891	1868.87	1454.23	1886.72	-0.865889	4.47e-07	3.09e-06	--	NC_999999999.1	763113	763364	-	252	protein_coding	-//- && -	-	1240	1110	1374	1451	1091	1508	709.313	554.864	554.096	1205.64	937.708	1219.97
Putative deoxyribonuclease RhsC	22021E_unicycler_00786	1876.45	1642.07	1265.14	2080.1	2289.98	2056.87	-0.426724	0.0122327	0.0318498	--	NC_999999999.1	765354	769832	-	4479	protein_coding	gnl|BL_ORD_ID|349637 sp|E0SGL7|RHSC_DICD3 Putative deoxyribonuclease RhsC OS=Dickeya dadantii (strain 3937) OX=198628 GN=rhsC PE=1 SV=1//1.37926e-22 && PF05593:RHS Repeat	-	2079	2094	1996	1615	1718	1644	66.9098	58.8924	45.2875	75.4994	83.0779	74.8286
hypothetical protein	22021E_unicycler_00815	241.89	178.793	115.358	123.647	165.284	105.096	0.43999	0.0977295	0.179368	--	NC_999999999.1	794708	794911	+	204	protein_coding	-//- && -	-	268	228	182	96	124	84	189.374	140.789	90.665	98.5355	131.654	83.9452
hypothetical protein	22021E_unicycler_00824	474.754	533.243	501.998	328.437	341.231	332.803	0.591408	0.000212369	0.000873513	--	NC_999999999.1	803266	803673	+	408	protein_coding	-//- && -	-	526	680	792	255	256	266	185.841	209.948	197.271	130.867	135.901	132.913
hypothetical protein	22021E_unicycler_00825	365.543	472.077	320.721	410.868	361.225	361.58	0.0300443	0.872654	0.916649	--	NC_999999999.1	804019	804702	+	684	protein_coding	gnl|BL_ORD_ID|484874 sp|Q79S39|TRSX_VIBCL HTH-type transcriptional regulator for conjugative element SXT OS=Vibrio cholerae OX=666 GN=s087 PE=4 SV=1//2.46209e-12 && -	-	405	602	506	319	271	289	85.3523	110.867	75.1784	97.6532	85.8137	86.1368
HTH-type transcriptional repressor BluR	22021E_unicycler_00835	623.679	672.827	606.581	597.626	634.476	614.31	0.0434594	0.772519	0.84754	--	NC_999999999.1	809050	809517	-	468	protein_coding	gnl|BL_ORD_ID|544806 sp|P30791|YHI4_RHOCA Uncharacterized HTH-type transcriptional regulator in himA 3&apos;region (Fragment) OS=Rhodobacter capsulatus OX=1061 PE=4 SV=1//1.22893e-10 && PF13411:MerR HTH family regulatory protein	-	691	858	957	464	476	491	212.838	230.943	207.809	207.598	220.295	213.886
Integration host factor subunit alpha	22021E_unicycler_00836	199.469	152.131	141.979	284.645	290.58	235.214	-0.719549	0.000330076	0.00129643	--	NC_999999999.1	809582	809953	-	372	protein_coding	gnl|BL_ORD_ID|190349 sp|Q12BQ7|IHFA_POLSJ Integration host factor subunit alpha OS=Polaromonas sp. (strain JS666 / ATCC BAA-500) OX=296591 GN=ihfA PE=3 SV=1//1.38889e-60 && PF00216:Bacterial DNA-binding protein	-	221	194	224	221	218	188	85.6379	65.6935	61.1933	124.394	126.928	103.03
Phenylalanine--tRNA ligase beta subunit	22021E_unicycler_00837	795.168	795.943	679.472	1272.53	1644.84	1274.91	-0.88517	8.07e-08	6.34e-07	--	NC_999999999.1	809950	812391	-	2442	protein_coding	gnl|BL_ORD_ID|453611 sp|Q8XZ24|SYFB_RALSO Phenylalanine--tRNA ligase beta subunit OS=Ralstonia solanacearum (strain GMI1000) OX=267608 GN=pheT PE=3 SV=1//0 && PF03483:B3/4 domain|PF01588:Putative tRNA binding domain|PF03147:Ferredoxin-fold anticodon binding domain|PF03484:tRNA synthetase B5 domain	-	881	1015	1072	988	1234	1019	52.0052	52.3581	44.6116	84.7155	109.449	85.0698
Phenylalanine--tRNA ligase alpha subunit	22021E_unicycler_00838	390.815	446.983	296.001	811.432	950.382	683.123	-1.11007	9.59e-09	8.56e-08	--	NC_999999999.1	812417	813493	-	1077	protein_coding	gnl|BL_ORD_ID|453339 sp|C5CUU6|SYFA_VARPS Phenylalanine--tRNA ligase alpha subunit OS=Variovorax paradoxus (strain S110) OX=543728 GN=pheS PE=3 SV=1//0 && PF01409:tRNA synthetases class II core domain (F)|PF02912:Aminoacyl tRNA synthetase class II, N-terminal domain	tRNA-synt_2d	433	570	467	630	713	546	57.9547	66.6688	44.0656	122.483	143.389	103.353
50S ribosomal protein L20	22021E_unicycler_00839	4178.02	8121.76	5639.24	6872.7	8792.03	6637.3	-0.313985	0.141968	0.242749	--	NC_999999999.1	813624	813983	-	360	protein_coding	gnl|BL_ORD_ID|364338 sp|C5CUU5|RL20_VARPS 50S ribosomal protein L20 OS=Variovorax paradoxus (strain S110) OX=543728 GN=rplT PE=3 SV=1//4.05875e-79 && PF00453:Ribosomal protein L20	-	4629	10357	8897	5336	6596	5305	1853.54	3624.06	2511.54	3103.6	3968.46	3004.21
50S ribosomal protein L35	22021E_unicycler_00840	6353.22	6154.25	4236.56	10873.2	12329.6	9582.48	-0.969577	7.77e-08	6.11e-07	--	NC_999999999.1	814008	814211	-	204	protein_coding	gnl|BL_ORD_ID|376311 sp|C5CUU4|RL35_VARPS 50S ribosomal protein L35 OS=Variovorax paradoxus (strain S110) OX=543728 GN=rpmI PE=3 SV=1//7.95467e-40 && -	-	7039	7848	6684	8442	9250	7659	4973.9	4846.1	3329.7	8664.97	9820.98	7654.01
Translation initiation factor IF-3	22021E_unicycler_00841	6087.87	5136.38	5767.91	13722.2	15566	12079.8	-1.28365	4.46e-17	8.88e-16	--	NC_999999999.1	814364	814903	-	540	protein_coding	gnl|BL_ORD_ID|189207 sp|Q8XZ28|IF3_RALSO Translation initiation factor IF-3 OS=Ralstonia solanacearum (strain GMI1000) OX=267608 GN=infC PE=3 SV=1//4.3031e-64 && PF05198:Translation initiation factor IF-3, N-terminal domain|PF00707:Translation initiation factor IF-3, C-terminal domain	-	6745	6550	9100	10654	11678	9655	1800.55	1527.96	1712.56	4131.15	4684.01	3645.07
Threonine--tRNA ligase	22021E_unicycler_00842	7629.47	3437.06	3764.35	14715.3	16793.6	14145.4	-1.62238	1.4e-11	1.72e-10	--	NC_999999999.1	815078	816985	-	1908	protein_coding	gnl|BL_ORD_ID|461366 sp|C5CUU2|SYT_VARPS Threonine--tRNA ligase OS=Variovorax paradoxus (strain S110) OX=543728 GN=thrS PE=3 SV=1//0 && PF02824:TGS domain|PF03129:Anticodon binding domain|PF07973:Threonyl and Alanyl tRNA synthetase second additional domain|PF00587:tRNA synthetase class II core domain (G, H, P, S and T)	tRNA-synt_2b	8453	4383	5939	11425	12599	11306	638.63	289.372	316.325	1253.8	1430.21	1208.03
hypothetical protein	22021E_unicycler_00843	265.357	372.486	481.715	316.845	311.906	711.899	-0.25962	0.584939	0.700076	--	NC_999999999.1	817209	817520	-	312	protein_coding	-//- && -	-	294	475	760	246	234	569	135.834	191.78	247.547	165.094	162.444	371.796
HTH-type transcriptional regulator CdhR	22021E_unicycler_00844	726.573	769.281	817.648	1420.65	1243.63	1606.46	-0.884049	1.76e-08	1.51e-07	--	NC_999999999.1	817635	818597	+	963	protein_coding	gnl|BL_ORD_ID|57759 sp|Q9HTH5|CDHR_PSEAE HTH-type transcriptional regulator CdhR OS=Pseudomonas aeruginosa (strain ATCC 15692 / DSM 22644 / CIP 104116 / JCM 14847 / LMG 12228 / 1C / PRS 101 / PAO1) OX=208964 GN=cdhR PE=1 SV=1//1.75954e-12 && PF01965:DJ-1/PfpI family|PF12833:Helix-turn-helix domain	DJ-1_PfpI	805	981	1290	1103	933	1284	120.5	128.324	136.133	239.829	209.845	271.823
Isocitrate lyase	22021E_unicycler_00845	60844.4	61166.9	56477.3	368231	396199	362483	-2.65848	4.34e-89	8.01e-87	--	NC_999999999.1	818657	819976	-	1320	protein_coding	gnl|BL_ORD_ID|6178 sp|P0A9G6|ACEA_ECOLI Isocitrate lyase OS=Escherichia coli (strain K12) OX=83333 GN=aceA PE=1 SV=1//0 && PF00463:Isocitrate lyase family	-	67412	78001	89104	285896	297238	289722	7361.73	7443.72	6859.96	45350.9	48772.4	44746
hypothetical protein	22021E_unicycler_00848	19934.3	21603.4	17389.9	6432.21	7853.65	7241.6	1.45275	8.05e-22	2.17e-20	--	NC_999999999.1	821766	822191	+	426	protein_coding	gnl|BL_ORD_ID|491480 sp|Q08747|UAF30_YEAST Upstream activation factor subunit UAF30 OS=Saccharomyces cerevisiae (strain ATCC 204508 / S288c) OX=559292 GN=UAF30 PE=1 SV=1//1.0948e-11 && PF02201:SWIB/MDM2 domain	-	22086	27549	27436	4994	5892	5788	7473.5	8146.29	6545	2454.66	2995.69	2769.91
Acetolactate synthase isozyme 2 large subunit	22021E_unicycler_00849	970.268	869.656	1060.41	1450.27	1506.22	1411.29	-0.590178	7.12e-05	0.000327685	--	NC_999999999.1	822264	823988	-	1725	protein_coding	gnl|BL_ORD_ID|192764 sp|P0DP90|ILVG_ECOLI Acetolactate synthase isozyme 2 large subunit OS=Escherichia coli (strain K12) OX=83333 GN=ilvG PE=1 SV=1//1.01432e-67 && PF00205:Thiamine pyrophosphate enzyme, central domain|PF02776:Thiamine pyrophosphate enzyme, N-terminal TPP binding domain|PF02775:Thiamine pyrophosphate enzyme, C-terminal TPP binding domain	TPP_enzyme_N	1075	1109	1673	1126	1130	1128	89.833	80.9853	98.561	136.679	141.884	133.311
HTH-type transcriptional repressor NicS	22021E_unicycler_00850	220.228	246.233	178.742	243.43	201.273	300.274	-0.210558	0.30991	0.444648	--	NC_999999999.1	824084	824731	+	648	protein_coding	gnl|BL_ORD_ID|269691 sp|Q88FX7|NICS_PSEPK HTH-type transcriptional repressor NicS OS=Pseudomonas putida (strain ATCC 47054 / DSM 6125 / NCIMB 11950 / KT2440) OX=160488 GN=nicS PE=2 SV=1//1.32358e-53 && PF00440:Bacterial regulatory proteins, tetR family	TetR_N	244	314	282	189	151	240	54.2789	61.0405	44.2255	61.0715	50.4714	75.5063
hypothetical protein	22021E_unicycler_00851	704.911	983.362	673.134	476.555	421.207	603.05	0.653197	0.000918201	0.00324464	--	NC_999999999.1	824851	825825	+	975	protein_coding	gnl|BL_ORD_ID|553003 sp|P27103|YTCB_PSESQ UPF0065 protein in tcbD-tcbE intergenic region OS=Pseudomonas sp. (strain P51) OX=65067 PE=3 SV=1//1.83043e-59 && PF03401:Tripartite tricarboxylate transporter family receptor	-	781	1254	1062	370	316	482	115.468	162.016	110.693	79.4601	70.1982	100.783
D-xylose dehydrogenase	22021E_unicycler_00852	864.667	934.743	863.285	615.658	499.85	740.675	0.519965	0.00271811	0.00853047	--	NC_999999999.1	825876	827039	+	1164	protein_coding	gnl|BL_ORD_ID|510898 sp|Q8GAK6|XDH_PAENI D-xylose dehydrogenase OS=Paenarthrobacter nicotinovorans OX=29320 GN=xdh PE=1 SV=1//3.79473e-147 && PF01408:Oxidoreductase family, NAD-binding Rossmann fold	GFO_IDH_MocA	958	1192	1362	478	375	592	118.639	128.999	118.911	85.9858	69.7785	103.685
hypothetical protein	22021E_unicycler_00853	778.02	670.474	734.616	531.939	477.19	605.552	0.434456	0.00752909	0.0208815	--	NC_999999999.1	827047	828234	+	1188	protein_coding	-//- && PF06187:Protein of unknown function (DUF993)	-	862	855	1159	413	358	484	104.594	90.6595	99.1438	72.7923	65.2694	83.0569
hypothetical protein	22021E_unicycler_00854	363.738	432.868	429.107	273.053	190.61	267.744	0.744911	8.86e-05	0.000398594	--	NC_999999999.1	828260	829282	+	1023	protein_coding	-//- && PF01370:NAD dependent epimerase/dehydratase family	Epimerase	403	552	677	212	143	214	56.7866	67.9716	67.253	43.3922	30.2764	42.6467
hypothetical protein	22021E_unicycler_00855	191.346	163.894	195.855	118.495	86.6407	127.616	0.726548	0.000782675	0.00282854	--	NC_999999999.1	829286	830353	+	1068	protein_coding	-//- && PF00701:Dihydrodipicolinate synthetase family	-	212	209	309	92	65	102	28.6142	24.6512	29.4026	18.0372	13.1821	19.4704
hypothetical protein	22021E_unicycler_00856	973.878	1268.02	1009.07	382.532	266.587	505.461	1.49259	2.18e-12	2.88e-11	--	NC_999999999.1	830407	831426	+	1020	protein_coding	gnl|BL_ORD_ID|541166 sp|P0A177|YCLC_PSEPU UPF0065 protein in clcB-clcD intergenic region OS=Pseudomonas putida OX=303 PE=3 SV=1//2.55e-29 && PF03401:Tripartite tricarboxylate transporter family receptor	-	1079	1617	1592	297	200	404	152.489	199.698	158.614	60.9689	42.4691	80.7473
hypothetical protein	22021E_unicycler_00857	276.188	410.126	374.597	141.679	97.3042	132.621	1.5138	3.37e-12	4.39e-11	--	NC_999999999.1	831423	831989	+	567	protein_coding	-//- && PF07331:Tripartite tricarboxylate transporter TctB family	-	306	523	591	110	73	106	77.7956	116.194	105.926	40.622	27.8858	38.1127
D-tagatose 3-epimerase	22021E_unicycler_00859	207.592	204.671	261.774	119.783	129.295	126.365	0.84716	2.85e-05	0.000142758	--	NC_999999999.1	833541	834389	+	849	protein_coding	gnl|BL_ORD_ID|107276 sp|C1KKR1|DT3E_RHOSH D-tagatose 3-epimerase OS=Rhodobacter sphaeroides OX=1063 PE=1 SV=1//7.02337e-13 && PF01261:Xylose isomerase-like TIM barrel	-	230	261	413	93	97	101	39.0514	38.7255	49.4357	22.9365	24.7461	24.2527
hypothetical protein	22021E_unicycler_00860	280.701	233.686	232.618	146.831	106.635	185.169	0.764627	0.000455637	0.0017257	--	NC_999999999.1	834382	835806	+	1425	protein_coding	-//- && PF13378:Enolase C-terminal domain-like	-	311	298	367	114	80	148	31.4602	26.343	26.1728	16.751	12.1596	21.1736
hypothetical protein	22021E_unicycler_00861	191.346	194.477	190.151	91.4471	99.97	83.8264	1.06624	2.4e-07	1.75e-06	--	NC_999999999.1	835840	836718	+	879	protein_coding	-//- && PF01261:Xylose isomerase-like TIM barrel	-	212	248	300	71	75	67	34.7667	35.5407	34.6841	16.913	18.4806	15.5394
Arsenical resistance operon repressor	22021E_unicycler_00863	255.429	329.356	374.597	309.117	297.244	256.484	0.15619	0.420081	0.55454	--	NC_999999999.1	837875	838225	-	351	protein_coding	gnl|BL_ORD_ID|553526 sp|C0H3Q8|YUZN_BACSU Uncharacterized HTH-type transcriptional regulator YuzN OS=Bacillus subtilis (strain 168) OX=224308 GN=yuzN PE=4 SV=1//7.56266e-08 && PF12840:Helix-turn-helix domain	-	283	420	591	240	223	205	116.224	150.732	171.111	143.171	137.607	119.068
hypothetical protein	22021E_unicycler_00864	629.095	491.681	492.491	739.305	667.8	823.25	-0.468959	0.00591299	0.0169863	--	NC_999999999.1	838209	838670	-	462	protein_coding	-//- && PF08327:Activator of Hsp90 ATPase homolog 1-like protein	-	697	627	777	574	501	658	217.474	170.958	170.914	260.149	234.876	290.356
6,7-dimethyl-8-ribityllumazine synthase 2	22021E_unicycler_00865	509.052	312.104	356.216	954.399	1132.99	834.511	-1.31316	6.09e-11	6.93e-10	--	NC_999999999.1	839115	839627	+	513	protein_coding	gnl|BL_ORD_ID|352957 sp|Q885J3|RISB2_PSESM 6,7-dimethyl-8-ribityllumazine synthase 2 OS=Pseudomonas syringae pv. tomato (strain ATCC BAA-871 / DC3000) OX=223283 GN=ribH2 PE=3 SV=1//2.02522e-66 && PF00885:6,7-dimethyl-8-ribityllumazine synthase	-	564	398	562	741	850	667	158.481	97.7304	111.331	302.449	358.876	265.067
Glutathione S-transferase GST-6.0	22021E_unicycler_00866	1305.12	1253.9	1327.25	2993.28	3253.69	2818.82	-1.2219	3.16e-18	6.78e-17	--	NC_999999999.1	839683	840360	+	678	protein_coding	gnl|BL_ORD_ID|548978 sp|P76117|YNCG_ECOLI Uncharacterized GST-like protein YncG OS=Escherichia coli (strain K12) OX=83333 GN=yncG PE=3 SV=1//1.18197e-21 && PF13417:Glutathione S-transferase, N-terminal domain	-	1446	1599	2094	2324	2441	2253	307.436	297.086	313.867	717.725	779.797	677.452
hypothetical protein	22021E_unicycler_00867	5830.63	5282.24	3839.14	9653.47	7555.07	9781.42	-0.852327	2.78e-06	1.7e-05	--	NC_999999999.1	840472	840930	+	459	protein_coding	-//- && -	-	6460	6736	6057	7495	5668	7818	2028.79	1848.64	1341.04	3419.09	2674.61	3472.4
HTH-type transcriptional regulator NimR	22021E_unicycler_00870	580.356	624.992	617.99	797.264	726.449	673.114	-0.268366	0.0795076	0.152094	--	NC_999999999.1	843057	843926	+	870	protein_coding	gnl|BL_ORD_ID|270290 sp|P76241|NIMR_ECOLI HTH-type transcriptional regulator NimR OS=Escherichia coli (strain K12) OX=83333 GN=nimR PE=2 SV=1//4.19405e-28 && PF12833:Helix-turn-helix domain|PF02311:AraC-like ligand binding domain	AraC_binding	643	797	975	619	545	538	106.539	115.399	113.89	148.978	135.681	126.069
hypothetical protein	22021E_unicycler_00871	845.713	448.551	576.157	989.175	873.072	972.136	-0.601067	0.00389042	0.0117888	--	NC_999999999.1	843984	844235	+	252	protein_coding	-//- && -	-	937	572	909	768	655	777	535.989	285.93	366.574	638.135	562.968	628.59
hypothetical protein	22021E_unicycler_00872	278.896	296.42	269.38	341.317	334.566	365.333	-0.302497	0.0686731	0.135006	--	NC_999999999.1	844228	844743	+	516	protein_coding	gnl|BL_ORD_ID|520119 sp|Q59074|Y1680_METJA Uncharacterized protein MJ1680 OS=Methanocaldococcus jannaschii (strain ATCC 43067 / DSM 2661 / JAL-1 / JCM 10045 / NBRC 100440) OX=243232 GN=MJ1680 PE=4 SV=1//2.6622e-07 && PF13470:PIN domain	-	309	378	425	265	251	292	86.3228	92.2796	83.7024	107.535	105.358	115.367
Probable sulfate transporter Rv1739c	22021E_unicycler_00873	476.56	538.732	487.42	768.929	910.394	678.118	-0.649207	9.9e-05	0.00043983	--	NC_999999999.1	844804	846531	+	1728	protein_coding	gnl|BL_ORD_ID|448967 sp|Q8GYH8|SUT42_ARATH Probable sulfate transporter 4.2 OS=Arabidopsis thaliana OX=3702 GN=SULTR4;2 PE=2 SV=2//5.74794e-42 && PF01740:STAS domain|PF00916:Sulfate permease family	Sulfate_transp	528	687	769	597	683	542	44.046	50.0814	45.2253	72.3406	85.6092	63.9444
Peptidyl-tRNA hydrolase ArfB	22021E_unicycler_00874	258.136	238.391	281.423	373.516	251.924	322.794	-0.28515	0.136491	0.235391	--	NC_999999999.1	846500	846913	-	414	protein_coding	gnl|BL_ORD_ID|21022 sp|P45388|ARFB_PSEPU Peptidyl-tRNA hydrolase ArfB OS=Pseudomonas putida OX=303 GN=arfB PE=3 SV=1//4.09536e-52 && PF00472:RF-1 domain	-	286	304	444	290	189	258	99.5823	92.499	108.989	146.673	98.8792	127.048
hypothetical protein	22021E_unicycler_00875	378.179	374.838	398.049	416.02	337.232	414.127	-0.0203239	0.903352	0.935795	--	NC_999999999.1	847004	847810	+	807	protein_coding	gnl|BL_ORD_ID|514099 sp|Q4JCG3|Y089_SULAC MEMO1 family protein Saci_0089 OS=Sulfolobus acidocaldarius (strain ATCC 33909 / DSM 639 / JCM 8929 / NBRC 15157 / NCIMB 11770) OX=330779 GN=Saci_0089 PE=3 SV=1//7.23884e-30 && PF01875:Memo-like protein	-	419	478	628	323	253	331	74.844	74.6136	79.0833	83.8071	67.9032	83.6183
Phospholipase D	22021E_unicycler_00877	871.887	940.232	1080.06	960.839	661.135	821.999	0.243366	0.167644	0.276708	--	NC_999999999.1	848884	850545	-	1662	protein_coding	gnl|BL_ORD_ID|306557 sp|Q8KRU5|PLD_STRCW Phospholipase D OS=Streptomyces chromofuscus OX=42881 GN=pld PE=1 SV=2//6.0128e-86 && PF16655:PhoD-like phosphatase, N-terminal domain|PF09423:PhoD-like phosphatase	-	966	1199	1704	746	496	657	83.7843	90.8766	104.193	93.9852	64.6389	80.59
hypothetical protein	22021E_unicycler_00878	259.039	410.911	445.587	814.008	763.771	837.013	-1.11128	2.04e-08	1.75e-07	--	NC_999999999.1	850845	851183	-	339	protein_coding	-//- && -	-	287	524	703	632	573	669	122.039	194.713	210.743	390.363	366.099	402.322
Chaperone protein ClpB	22021E_unicycler_00879	1032.55	817.116	943.148	2619.77	2857.81	2613.63	-1.53493	2.5e-24	7.69e-23	--	NC_999999999.1	851189	853810	-	2622	protein_coding	gnl|BL_ORD_ID|66218 sp|Q8XZR0|CLPB_RALSO Chaperone protein ClpB OS=Ralstonia solanacearum (strain GMI1000) OX=267608 GN=clpB PE=3 SV=1//0 && PF10431:C-terminal, D2-small domain, of ClpB protein|PF00004:ATPase family associated with various cellular activities (AAA)|PF02861:Clp amino terminal domain, pathogenicity island component|PF07724:AAA domain (Cdc48 subfamily)	AAA	1144	1042	1488	2034	2144	2089	62.8941	50.0609	57.6725	162.431	177.107	162.425
hypothetical protein	22021E_unicycler_00880	1005.47	959.837	968.501	700.665	738.445	748.182	0.423449	0.00330349	0.0101637	--	NC_999999999.1	853986	854993	+	1008	protein_coding	gnl|BL_ORD_ID|47547 sp|Q45389|BUGT_BORPE Protein BugT OS=Bordetella pertussis (strain Tohama I / ATCC BAA-589 / NCTC 13251) OX=257313 GN=bugT PE=3 SV=2//1.40958e-31 && PF03401:Tripartite tricarboxylate transporter family receptor	-	1114	1224	1528	544	554	598	159.309	152.962	154.05	113.003	119.04	120.945
Molybdopterin synthase catalytic subunit	22021E_unicycler_00881	305.973	280.737	250.365	352.909	345.23	337.808	-0.309741	0.0694023	0.136265	--	NC_999999999.1	855000	855476	-	477	protein_coding	gnl|BL_ORD_ID|244794 sp|Q8XZR3|MOAE_RALSO Molybdopterin synthase catalytic subunit OS=Ralstonia solanacearum (strain GMI1000) OX=267608 GN=moaE PE=3 SV=1//2.1654e-58 && PF02391:MoaE protein	-	339	358	395	274	259	270	102.447	94.5428	84.1545	120.277	117.605	115.396
4-hydroxy-tetrahydrodipicolinate synthase	22021E_unicycler_00882	22.5644	32.9356	36.7625	24.4718	25.3257	26.2739	0.289062	0.435239	0.570067	--	NC_999999999.1	855628	856617	+	990	protein_coding	gnl|BL_ORD_ID|88893 sp|Q97D80|DAPA2_CLOAB 4-hydroxy-tetrahydrodipicolinate synthase 2 OS=Clostridium acetobutylicum (strain ATCC 824 / DSM 792 / JCM 1419 / LMG 5710 / VKM B-1787) OX=272562 GN=dapA2 PE=3 SV=1//6.73958e-43 && PF00701:Dihydrodipicolinate synthetase family	-	25	42	58	19	19	21	3.64017	5.34414	5.95376	4.01856	4.15682	4.32445
Molybdopterin synthase sulfur carrier subunit	22021E_unicycler_00883	112.822	98.0226	90.0047	54.0955	39.988	50.0456	1.05651	5.45e-05	0.000257892	--	NC_999999999.1	856604	856855	-	252	protein_coding	gnl|BL_ORD_ID|244769 sp|P45309|MOAD_HAEIN Molybdopterin synthase sulfur carrier subunit OS=Haemophilus influenzae (strain ATCC 51907 / DSM 11121 / KW20 / Rd) OX=71421 GN=moaD PE=3 SV=2//5.04421e-12 && -	-	125	125	142	42	30	40	71.5033	62.4846	57.2646	34.898	25.7848	32.3598
Molybdopterin molybdenumtransferase	22021E_unicycler_00884	809.61	705.762	831.593	662.026	742.444	651.844	0.191151	0.218992	0.341435	--	NC_999999999.1	856858	858105	-	1248	protein_coding	gnl|BL_ORD_ID|245359 sp|P45210|MOEA_HAEIN Molybdopterin molybdenumtransferase OS=Haemophilus influenzae (strain ATCC 51907 / DSM 11121 / KW20 / Rd) OX=71421 GN=moeA PE=3 SV=1//6.17914e-74 && PF03454:MoeA C-terminal region (domain IV)|PF03453:MoeA N-terminal region (domain I and II)|PF00994:Probable molybdopterin binding domain	-	897	900	1312	514	557	521	103.608	90.843	106.836	86.2383	96.6683	85.1079
Molybdopterin-guanine dinucleotide biosynthesis adapter protein	22021E_unicycler_00885	101.991	94.8858	95.7092	87.5832	126.629	95.0867	-0.0797516	0.730411	0.816878	--	NC_999999999.1	858098	858643	-	546	protein_coding	gnl|BL_ORD_ID|245077 sp|P32125|MOBB_ECOLI Molybdopterin-guanine dinucleotide biosynthesis adapter protein OS=Escherichia coli (strain K12) OX=83333 GN=mobB PE=1 SV=3//3.44231e-36 && PF03205:Molybdopterin guanine dinucleotide synthesis protein B	-	113	121	151	68	95	76	29.8334	27.9162	28.1049	26.0776	37.6855	28.3771
Threonine synthase	22021E_unicycler_00886	500.929	534.027	417.064	668.466	825.086	601.799	-0.529832	0.00293714	0.00914944	--	NC_999999999.1	858659	860074	-	1416	protein_coding	gnl|BL_ORD_ID|472047 sp|P37145|THRC_METGL Threonine synthase OS=Methylobacillus glycogenes OX=406 GN=thrC PE=3 SV=1//0 && PF00291:Pyridoxal-phosphate dependent enzyme|PF14821:Threonine synthase N terminus	PALP	555	681	658	519	619	481	56.4997	60.5826	47.2238	76.746	94.6827	69.2514
Homoserine dehydrogenase	22021E_unicycler_00887	485.585	501.876	495.66	596.338	809.091	521.726	-0.377169	0.0399002	0.0866741	--	NC_999999999.1	860074	861396	-	1323	protein_coding	gnl|BL_ORD_ID|98928 sp|P29365|DHOM_PSEAE Homoserine dehydrogenase OS=Pseudomonas aeruginosa (strain ATCC 15692 / DSM 22644 / CIP 104116 / JCM 14847 / LMG 12228 / 1C / PRS 101 / PAO1) OX=208964 GN=hom PE=3 SV=2//0 && PF00742:Homoserine dehydrogenase|PF01842:ACT domain|PF03447:Homoserine dehydrogenase, NAD binding domain	ACT	538	640	782	463	607	417	58.6191	60.9374	60.0683	73.2779	99.3739	64.2574
Glutamate-pyruvate aminotransferase AlaA	22021E_unicycler_00888	576.745	508.149	466.503	775.369	954.38	614.31	-0.59606	0.00140573	0.00476317	--	NC_999999999.1	861440	862663	-	1224	protein_coding	gnl|BL_ORD_ID|13466 sp|P0A961|ALAA_SHIFL Glutamate-pyruvate aminotransferase AlaA OS=Shigella flexneri OX=623 GN=alaA PE=3 SV=1//0 && PF00155:Aminotransferase class I and II	Aminotran_1_2	639	648	736	602	716	491	75.2551	66.6895	61.1075	102.983	126.7	81.78
hypothetical protein	22021E_unicycler_00889	723.865	356.802	446.221	1266.09	1475.56	1167.31	-1.35788	1.13e-09	1.13e-08	--	NC_999999999.1	862732	863118	+	387	protein_coding	gnl|BL_ORD_ID|267128 sp|Q9BU61|NDUF3_HUMAN NADH dehydrogenase [ubiquinone] 1 alpha subcomplex assembly factor 3 OS=Homo sapiens OX=9606 GN=NDUFAF3 PE=1 SV=1//2.7996e-07 && PF04430:Protein of unknown function (DUF498/DUF598)	DUF498	802	455	704	983	1107	933	298.731	148.103	184.867	531.856	619.555	491.493
Putative peroxiredoxin bcp	22021E_unicycler_00890	1513.62	1684.42	1158.65	2423.99	3594.92	2287.08	-0.931209	3.3e-06	1.99e-05	--	NC_999999999.1	863285	863755	+	471	protein_coding	gnl|BL_ORD_ID|41823 sp|Q8P9V9|BCP_XANCP Peroxiredoxin Bcp OS=Xanthomonas campestris pv. campestris (strain ATCC 33913 / DSM 3586 / NCPPB 528 / LMG 568 / P 25) OX=190485 GN=bcp PE=1 SV=1//1.62487e-45 && PF00578:AhpC/TSA family	-	1677	2148	1828	1882	2697	1828	513.25	574.483	394.415	836.663	1240.23	791.229
PhoH-like protein	22021E_unicycler_00891	4320.63	4363.96	3818.86	6612.53	7213.84	6935.07	-0.731712	1.23e-07	9.43e-07	--	NC_999999999.1	864237	865688	+	1452	protein_coding	gnl|BL_ORD_ID|548215 sp|O07635|YLAK_BACSU Uncharacterized protein YlaK OS=Bacillus subtilis (strain 168) OX=224308 GN=ylaK PE=3 SV=1//3.08502e-78 && PF13638:PIN domain|PF02562:PhoH-like protein	-	4787	5565	6025	5134	5412	5543	475.24	482.794	421.686	740.357	807.299	778.261
hypothetical protein	22021E_unicycler_00893	137.191	160.757	140.078	182.894	226.599	235.214	-0.557641	0.00461673	0.0137106	--	NC_999999999.1	866333	866812	+	480	protein_coding	-//- && -	-	152	205	221	142	170	188	45.6477	53.7993	46.7896	61.9439	76.7098	79.8479
hypothetical protein	22021E_unicycler_00894	218.423	178.009	230.716	252.446	234.596	265.242	-0.261825	0.161064	0.268052	--	NC_999999999.1	866825	867535	+	711	protein_coding	-//- && PF08279:HTH domain|PF13280:WYL domain	HTH_11	242	227	364	196	176	212	49.0639	40.218	52.0272	57.7216	53.615	60.7874
Replicative DNA helicase	22021E_unicycler_00895	773.507	577.157	528.619	897.727	1002.37	865.789	-0.55915	0.00167518	0.0055419	--	NC_999999999.1	867539	868942	-	1404	protein_coding	gnl|BL_ORD_ID|101415 sp|Q8FB22|DNAB_ECOL6 Replicative DNA helicase OS=Escherichia coli O6:H1 (strain CFT073 / ATCC 700928 / UPEC) OX=199310 GN=dnaB PE=3 SV=2//1.70973e-151 && PF03796:DnaB-like helicase C terminal domain|PF00772:DnaB-like helicase N terminal domain	DnaB_C	857	736	834	697	752	692	87.9894	66.035	60.3667	103.948	116.01	100.481
50S ribosomal protein L9	22021E_unicycler_00896	861.959	1107.26	823.987	1175.93	1676.83	983.396	-0.457607	0.0244662	0.057156	--	NC_999999999.1	869133	869585	-	453	protein_coding	gnl|BL_ORD_ID|381764 sp|A1TLI4|RL9_ACIAC 50S ribosomal protein L9 OS=Acidovorax citrulli (strain AAC00-1) OX=397945 GN=rplI PE=3 SV=1//1.14257e-67 && PF01281:Ribosomal protein L9, N-terminal domain|PF03948:Ribosomal protein L9, C-terminal domain	-	955	1412	1300	913	1258	786	303.894	392.645	291.638	422.012	601.486	353.73
30S ribosomal protein S18	22021E_unicycler_00897	453.995	446.199	322.623	683.921	877.07	537.99	-0.780774	0.00014829	0.000632204	--	NC_999999999.1	869599	869880	-	282	protein_coding	gnl|BL_ORD_ID|407592 sp|C5CUP2|RS18_VARPS 30S ribosomal protein S18 OS=Variovorax paradoxus (strain S110) OX=543728 GN=rpsR PE=3 SV=1//3.18805e-64 && -	-	503	569	509	531	658	430	257.12	254.172	183.429	394.273	505.382	310.861
Primosomal replication protein N	22021E_unicycler_00898	535.227	686.942	504.533	798.552	941.051	563.013	-0.415132	0.0409897	0.0887484	--	NC_999999999.1	869899	870201	-	303	protein_coding	gnl|BL_ORD_ID|314557 sp|P67673|PRIB_BORPE Primosomal replication protein N OS=Bordetella pertussis (strain Tohama I / ATCC BAA-589 / NCTC 13251) OX=257313 GN=priB PE=1 SV=1//1.37584e-11 && -	-	593	876	796	620	706	450	282.117	364.188	266.974	428.451	504.668	302.773
30S ribosomal protein S6	22021E_unicycler_00899	1109.26	1326.05	961.529	1657.64	2155.35	1456.33	-0.633591	0.000629253	0.00230568	--	NC_999999999.1	870209	870583	-	375	protein_coding	gnl|BL_ORD_ID|414826 sp|C5CUP0|RS6_VARPS 30S ribosomal protein S6 OS=Variovorax paradoxus (strain S110) OX=543728 GN=rpsF PE=3 SV=1//1.08637e-72 && PF01250:Ribosomal protein S6	-	1229	1691	1517	1287	1617	1164	472.43	568.036	411.105	718.62	933.947	632.803
hypothetical protein	22021E_unicycler_00900	629.997	763.008	926.668	507.467	497.184	431.643	0.693211	0.000123844	0.000539953	--	NC_999999999.1	870713	871243	-	531	protein_coding	-//- && -	-	698	973	1462	394	373	345	189.486	230.825	279.802	155.365	152.145	132.456
Phosphoenolpyruvate synthase	22021E_unicycler_00901	2649.96	2383.91	2530.91	5971.11	6879.27	5387.41	-1.26958	1.83e-17	3.76e-16	--	NC_999999999.1	871461	873854	-	2394	protein_coding	gnl|BL_ORD_ID|313659 sp|Q9K0I2|PPSA_NEIMB Phosphoenolpyruvate synthase OS=Neisseria meningitidis serogroup B (strain MC58) OX=122586 GN=ppsA PE=1 SV=1//0 && PF01326:Pyruvate phosphate dikinase, PEP/pyruvate binding domain|PF02896:PEP-utilising enzyme, TIM barrel domain|PF00391:PEP-utilising enzyme, mobile domain	-	2936	3040	3993	4636	5161	4306	176.786	159.961	169.502	405.482	466.931	366.688
Phosphoenolpyruvate synthase regulatory protein	22021E_unicycler_00902	913.406	763.008	616.722	1298.29	1179.65	1238.63	-0.698227	5e-05	0.000239509	--	NC_999999999.1	874051	874872	+	822	protein_coding	gnl|BL_ORD_ID|323602 sp|C5CUN7|PSRP_VARPS Putative phosphoenolpyruvate synthase regulatory protein OS=Variovorax paradoxus (strain S110) OX=543728 GN=Vapar_1815 PE=3 SV=1//0 && PF03618:Kinase/pyrophosphorylase	DUF299	1012	973	973	1008	885	990	177.47	149.109	120.293	256.768	233.193	245.533
NADH dehydrogenase	22021E_unicycler_00903	803.292	926.901	780.886	1957.74	2573.89	1791.63	-1.33234	1.41e-14	2.31e-13	--	NC_999999999.1	874906	876495	-	1590	protein_coding	gnl|BL_ORD_ID|12498 sp|P0A156|AHPF_PSEPU Alkyl hydroperoxide reductase subunit F OS=Pseudomonas putida OX=303 GN=ahpF PE=3 SV=1//0 && PF07992:Pyridine nucleotide-disulphide oxidoreductase|PF13192:Thioredoxin domain	Pyr_redox_2	890	1182	1232	1520	1931	1432	80.6881	93.6449	78.743	200.17	263.044	183.609
Alkyl hydroperoxide reductase subunit C	22021E_unicycler_00904	2613.86	3426.08	2239.34	6857.25	9155.92	6852.5	-1.46573	4.88e-15	8.24e-14	--	NC_999999999.1	876581	877153	-	573	protein_coding	gnl|BL_ORD_ID|12417 sp|P0A251|AHPC_SALTY Alkyl hydroperoxide reductase C OS=Salmonella typhimurium (strain LT2 / SGSC1412 / ATCC 700720) OX=99287 GN=ahpC PE=1 SV=2//3.20876e-93 && PF10417:C-terminal domain of 1-Cys peroxiredoxin|PF00578:AhpC/TSA family	-	2896	4369	3533	5324	6869	5477	728.552	960.486	626.596	1945.52	2596.46	1948.66
Bacterioferritin	22021E_unicycler_00905	12196.5	8506.79	7611.74	26679.4	29047.3	24179.5	-1.49687	3.81e-16	7.12e-15	--	NC_999999999.1	877397	877873	+	477	protein_coding	gnl|BL_ORD_ID|42629 sp|P22759|BFR_AZOVI Bacterioferritin OS=Azotobacter vinelandii OX=354 GN=bfr PE=1 SV=2//1.27862e-63 && PF00210:Ferritin-like domain	Ferritin	13513	10848	12009	20714	21792	19326	4083.66	2864.8	2558.51	9092.79	9895.14	8259.82
hypothetical protein	22021E_unicycler_00907	44.2262	44.6983	46.27	74.7033	81.309	41.2876	-0.541538	0.0688457	0.135288	--	NC_999999999.1	878643	879164	+	522	protein_coding	-//- && PF10029:Predicted periplasmic protein (DUF2271)	-	49	57	73	58	61	33	13.5314	13.7552	14.2119	23.2653	25.3106	12.8881
hypothetical protein	22021E_unicycler_00908	134.484	147.426	119.795	198.35	223.933	162.648	-0.543126	0.00831733	0.0227869	--	NC_999999999.1	879195	879995	+	801	protein_coding	-//- && PF10670:Domain of unknown function (DUF4198)	-	149	188	189	154	168	130	26.8145	29.5658	23.9788	40.2569	45.4276	33.087
Catecholate siderophore receptor Fiu	22021E_unicycler_00911	87.5498	83.1231	103.315	217.67	334.566	163.899	-1.38193	3.35e-08	2.8e-07	--	NC_999999999.1	882614	884971	+	2358	protein_coding	gnl|BL_ORD_ID|132686 sp|P75780|FIU_ECOLI Catecholate siderophore receptor Fiu OS=Escherichia coli (strain K12) OX=83333 GN=fiu PE=1 SV=1//0 && PF07715:TonB-dependent Receptor Plug Domain|PF00593:TonB dependent receptor	TonB_dep_Rec	97	106	163	169	251	131	5.92986	5.66273	7.02493	15.007	23.0554	11.3259
PKHD-type hydroxylase Sbal_3634	22021E_unicycler_00912	145.315	159.973	136.909	168.726	158.619	148.886	-0.107897	0.585197	0.700294	--	NC_999999999.1	885059	885739	+	681	protein_coding	gnl|BL_ORD_ID|528588 sp|A2SM89|Y3725_METPP PKHD-type hydroxylase Mpe_A3725 OS=Methylibium petroleiphilum (strain ATCC BAA-1232 / LMG 22953 / PM1) OX=420662 GN=Mpe_A3725 PE=3 SV=2//4.07769e-127 && PF13640:2OG-Fe(II) oxygenase superfamily	-	161	204	216	131	119	119	34.0797	37.7352	32.2333	40.2787	37.848	35.6243
Biopolymer transport protein ExbB	22021E_unicycler_00914	230.157	189.772	184.446	482.995	578.493	460.42	-1.3349	1.16e-13	1.73e-12	--	NC_999999999.1	886948	887661	+	714	protein_coding	gnl|BL_ORD_ID|123922 sp|P0C7L9|EXBB_XANCP Biopolymer transport protein ExbB OS=Xanthomonas campestris pv. campestris (strain ATCC 33913 / DSM 3586 / NCPPB 528 / LMG 568 / P 25) OX=190485 GN=exbB PE=3 SV=1//1.02379e-48 && PF01618:MotA/TolQ/ExbB proton channel family	-	255	242	291	375	434	368	51.4824	42.6954	41.4184	109.973	131.654	105.074
Biopolymer transport protein ExbD	22021E_unicycler_00915	106.504	85.4757	79.2295	189.334	201.273	176.411	-1.06998	3.83e-07	2.67e-06	--	NC_999999999.1	887670	888083	+	414	protein_coding	gnl|BL_ORD_ID|123941 sp|P0A0S0|EXBD_NEIMC Biopolymer transport protein ExbD OS=Neisseria meningitidis serogroup C OX=135720 GN=exbD PE=3 SV=1//2.73687e-32 && PF02472:Biopolymer transport protein ExbD/TolR	-	118	109	125	147	151	141	41.0864	33.1658	30.6837	74.3479	78.9987	69.433
hypothetical protein	22021E_unicycler_00916	21.6618	27.4463	13.3106	37.3516	43.9868	22.5205	-0.744192	0.0612292	0.123072	--	NC_999999999.1	888178	888390	+	213	protein_coding	-//- && -	-	24	35	21	29	33	18	16.2423	20.6991	10.0193	28.5082	33.5566	17.2282
hypothetical protein	22021E_unicycler_00917	1397.19	868.088	1180.2	1639.61	1663.5	1616.47	-0.514202	0.0042668	0.0128157	--	NC_999999999.1	888570	888977	-	408	protein_coding	gnl|BL_ORD_ID|150002 sp|P0AEQ1|GLCG_ECOLI Protein GlcG OS=Escherichia coli (strain K12) OX=83333 GN=glcG PE=3 SV=1//2.3624e-35 && PF03928:Haem-degrading	DUF336	1548	1107	1862	1273	1248	1292	546.924	341.784	463.786	653.311	662.518	645.579
Modulator of FtsH protease YccA	22021E_unicycler_00918	2309.69	2756.39	2374.35	4045.57	4506.65	3939.84	-0.747489	3.36e-07	2.37e-06	--	NC_999999999.1	889154	889855	+	702	protein_coding	gnl|BL_ORD_ID|517373 sp|Q9KSA1|Y1358_VIBCH Uncharacterized membrane protein VC_1358 OS=Vibrio cholerae serotype O1 (strain ATCC 39315 / El Tor Inaba N16961) OX=243277 GN=VC_1358 PE=3 SV=1//3.23561e-27 && PF01027:Inhibitor of apoptosis-promoting Bax1	-	2559	3515	3746	3141	3381	3149	525.472	630.742	542.287	936.877	1043.16	914.498
23S rRNA (uracil(1939)-C(5))-methyltransferase RlmD	22021E_unicycler_00919	316.804	263.485	279.522	403.14	418.541	416.63	-0.527626	0.00152314	0.00508999	--	NC_999999999.1	889905	891341	-	1437	protein_coding	gnl|BL_ORD_ID|382896 sp|A1TSE0|RLMD_ACIAC 23S rRNA (uracil(1939)-C(5))-methyltransferase RlmD OS=Acidovorax citrulli (strain AAC00-1) OX=397945 GN=rlmD PE=3 SV=1//0 && PF05958:tRNA (Uracil-5-)-methyltransferase	-	351	336	441	313	314	333	35.2101	29.4541	31.1875	45.6078	47.3278	47.2427
RNA polymerase sigma factor RpoS	22021E_unicycler_00920	384.497	264.269	342.271	468.828	427.872	444.155	-0.437053	0.0162705	0.0405446	--	NC_999999999.1	891386	892417	-	1032	protein_coding	gnl|BL_ORD_ID|395725 sp|P45684|RPOS_PSEAE RNA polymerase sigma factor RpoS OS=Pseudomonas aeruginosa (strain ATCC 15692 / DSM 22644 / CIP 104116 / JCM 14847 / LMG 12228 / 1C / PRS 101 / PAO1) OX=208964 GN=rpoS PE=3 SV=1//2.09621e-75 && PF00140:Sigma-70 factor, region 1.2|PF04542:Sigma-70 region 2|PF04545:Sigma-70, region 4	Sigma70_r2	426	337	540	364	321	355	59.504	41.1352	53.1756	73.8539	67.3703	70.1287
Murein hydrolase activator NlpD	22021E_unicycler_00921	1663.45	1270.37	1239.15	2035.02	2320.64	1759.1	-0.551736	0.00141521	0.00478828	--	NC_999999999.1	892426	893361	-	936	protein_coding	gnl|BL_ORD_ID|270741 sp|P45682|NLPD_PSEAE Lipoprotein NlpD/LppB homolog OS=Pseudomonas aeruginosa (strain ATCC 15692 / DSM 22644 / CIP 104116 / JCM 14847 / LMG 12228 / 1C / PRS 101 / PAO1) OX=208964 GN=PA3623 PE=3 SV=1//5.60628e-48 && PF01551:Peptidase family M23|PF01476:LysM domain	Peptidase_M23	1843	1620	1955	1580	1741	1406	283.835	218.023	212.261	353.454	402.871	306.236
Protein-L-isoaspartate O-methyltransferase	22021E_unicycler_00922	527.104	336.413	379.668	508.755	530.508	392.858	-0.205511	0.308756	0.443275	--	NC_999999999.1	893373	894146	-	774	protein_coding	gnl|BL_ORD_ID|305217 sp|A2SF76|PIMT_METPP Protein-L-isoaspartate O-methyltransferase OS=Methylibium petroleiphilum (strain ATCC BAA-1232 / LMG 22953 / PM1) OX=420662 GN=pcm PE=3 SV=1//5.10401e-66 && PF01135:Protein-L-isoaspartate(D-aspartate) O-methyltransferase (PCMT)	-	584	429	599	395	398	314	108.765	69.82	78.6474	106.858	111.374	82.7057
5'-nucleotidase SurE	22021E_unicycler_00923	646.244	392.874	501.998	700.665	805.092	604.301	-0.454144	0.0222999	0.0529666	--	NC_999999999.1	894149	894913	-	765	protein_coding	gnl|BL_ORD_ID|448792 sp|C5CUL9|SURE_VARPS 5&apos;-nucleotidase SurE OS=Variovorax paradoxus (strain S110) OX=543728 GN=surE PE=3 SV=1//1.54652e-170 && PF01975:Survival protein SurE	-	716	501	792	544	604	483	134.917	82.4974	105.211	148.898	171.009	128.716
2-haloacrylate reductase	22021E_unicycler_00924	746.429	765.36	649.048	694.225	793.096	731.917	-0.0390982	0.800959	0.868419	--	NC_999999999.1	895038	896024	+	987	protein_coding	gnl|BL_ORD_ID|335401 sp|A7RK30|QORL2_NEMVE Quinone oxidoreductase-like protein 2 homolog OS=Nematostella vectensis OX=45351 GN=v1g238856 PE=3 SV=1//3.39836e-45 && PF08240:Alcohol dehydrogenase GroES-like domain|PF00107:Zinc-binding dehydrogenase	ADH_zinc_N	827	976	1024	539	595	585	120.783	124.565	105.434	114.347	130.57	120.833
Trans-acting regulatory protein HvrA	22021E_unicycler_00925	5526.47	2983.81	2624.71	6973.17	7183.18	6844.99	-0.915736	5.12e-05	0.000244461	--	NC_999999999.1	896089	896427	-	339	protein_coding	gnl|BL_ORD_ID|184968 sp|P42505|HVRA_RHOCA Trans-acting regulatory protein HvrA OS=Rhodobacter capsulatus OX=1061 GN=hvrA PE=2 SV=1//1.64234e-07 && PF00816:H-NS histone family	-	6123	3805	4141	5414	5389	5471	2603.64	1413.9	1241.38	3344.03	3443.12	3290.14
Peptidyl-prolyl cis-trans isomerase D	22021E_unicycler_00927	1041.57	882.203	829.058	1509.52	1567.53	1237.38	-0.648924	7.36e-05	0.000337738	--	NC_999999999.1	896656	898584	-	1929	protein_coding	gnl|BL_ORD_ID|312715 sp|P0ADY1|PPID_ECOLI Peptidyl-prolyl cis-trans isomerase D OS=Escherichia coli (strain K12) OX=83333 GN=ppiD PE=1 SV=1//2.21631e-34 && PF13616:PPIC-type PPIASE domain|PF13624:SurA N-terminal domain	-	1154	1125	1308	1172	1176	989	86.2363	73.4656	68.9087	127.218	132.044	104.523
DNA-binding protein HU-beta	22021E_unicycler_00929	2290.74	2198.84	1987.71	2600.45	2380.62	2518.55	-0.211759	0.1331	0.230967	--	NC_999999999.1	898739	899011	-	273	protein_coding	gnl|BL_ORD_ID|91648 sp|P64389|DBHB_NEIMB DNA-binding protein HU-beta OS=Neisseria meningitidis serogroup B (strain MC58) OX=122586 GN=hupB PE=3 SV=1//2.04506e-32 && -	-	2538	2804	3136	2019	1786	2013	1340.13	1293.84	1167.38	1548.55	1416.97	1503.24
D-malate dehydrogenase [decarboxylating]	22021E_unicycler_00930	995.54	867.304	948.219	1396.18	1364.92	1349.98	-0.548586	0.000132291	0.000571383	--	NC_999999999.1	899255	900340	-	1086	protein_coding	gnl|BL_ORD_ID|100613 sp|P76251|DMLA_ECOLI D-malate dehydrogenase [decarboxylating] OS=Escherichia coli (strain K12) OX=83333 GN=dmlA PE=1 SV=1//5.11526e-176 && PF00180:Isocitrate/isopropylmalate dehydrogenase	-	1103	1106	1496	1084	1024	1079	146.407	128.289	139.991	209.002	204.227	202.553
Haloacetate dehalogenase H-1	22021E_unicycler_00931	197.664	181.93	184.446	246.006	305.242	236.466	-0.482001	0.00969334	0.0259859	--	NC_999999999.1	900337	901239	-	903	protein_coding	gnl|BL_ORD_ID|95884 sp|Q01398|DEH1_MORSB Haloacetate dehalogenase H-1 OS=Moraxella sp. (strain B) OX=118147 GN=dehH1 PE=1 SV=1//6.3251e-75 && PF00561:alpha/beta hydrolase fold	Abhydrolase_1	219	232	291	191	229	189	34.9601	32.3641	32.7494	44.2892	54.9277	42.6698
HTH-type transcriptional regulator DmlR	22021E_unicycler_00932	112.822	122.332	118.527	113.343	111.966	120.109	0.0345479	0.869446	0.914714	--	NC_999999999.1	901281	902261	+	981	protein_coding	gnl|BL_ORD_ID|100614 sp|P76250|DMLR_ECOLI HTH-type transcriptional regulator DmlR OS=Escherichia coli (strain K12) OX=83333 GN=dmlR PE=1 SV=2//4.72629e-51 && PF03466:LysR substrate binding domain|PF00126:Bacterial regulatory helix-turn-helix protein, lysR family	LysR_substrate	125	156	187	88	84	96	18.3678	20.0318	19.3718	18.783	18.5461	19.9503
Fimbrial protein	22021E_unicycler_00933	142.607	153.699	122.33	252.446	227.932	243.972	-0.794053	3.18e-05	0.000157722	--	NC_999999999.1	902470	902856	+	387	protein_coding	-//- && PF16732:Type IV minor pilin ComP, DNA uptake sequence receptor|PF13544:Type IV pilin N-term methylation site GFxxxE	-	158	196	193	196	171	195	58.8522	63.7983	50.681	106.047	95.7036	102.724
hypothetical protein	22021E_unicycler_00936	90.2575	58.8135	74.7927	119.783	137.292	113.854	-0.731466	0.00212917	0.00685702	--	NC_999999999.1	904570	905115	+	546	protein_coding	-//- && PF14341:PilX N-terminal	-	100	75	118	93	103	91	26.4012	17.3034	21.9628	35.665	40.859	33.9778
Type IV pilus biogenesis factor PilY1 homolog PD_0023	22021E_unicycler_00937	806.902	577.157	671.866	1172.07	1118.33	1181.08	-0.756662	4.44e-06	2.62e-05	--	NC_999999999.1	905156	908242	+	3087	protein_coding	gnl|BL_ORD_ID|305010 sp|Q02GC2|PILY1_PSEAB Type IV pilus biogenesis factor PilY1 OS=Pseudomonas aeruginosa (strain UCBPP-PA14) OX=208963 GN=pilY1 PE=1 SV=1//1.83118e-09 && PF05567:Neisseria PilC beta-propeller domain|PF13519:von Willebrand factor type A domain	-	894	736	1060	910	839	944	41.7462	30.0334	34.8954	61.7244	58.8666	62.3422
UvrABC system protein C	22021E_unicycler_00941	515.37	479.918	496.927	549.971	569.163	514.219	-0.130426	0.395284	0.530841	--	NC_999999999.1	910326	912290	-	1965	protein_coding	gnl|BL_ORD_ID|500951 sp|Q128Q7|UVRC_POLSJ UvrABC system protein C OS=Polaromonas sp. (strain JS666 / ATCC BAA-500) OX=296591 GN=uvrC PE=3 SV=1//0 && PF01541:GIY-YIG catalytic domain|PF14520:Helix-hairpin-helix domain|PF08459:UvrC Helix-hairpin-helix N-terminal|PF02151:UvrB/uvrC motif	GIY-YIG	571	612	784	427	427	411	41.888	39.2331	40.5464	45.5006	47.0661	42.6409
hypothetical protein	22021E_unicycler_00942	186.833	156.052	186.348	184.182	231.93	218.95	-0.262551	0.174787	0.286551	--	NC_999999999.1	912357	913427	+	1071	protein_coding	-//- && PF10093:Uncharacterized protein conserved in bacteria (DUF2331)	-	207	199	294	143	174	175	27.861	23.406	27.8969	27.9575	35.1887	33.3116
Elongation factor P	22021E_unicycler_00943	544.253	652.438	464.602	848.784	1280.95	735.671	-0.786663	0.000201072	0.000830378	--	NC_999999999.1	913566	914120	+	555	protein_coding	gnl|BL_ORD_ID|114254 sp|C5CUK1|EFP_VARPS Elongation factor P OS=Variovorax paradoxus (strain S110) OX=543728 GN=efp PE=3 SV=1//1.21746e-131 && PF01132:Elongation factor P (EF-P) OB domain|PF09285:Elongation factor P, C-terminal|PF08207:Elongation factor P (EF-P) KOW-like domain	-	603	832	733	659	961	588	156.618	188.84	134.218	248.625	375.037	215.989
Short-chain-enoyl-CoA hydratase	22021E_unicycler_00944	151.633	228.981	164.164	170.014	169.283	192.676	0.0342622	0.871874	0.916288	--	NC_999999999.1	914182	914958	+	777	protein_coding	gnl|BL_ORD_ID|179103 sp|A4YI89|HPCD_METS5 3-hydroxypropionyl-coenzyme A dehydratase OS=Metallosphaera sedula (strain ATCC 51363 / DSM 5348 / JCM 9185 / NBRC 15509 / TH2) OX=399549 GN=Msed_2001 PE=1 SV=1//8.15896e-17 && PF00378:Enoyl-CoA hydratase/isomerase	ECH	168	292	259	132	127	154	31.1677	47.3397	33.8748	35.5717	35.4019	40.4061
hypothetical protein	22021E_unicycler_00945	475.657	393.659	441.15	649.146	687.794	593.041	-0.558793	0.000517401	0.00194052	--	NC_999999999.1	915027	915893	+	867	protein_coding	gnl|BL_ORD_ID|219459 sp|Q8H7U8|LOGL3_ORYSJ Probable cytokinin riboside 5&apos;-monophosphate phosphoribohydrolase LOGL3 OS=Oryza sativa subsp. japonica OX=39947 GN=LOGL3 PE=2 SV=1//4.31599e-09 && PF03641:Possible lysine decarboxylase	-	527	502	696	504	516	474	87.621	72.9371	81.5809	121.72	128.906	111.457
hypothetical protein	22021E_unicycler_00947	448.58	470.508	441.784	640.13	749.109	584.283	-0.535996	0.000953622	0.00336196	--	NC_999999999.1	917175	918524	-	1350	protein_coding	gnl|BL_ORD_ID|386214 sp|Q87AZ9|RMUC_XYLFT DNA recombination protein RmuC homolog OS=Xylella fastidiosa (strain Temecula1 / ATCC 700964) OX=183190 GN=rmuC PE=3 SV=1//2.58474e-104 && PF02646:RmuC family	-	497	600	697	497	562	467	53.0688	55.9862	52.4684	77.0858	90.1666	70.5229
Glyoxylate/hydroxypyruvate reductase B	22021E_unicycler_00948	639.926	657.927	572.354	790.824	898.397	755.689	-0.387033	0.0131168	0.0338557	--	NC_999999999.1	918532	919518	-	987	protein_coding	gnl|BL_ORD_ID|165140 sp|B6YWH0|GYAR_THEON Glyoxylate reductase OS=Thermococcus onnurineus (strain NA1) OX=523850 GN=gyaR PE=3 SV=1//3.86997e-81 && PF02826:D-isomer specific 2-hydroxyacid dehydrogenase, NAD binding domain|PF00389:D-isomer specific 2-hydroxyacid dehydrogenase, catalytic domain	2-Hacid_dh_C	709	839	903	614	674	604	103.549	107.08	92.9756	130.258	147.906	124.758
Nicotinate phosphoribosyltransferase 2	22021E_unicycler_00950	684.152	712.82	529.887	1156.61	1235.63	1153.55	-0.881124	7.07e-08	5.61e-07	--	NC_999999999.1	920948	922162	-	1215	protein_coding	gnl|BL_ORD_ID|308989 sp|Q128P8|PNCB_POLSJ Nicotinate phosphoribosyltransferase OS=Polaromonas sp. (strain JS666 / ATCC BAA-500) OX=296591 GN=pncB PE=3 SV=1//0 && PF04095:Nicotinate phosphoribosyltransferase (NAPRTase) family	-	758	909	836	898	927	922	89.931	94.2435	69.9244	154.758	165.252	154.704
hypothetical protein	22021E_unicycler_00951	3121.1	3066.93	2569.57	29422.8	21990.7	24095.7	-3.10828	4.59e-83	8.15e-81	--	NC_999999999.1	922350	922583	+	234	protein_coding	gnl|BL_ORD_ID|546810 sp|Q7CPB2|YJBJ_SALTY UPF0337 protein YjbJ OS=Salmonella typhimurium (strain LT2 / SGSC1412 / ATCC 700720) OX=99287 GN=yjbJ PE=3 SV=1//8.64038e-27 && -	-	3458	3911	4054	22844	16498	19259	2130.23	2105.41	1760.62	20441.3	15270.7	16779
hypothetical protein	22021E_unicycler_00952	3458.67	5174.02	4000.14	27611.9	21145.7	23979.4	-2.52545	7.57e-46	6.18e-44	--	NC_999999999.1	922613	923032	+	420	protein_coding	-//- && -	-	3832	6598	6311	21438	15864	19166	1315.2	1978.91	1527.03	10687.8	8181.01	9303.13
Histone deacetylase-like amidohydrolase	22021E_unicycler_00954	242.793	275.247	233.252	472.692	415.875	442.904	-0.826381	9.39e-07	6.19e-06	--	NC_999999999.1	923541	924488	-	948	protein_coding	gnl|BL_ORD_ID|519726 sp|P28606|Y1628_SYNP2 Uncharacterized protein SYNPCC7002_A1628 OS=Synechococcus sp. (strain ATCC 27264 / PCC 7002 / PR-6) OX=32049 GN=SYNPCC7002_A1628 PE=3 SV=2//5.58108e-65 && PF00850:Histone deacetylase domain	Hist_deacetyl	269	351	368	367	312	354	40.9035	46.6404	39.4492	81.0605	71.2836	76.1276
hypothetical protein	22021E_unicycler_00955	4280.01	5435.15	3510.18	5328.41	8110.9	5261.05	-0.499809	0.0143256	0.036486	--	NC_999999999.1	924655	925215	+	561	protein_coding	gnl|BL_ORD_ID|302823 sp|P83678|PHAP_DELAC Phasin (Fragment) OS=Delftia acidovorans OX=80866 GN=phaP PE=1 SV=1//1.99274e-18 && PF09361:Phasin protein	-	4742	6931	5538	4137	6085	4205	1218.47	1556.31	1003.2	1544.1	2349.31	1528.09
Uncharacterized oxidoreductase Rv1144	22021E_unicycler_00956	2148.13	2594.07	2107.5	2220.49	2207.34	2130.69	0.0626271	0.671745	0.770756	--	NC_999999999.1	925362	926120	+	759	protein_coding	gnl|BL_ORD_ID|168230 sp|O02691|HCD2_BOVIN 3-hydroxyacyl-CoA dehydrogenase type-2 OS=Bos taurus OX=9913 GN=HSD17B10 PE=1 SV=3//4.15697e-92 && PF00106:short chain dehydrogenase	adh_short	2380	3308	3325	1724	1656	1703	452.014	549.019	445.193	475.606	472.565	457.425
DNA primase	22021E_unicycler_00958	495.514	388.169	398.049	738.017	802.426	714.401	-0.816439	7.51e-07	5.01e-06	--	NC_999999999.1	927111	928430	+	1320	protein_coding	gnl|BL_ORD_ID|101592 sp|P57029|DNAG_NEIMB DNA primase OS=Neisseria meningitidis serogroup B (strain MC58) OX=122586 GN=dnaG PE=3 SV=1//4.30074e-137 && PF08275:DNA primase catalytic core, N-terminal domain|PF01807:CHC2 zinc finger|PF13662:Toprim domain|PF10410:DnaB-helicase binding domain of primase	-	549	495	628	573	602	571	59.9536	47.2384	48.3486	90.8934	98.7793	88.1879
hypothetical protein	22021E_unicycler_00959	129.068	126.253	131.204	136.527	139.958	156.393	-0.163522	0.416501	0.551698	--	NC_999999999.1	928654	929001	+	348	protein_coding	-//- && -	-	143	161	207	106	105	125	59.2343	58.2788	60.4491	63.7791	65.3512	73.2281
RNA polymerase sigma factor RpoD	22021E_unicycler_00960	1969.42	2241.97	1722.77	3929.65	4861.21	3443.14	-1.04392	1.32e-09	1.31e-08	--	NC_999999999.1	929348	931666	+	2319	protein_coding	gnl|BL_ORD_ID|395331 sp|P52325|RPOD_NEIGO RNA polymerase sigma factor RpoD OS=Neisseria gonorrhoeae OX=485 GN=rpoD PE=3 SV=1//0 && PF04545:Sigma-70, region 4|PF04542:Sigma-70 region 2|PF00140:Sigma-70 factor, region 1.2|PF03979:Sigma-70 factor, region 1.1|PF04546:Sigma-70, non-essential region|PF04539:Sigma-70 region 3	Sigma70_r3	2182	2859	2718	3051	3647	2752	135.635	155.302	119.11	275.482	340.626	241.933
hypothetical protein	22021E_unicycler_00965	49.6416	39.9932	36.7625	43.7916	38.6551	46.2922	-0.035036	0.909045	0.940078	--	NC_999999999.1	937185	937838	+	654	protein_coding	-//- && PF01323:DSBA-like thioredoxin domain	DSBA	55	51	58	34	29	37	12.1228	9.82327	9.01257	10.8856	9.60425	11.5338
hypothetical protein	22021E_unicycler_00966	67.6931	72.1446	61.4821	28.3357	66.6467	50.0456	0.473536	0.118034	0.209592	--	NC_999999999.1	937881	938498	+	618	protein_coding	gnl|BL_ORD_ID|553800 sp|P71037|YWNB_BACSU Uncharacterized protein YwnB OS=Bacillus subtilis (strain 168) OX=224308 GN=ywnB PE=4 SV=1//5.52794e-40 && PF13460:NAD(P)H-binding	-	75	92	97	22	50	40	17.494	18.7527	15.9508	7.45394	17.5237	13.1953
Leucine-, isoleucine-, valine-, threonine-, and alanine-binding protein	22021E_unicycler_00967	286.116	264.269	285.86	243.43	233.263	277.753	0.147996	0.398544	0.534173	--	NC_999999999.1	938625	939761	+	1137	protein_coding	gnl|BL_ORD_ID|218778 sp|Q8YJ23|LIVB1_BRUME Leu/Ile/Val-binding protein homolog 1 OS=Brucella melitensis biotype 1 (strain 16M / ATCC 23456 / NCTC 10094) OX=224914 GN=BMEI0263 PE=3 SV=2//3.0493e-27 && PF13458:Periplasmic binding protein	-	317	337	451	189	175	222	40.1898	37.3365	40.3102	34.8059	33.3366	39.8052
hypothetical protein	22021E_unicycler_00968	467.534	280.737	344.173	350.333	234.596	346.566	0.227675	0.302552	0.43661	--	NC_999999999.1	939781	940188	-	408	protein_coding	-//- && PF10604:Polyketide cyclase / dehydrase and lipid transport	-	518	358	543	272	176	277	183.015	110.532	135.25	139.592	93.432	138.41
High-affinity branched-chain amino acid transport ATP-binding protein LivF	22021E_unicycler_00969	352.004	236.823	334.665	106.903	111.966	132.621	1.39268	9.45e-11	1.06e-09	--	NC_999999999.1	940250	940954	-	705	protein_coding	gnl|BL_ORD_ID|218810 sp|P0A191|LIVF_SALTY High-affinity branched-chain amino acid transport ATP-binding protein LivF OS=Salmonella typhimurium (strain LT2 / SGSC1412 / ATCC 700720) OX=99287 GN=livF PE=3 SV=1//1.44506e-41 && PF00005:ABC transporter	ABC_tran	390	302	528	83	84	106	79.7429	53.9612	76.1103	24.6514	25.8068	30.6523
Lipopolysaccharide export system ATP-binding protein LptB	22021E_unicycler_00970	405.256	392.874	547	193.198	133.293	188.922	1.38451	2.72e-11	3.21e-10	--	NC_999999999.1	940947	941705	-	759	protein_coding	gnl|BL_ORD_ID|46372 sp|P21629|BRAF_PSEAE High-affinity branched-chain amino acid transport ATP-binding protein BraF OS=Pseudomonas aeruginosa (strain ATCC 15692 / DSM 22644 / CIP 104116 / JCM 14847 / LMG 12228 / 1C / PRS 101 / PAO1) OX=208964 GN=braF PE=3 SV=1//1.54467e-46 && PF12399:Branched-chain amino acid ATP-binding cassette transporter|PF00005:ABC transporter	ABC_tran	449	501	863	150	100	151	85.2749	83.1495	115.549	41.381	28.5366	40.5585
hypothetical protein	22021E_unicycler_00973	2279.9	2895.19	2428.86	1161.76	1103.67	1375	1.06251	4.34e-11	5.03e-10	--	NC_999999999.1	943626	944801	-	1176	protein_coding	gnl|BL_ORD_ID|218796 sp|Q8YC99|LIVB6_BRUME Leu/Ile/Val-binding protein homolog 6 OS=Brucella melitensis biotype 1 (strain 16M / ATCC 23456 / NCTC 10094) OX=224914 GN=BMEII0633 PE=3 SV=2//6.98768e-93 && PF13458:Periplasmic binding protein	-	2526	3692	3832	902	828	1099	309.63	395.474	331.144	160.602	152.499	190.519
Probable D-xylose utilization operon transcriptional repressor	22021E_unicycler_00975	66.7905	65.8712	53.2422	23.1838	37.3221	26.2739	1.09796	0.000564174	0.00209298	--	NC_999999999.1	945998	946753	-	756	protein_coding	gnl|BL_ORD_ID|546526 sp|P32425|YIN1_STRAM Uncharacterized HTH-type transcriptional regulator in unstable DNA locus OS=Streptomyces ambofaciens OX=1889 PE=4 SV=1//1.09306e-09 && PF07729:FCD domain|PF00392:Bacterial regulatory proteins, gntR family	FCD	74	84	84	18	28	21	14.11	13.9966	11.2916	4.98543	8.02194	5.66297
5-methyltetrahydropteroyltriglutamate--homocysteine methyltransferase	22021E_unicycler_00977	1378.23	1242.93	1005.26	1300.87	1250.29	1308.69	-0.0909405	0.572002	0.68955	--	NC_999999999.1	948092	949213	+	1122	protein_coding	gnl|BL_ORD_ID|553951 sp|P42319|YXJH_BACSU Uncharacterized protein YxjH OS=Bacillus subtilis (strain 168) OX=224308 GN=yxjH PE=4 SV=4//1.04154e-107 && PF01717:Cobalamin-independent synthase, Catalytic domain	-	1527	1585	1586	1010	938	1046	196.184	177.951	143.651	188.487	181.073	190.058
Stringent starvation protein A homolog	22021E_unicycler_00978	785.24	783.396	666.162	750.897	690.46	740.675	0.0334941	0.827715	0.887112	--	NC_999999999.1	949252	949920	+	669	protein_coding	gnl|BL_ORD_ID|444205 sp|Q83AY0|SSPA_COXBU Stringent starvation protein A homolog OS=Coxiella burnetii (strain RSA 493 / Nine Mile phase I) OX=227377 GN=sspA PE=1 SV=1//1.20426e-11 && PF00043:Glutathione S-transferase, C-terminal domain|PF13417:Glutathione S-transferase, N-terminal domain	GST_C	870	999	1051	583	518	592	187.46	188.106	159.652	182.471	167.705	180.403
Major cardiolipin synthase ClsA	22021E_unicycler_00979	425.113	396.795	435.445	404.428	323.903	325.296	0.255225	0.133692	0.231732	--	NC_999999999.1	949917	951293	+	1377	protein_coding	gnl|BL_ORD_ID|68125 sp|B1JFN5|CLSA_PSEPW Cardiolipin synthase A OS=Pseudomonas putida (strain W619) OX=390235 GN=clsA PE=3 SV=1//3.51682e-44 && PF13396:Phospholipase_D-nuclease N-terminal|PF13091:PLD-like domain	-	471	506	687	314	243	260	49.3064	46.2893	50.7016	47.7472	38.2222	38.4934
hypothetical protein	22021E_unicycler_00980	737.404	628.913	737.785	1662.79	1167.65	1605.21	-1.07607	6.63e-10	6.81e-09	--	NC_999999999.1	951302	952435	-	1134	protein_coding	-//- && -	-	817	802	1164	1291	876	1283	103.855	89.0892	104.313	238.377	167.315	230.654
Aldehyde dehydrogenase, thermostable	22021E_unicycler_00983	1472.1	1374.67	1443.24	1504.37	1476.89	1501.37	-0.0634307	0.644895	0.749398	--	NC_999999999.1	954906	956342	-	1437	protein_coding	gnl|BL_ORD_ID|13720 sp|P42329|ALDH_GEOSE Aldehyde dehydrogenase, thermostable OS=Geobacillus stearothermophilus OX=1422 GN=aldHT PE=1 SV=1//2.71144e-112 && PF00171:Aldehyde dehydrogenase family	Aldedh	1631	1753	2277	1168	1108	1200	163.611	153.67	161.029	170.191	167.004	170.244
Probable 5-dehydro-4-deoxyglucarate dehydratase	22021E_unicycler_00984	90.2575	101.159	81.131	92.7351	111.966	108.849	-0.204375	0.37106	0.50754	--	NC_999999999.1	956367	957278	-	912	protein_coding	gnl|BL_ORD_ID|203584 sp|A1TQC1|KDGD_ACIAC Probable 5-dehydro-4-deoxyglucarate dehydratase OS=Acidovorax citrulli (strain AAC00-1) OX=397945 GN=Aave_2587 PE=3 SV=1//0 && PF00701:Dihydrodipicolinate synthetase family	-	100	129	128	72	84	87	15.806	17.818	14.2631	16.5306	19.9493	19.4478
hypothetical protein	22021E_unicycler_00985	116.432	164.678	106.484	132.663	119.964	121.361	0.0498387	0.827922	0.887193	--	NC_999999999.1	957335	958306	-	972	protein_coding	gnl|BL_ORD_ID|553003 sp|P27103|YTCB_PSESQ UPF0065 protein in tcbD-tcbE intergenic region OS=Pseudomonas sp. (strain P51) OX=65067 PE=3 SV=1//2.3882e-55 && PF03401:Tripartite tricarboxylate transporter family receptor	-	129	210	168	103	90	97	19.1311	27.2155	17.5647	22.1882	20.0549	20.3448
HTH-type transcriptional regulator LutR	22021E_unicycler_00986	343.881	273.679	325.158	610.506	629.145	635.579	-0.992622	1.24e-09	1.24e-08	--	NC_999999999.1	958437	959198	-	762	protein_coding	gnl|BL_ORD_ID|224873 sp|O07007|LUTR_BACSU HTH-type transcriptional regulator LutR OS=Bacillus subtilis (strain 168) OX=224308 GN=lutR PE=1 SV=1//7.82202e-27 && PF07729:FCD domain|PF00392:Bacterial regulatory proteins, gntR family	FCD	381	349	513	474	472	508	72.0753	57.6945	68.4165	130.249	134.162	135.911
Uronate dehydrogenase	22021E_unicycler_00987	189.541	218.002	206.631	130.087	87.9736	115.105	0.881967	2.95e-05	0.000147349	--	NC_999999999.1	959316	960140	+	825	protein_coding	gnl|BL_ORD_ID|499429 sp|Q888H1|URODH_PSESM Uronate dehydrogenase OS=Pseudomonas syringae pv. tomato (strain ATCC BAA-871 / DC3000) OX=223283 GN=udh PE=1 SV=1//1.74289e-134 && PF01370:NAD dependent epimerase/dehydratase family	Epimerase	210	278	326	101	66	92	36.6929	42.4477	40.1571	25.6342	17.3274	22.7343
Solute-binding protein Bpro_3107	22021E_unicycler_00988	614.653	711.252	599.609	247.294	214.602	345.315	1.25288	1.29e-10	1.43e-09	--	NC_999999999.1	960261	961229	+	969	protein_coding	gnl|BL_ORD_ID|93265 sp|Q128M1|DCTP1_POLSJ Solute-binding protein Bpro_3107 OS=Polaromonas sp. (strain JS666 / ATCC BAA-500) OX=296591 GN=Bpro_3107 PE=1 SV=1//5.1765e-174 && PF03480:Bacterial extracellular solute-binding protein, family 7	-	681	907	946	192	161	276	101.307	117.909	99.2124	41.4886	35.987	58.0674
Galactarate dehydratase (L-threo-forming)	22021E_unicycler_00991	207.592	181.146	261.774	133.951	114.632	185.169	0.585414	0.0100865	0.0269459	--	NC_999999999.1	963051	964625	+	1575	protein_coding	gnl|BL_ORD_ID|143013 sp|P42240|GARD_BACSU Probable galactarate dehydratase (L-threo-forming) OS=Bacillus subtilis (strain 168) OX=224308 GN=garD PE=3 SV=3//0 && PF04295:D-galactarate dehydratase / Altronate hydrolase, C terminus|PF08666:SAF domain	-	230	231	413	104	86	148	21.0506	18.4755	26.6482	13.8263	11.8266	19.157
3-oxoacyl-[acyl-carrier-protein] reductase FabG	22021E_unicycler_00992	240.987	246.233	222.476	135.239	139.958	158.895	0.707621	0.000195387	0.000808317	--	NC_999999999.1	964638	965402	+	765	protein_coding	gnl|BL_ORD_ID|126203 sp|P51831|FABG_BACSU 3-oxoacyl-[acyl-carrier-protein] reductase FabG OS=Bacillus subtilis (strain 168) OX=224308 GN=fabG PE=3 SV=3//5.66574e-32 && PF00106:short chain dehydrogenase	adh_short	267	314	351	105	105	127	50.3114	51.7049	46.6277	28.7395	29.7284	33.8446
6-phosphogluconolactonase	22021E_unicycler_00993	225.644	322.298	250.999	151.983	127.962	161.397	0.855863	3.6e-05	0.000177259	--	NC_999999999.1	965430	966530	+	1101	protein_coding	gnl|BL_ORD_ID|2542 sp|C6DCH7|6PGL_PECCP 6-phosphogluconolactonase OS=Pectobacterium carotovorum subsp. carotovorum (strain PC1) OX=561230 GN=pgl PE=3 SV=1//2.17452e-69 && PF10282:Lactonase, 7-bladed beta-propeller	-	250	411	396	118	96	129	32.7317	47.0239	36.5516	22.4412	18.8854	23.8863
hypothetical protein	22021E_unicycler_00994	504.539	572.452	559.677	276.917	251.924	330.301	0.929548	7.35e-08	5.8e-07	--	NC_999999999.1	966592	967584	+	993	protein_coding	gnl|BL_ORD_ID|553003 sp|P27103|YTCB_PSESQ UPF0065 protein in tcbD-tcbE intergenic region OS=Pseudomonas sp. (strain P51) OX=65067 PE=3 SV=1//1.09068e-60 && PF03401:Tripartite tricarboxylate transporter family receptor	-	559	730	883	215	189	264	81.1482	92.6056	90.367	45.3358	41.2245	54.2003
Phosphatidylserine decarboxylase proenzyme	22021E_unicycler_00995	478.365	505.012	418.966	613.082	646.473	556.757	-0.373952	0.0205598	0.0494571	--	NC_999999999.1	967652	968503	+	852	protein_coding	gnl|BL_ORD_ID|322859 sp|C5CU16|PSD_VARPS Phosphatidylserine decarboxylase proenzyme OS=Variovorax paradoxus (strain S110) OX=543728 GN=psd PE=3 SV=1//0 && PF02666:Phosphatidylserine decarboxylase	-	530	644	661	476	485	445	89.6712	95.216	78.8425	116.982	123.295	106.48
hypothetical protein	22021E_unicycler_00996	197.664	220.355	119.161	123.647	133.293	112.603	0.53595	0.0278622	0.0637777	--	NC_999999999.1	968672	969040	+	369	protein_coding	-//- && PF01638:HxlR-like helix-turn-helix	DUF24	219	281	188	96	100	90	85.5528	95.9276	51.7762	54.4749	58.6971	49.7237
FK506-binding protein	22021E_unicycler_00997	1018.1	1130	860.115	1205.56	1262.29	1192.34	-0.283588	0.0705622	0.137868	--	NC_999999999.1	969078	969428	+	351	protein_coding	gnl|BL_ORD_ID|133027 sp|P56989|FKBP_NEIMA FK506-binding protein OS=Neisseria meningitidis serogroup A / serotype 4A (strain Z2491) OX=122587 GN=fbp PE=3 SV=1//6.34088e-40 && PF00254:FKBP-type peptidyl-prolyl cis-trans isomerase	FKBP_C	1128	1441	1357	936	947	953	463.253	517.155	392.89	558.368	584.368	553.519
Protein GrpE	22021E_unicycler_00998	430.528	493.25	319.453	1071.61	1371.59	1099.75	-1.51245	1.23e-15	2.19e-14	--	NC_999999999.1	969575	970141	+	567	protein_coding	gnl|BL_ORD_ID|161499 sp|Q128K3|GRPE_POLSJ Protein GrpE OS=Polaromonas sp. (strain JS666 / ATCC BAA-500) OX=296591 GN=grpE PE=3 SV=1//5.68079e-75 && PF01025:GrpE	-	477	629	504	832	1029	879	121.27	139.743	90.3329	307.25	393.075	316.048
Chaperone protein DnaK	22021E_unicycler_00999	2211.31	2344.7	2205.75	5257.57	6256.79	5317.35	-1.31568	3.41e-20	8.18e-19	--	NC_999999999.1	970248	972197	+	1950	protein_coding	gnl|BL_ORD_ID|103052 sp|C5CU12|DNAK_VARPS Chaperone protein DnaK OS=Variovorax paradoxus (strain S110) OX=543728 GN=dnaK PE=3 SV=1//0 && PF00012:Hsp70 protein	HSP70	2450	2990	3480	4082	4694	4250	181.112	193.152	181.361	438.319	521.377	444.326
Chaperone protein DnaJ	22021E_unicycler_01000	473.852	482.271	448.756	990.463	1106.33	987.15	-1.13468	3.29e-14	5.18e-13	--	NC_999999999.1	972278	973411	+	1134	protein_coding	gnl|BL_ORD_ID|102070 sp|Q128K1|DNAJ_POLSJ Chaperone protein DnaJ OS=Polaromonas sp. (strain JS666 / ATCC BAA-500) OX=296591 GN=dnaJ PE=3 SV=1//0 && PF01556:DnaJ C terminal domain|PF00226:DnaJ domain|PF00684:DnaJ central domain	DnaJ_C	525	615	708	769	830	789	66.7364	68.3165	63.4481	141.992	158.529	141.844
hypothetical protein	22021E_unicycler_01001	14908.7	19780.2	15811	36687	35689.3	37086.3	-1.11608	2.02e-13	2.94e-12	--	NC_999999999.1	974116	976038	+	1923	protein_coding	gnl|BL_ORD_ID|542326 sp|P0ACY3|YEAG_ECOLI Uncharacterized protein YeaG OS=Escherichia coli (strain K12) OX=83333 GN=yeaG PE=3 SV=1//0 && PF08298:PrkA AAA domain|PF06798:PrkA serine protein kinase C-terminal domain	-	16518	25224	24945	28484	26775	29642	1238.21	1652.34	1318.26	3101.51	3015.74	3142.5
Stress response UPF0229 protein YhbH	22021E_unicycler_01002	5619.43	5918.21	6203.35	12914.7	12187	12789.2	-1.09468	1.92e-16	3.68e-15	--	NC_999999999.1	976068	977354	+	1287	protein_coding	gnl|BL_ORD_ID|516206 sp|Q3SJH5|Y1233_THIDA UPF0229 protein Tbd_1233 OS=Thiobacillus denitrificans (strain ATCC 25259) OX=292415 GN=Tbd_1233 PE=3 SV=1//1.08575e-158 && PF04285:Protein of unknown function (DUF444)	-	6226	7547	9787	10027	9143	10222	697.344	738.685	772.804	1631.34	1538.7	1619.21
hypothetical protein	22021E_unicycler_01003	6876.72	6556.53	6117.79	14819.6	13926.5	14378.1	-1.14135	1.75e-17	3.61e-16	--	NC_999999999.1	977351	978868	+	1518	protein_coding	gnl|BL_ORD_ID|540537 sp|P29013|YCGB_ECOLI Uncharacterized protein YcgB OS=Escherichia coli (strain K12) OX=83333 GN=ycgB PE=4 SV=2//0 && PF04293:SpoVR like protein	-	7619	8361	9652	11506	10448	11492	723.507	693.825	646.166	1587.1	1490.75	1543.37
DNA-3-methyladenine glycosylase 1	22021E_unicycler_01004	363.738	326.219	385.372	370.94	379.886	365.333	-0.0529654	0.747551	0.828418	--	NC_999999999.1	978873	979511	-	639	protein_coding	gnl|BL_ORD_ID|1291 sp|P05100|3MG1_ECOLI DNA-3-methyladenine glycosylase 1 OS=Escherichia coli (strain K12) OX=83333 GN=tag PE=1 SV=1//1.19095e-54 && PF03352:Methyladenine glycosylase	-	403	416	608	288	285	292	90.9119	82.008	96.6944	94.3721	96.6023	93.1599
3-dehydroquinate dehydratase	22021E_unicycler_01005	1261.8	1175.49	986.883	1335.64	1132.99	1211.1	-0.104688	0.508939	0.636941	--	NC_999999999.1	979508	979963	-	456	protein_coding	gnl|BL_ORD_ID|27954 sp|C5CU07|AROQ_VARPS 3-dehydroquinate dehydratase OS=Variovorax paradoxus (strain S110) OX=543728 GN=aroQ PE=3 SV=1//1.38468e-81 && PF01220:Dehydroquinase class II	-	1398	1499	1557	1037	850	968	441.935	414.096	346.994	476.174	403.736	432.77
Pyridoxal 4-dehydrogenase	22021E_unicycler_01006	400.743	351.313	367.625	452.084	457.196	440.401	-0.270227	0.0898211	0.167858	--	NC_999999999.1	980059	981045	+	987	protein_coding	gnl|BL_ORD_ID|306549 sp|Q76KC2|PLD_MICLT Pyridoxal 4-dehydrogenase OS=Microbacterium luteolum OX=69367 GN=pld1 PE=1 SV=3//3.08797e-65 && PF00248:Aldo/keto reductase family	Aldo_ket_red	444	448	580	351	343	352	64.8459	57.1774	59.7186	74.4632	75.2697	72.7064
hypothetical protein	22021E_unicycler_01007	185.93	235.254	227.547	193.198	226.599	210.192	0.0447739	0.813271	0.875904	--	NC_999999999.1	981051	981896	+	846	protein_coding	gnl|BL_ORD_ID|531356 sp|P55567|Y4MH_SINFN Uncharacterized protein y4mH OS=Sinorhizobium fredii (strain NBRC 101917 / NGR234) OX=394 GN=NGR_a02510 PE=3 SV=1//4.90957e-17 && PF04909:Amidohydrolase	Amidohydro_2	206	300	359	150	170	168	35.1005	44.6699	43.1243	37.1255	43.5233	40.4842
S-(hydroxymethyl)glutathione dehydrogenase	22021E_unicycler_01008	1951.37	1753.43	1588.39	1649.91	1711.49	1725.32	0.0569056	0.697721	0.791442	--	NC_999999999.1	981933	983039	+	1107	protein_coding	gnl|BL_ORD_ID|127855 sp|P45382|FADH_PARDE S-(hydroxymethyl)glutathione dehydrogenase OS=Paracoccus denitrificans OX=266 GN=flhA PE=1 SV=1//0 && PF00107:Zinc-binding dehydrogenase|PF08240:Alcohol dehydrogenase GroES-like domain	ADH_zinc_N	2162	2236	2506	1281	1284	1379	281.53	254.441	230.055	242.3	251.224	253.959
S-formylglutathione hydrolase	22021E_unicycler_01010	596.602	505.796	538.127	454.66	531.841	530.484	0.112349	0.487479	0.618091	--	NC_999999999.1	983961	984821	+	861	protein_coding	gnl|BL_ORD_ID|122407 sp|Q9GJT2|ESTD_PIG S-formylglutathione hydrolase OS=Sus scrofa OX=9823 GN=ESD PE=2 SV=1//8.407e-112 && PF00756:Putative esterase	-	661	645	849	353	399	424	110.666	94.367	100.208	85.8466	100.372	100.394
DNA transformation protein TfoX1	22021E_unicycler_01011	444.969	325.435	448.756	274.341	277.25	281.507	0.549537	0.00284811	0.00890517	--	NC_999999999.1	984847	985224	+	378	protein_coding	gnl|BL_ORD_ID|468589 sp|Q5E4H8|TFOY_VIBF1 DNA transformation protein TfoX2 OS=Vibrio fischeri (strain ATCC 700601 / ES114) OX=312309 GN=tfoX2 PE=3 SV=1//2.51409e-11 && PF04993:TfoX N-terminal domain	-	493	415	708	213	208	225	188.006	138.299	190.344	117.988	119.183	121.349
Acetyl-/propionyl-coenzyme A carboxylase alpha chain	22021E_unicycler_01012	263.552	264.269	345.441	173.878	157.286	163.899	0.821254	2.47e-05	0.000125684	--	NC_999999999.1	985290	987263	-	1974	protein_coding	gnl|BL_ORD_ID|230091 sp|Q54KE6|MCCA_DICDI Methylcrotonoyl-CoA carboxylase subunit alpha, mitochondrial OS=Dictyostelium discoideum OX=44689 GN=mccA PE=3 SV=1//5.98153e-168 && PF00289:Carbamoyl-phosphate synthase L chain, N-terminal domain|PF02786:Carbamoyl-phosphate synthase L chain, ATP binding domain|PF02785:Biotin carboxylase C-terminal domain|PF00364:Biotin-requiring enzyme	CPSase_L_D2	292	337	545	135	118	131	21.3232	21.5053	28.0574	14.3198	12.9473	13.5292
Propionyl-CoA carboxylase beta chain	22021E_unicycler_01013	287.921	213.297	311.847	140.391	166.617	158.895	0.804572	9.35e-05	0.00041823	--	NC_999999999.1	987260	988876	-	1617	protein_coding	gnl|BL_ORD_ID|230101 sp|P34385|MCCB_CAEEL Probable methylcrotonoyl-CoA carboxylase beta chain, mitochondrial OS=Caenorhabditis elegans OX=6239 GN=F02A9.4 PE=3 SV=1//6.60753e-129 && PF01039:Carboxyl transferase domain	Carboxyl_trans	319	272	492	109	125	127	28.4379	21.1896	30.921	14.1146	16.7434	16.0118
Acyl-CoA dehydrogenase	22021E_unicycler_01014	151.633	174.088	178.742	110.767	115.965	112.603	0.574446	0.00494567	0.0145424	--	NC_999999999.1	988879	990048	-	1170	protein_coding	gnl|BL_ORD_ID|5911 sp|O34421|ACDC_BACSU Probable acyl-CoA dehydrogenase YngJ OS=Bacillus subtilis (strain 168) OX=224308 GN=yngJ PE=3 SV=1//4.38145e-73 && PF00441:Acyl-CoA dehydrogenase, C-terminal domain|PF02771:Acyl-CoA dehydrogenase, N-terminal domain|PF02770:Acyl-CoA dehydrogenase, middle domain	-	168	222	282	86	87	90	20.6986	23.9018	24.4941	15.3909	16.1056	15.6821
Gluconokinase	22021E_unicycler_01015	358.322	326.219	424.036	331.013	273.251	312.785	0.274799	0.126421	0.221585	--	NC_999999999.1	990119	990667	-	549	protein_coding	gnl|BL_ORD_ID|146308 sp|Q5FQ97|GCNK_GLUOX Gluconokinase OS=Gluconobacter oxydans (strain 621H) OX=290633 GN=GOX1709 PE=1 SV=1//1.27032e-32 && PF01202:Shikimate kinase	SKI	397	416	669	257	205	250	104.24	95.4519	123.838	98.0195	80.877	92.8356
Cobalt-zinc-cadmium resistance protein CzcA	22021E_unicycler_01016	550.571	490.897	534.324	368.364	403.879	369.086	0.465457	0.00345179	0.0105847	--	NC_999999999.1	990735	993941	+	3207	protein_coding	gnl|BL_ORD_ID|271821 sp|P25197|NOLG_RHIME Nodulation protein NolG OS=Rhizobium meliloti (strain 1021) OX=266834 GN=nolG PE=3 SV=2//3.07831e-91 && PF00873:AcrB/AcrD/AcrF family	ACR_tran	610	626	843	286	303	295	27.4187	24.5889	26.7133	18.6732	20.4638	18.753
Multidrug resistance protein MdtA	22021E_unicycler_01017	307.778	240.743	299.804	188.046	210.604	192.676	0.520942	0.00537138	0.0155954	--	NC_999999999.1	993946	995154	+	1209	protein_coding	gnl|BL_ORD_ID|232020 sp|D3V7P2|MDTA_XENBS Multidrug resistance protein MdtA OS=Xenorhabdus bovienii (strain SS-2004) OX=406818 GN=mdtA PE=3 SV=1//4.12934e-30 && PF16576:Barrel-sandwich domain of CusB or HlyD membrane-fusion	-	341	307	473	146	158	154	40.6579	31.9872	39.7588	25.2859	28.3057	25.9682
Toluene efflux pump outer membrane protein TtgF	22021E_unicycler_01018	234.669	254.859	292.832	145.543	109.301	156.393	0.928447	5.79e-06	3.34e-05	--	NC_999999999.1	995151	996653	+	1503	protein_coding	gnl|BL_ORD_ID|488383 sp|Q9KWV3|TTGF_PSEPT Toluene efflux pump outer membrane protein TtgF OS=Pseudomonas putida (strain DOT-T1E) OX=1196325 GN=ttgF PE=2 SV=2//2.87831e-41 && PF02321:Outer membrane efflux protein	OEP	260	325	462	113	82	125	24.9362	27.2388	31.2379	15.7424	11.8168	16.955
hypothetical protein	22021E_unicycler_01019	139.899	151.347	158.459	391.548	382.552	327.799	-1.2904	6.42e-13	8.93e-12	--	NC_999999999.1	996604	997692	-	1089	protein_coding	gnl|BL_ORD_ID|525062 sp|P65024|Y2609_MYCBO Uncharacterized protein Mb2609c OS=Mycobacterium bovis (strain ATCC BAA-935 / AF2122/97) OX=233413 GN=BQ2027_MB2609C PE=4 SV=1//5.07219e-39 && PF04055:Radical SAM superfamily	Radical_SAM	155	193	250	304	287	262	20.5173	22.3251	23.3298	58.4517	57.0818	49.0479
hypothetical protein	22021E_unicycler_01020	432.333	85.4757	44.3685	587.322	1467.56	73.8173	-1.9214	0.140295	0.240602	--	NC_999999999.1	997819	998400	+	582	protein_coding	gnl|BL_ORD_ID|519183 sp|Q58958|Y1563_METJA Putative HTH-type transcriptional regulator MJ1563 OS=Methanocaldococcus jannaschii (strain ATCC 43067 / DSM 2661 / JAL-1 / JCM 10045 / NBRC 100440) OX=243232 GN=MJ1563 PE=1 SV=1//1.09826e-10 && PF12802:MarR family	-	479	109	70	456	1101	59	118.639	23.5921	12.2229	164.057	409.739	20.6669
hypothetical protein	22021E_unicycler_01021	608.335	63.5186	45.6362	546.107	1390.25	42.5388	-1.46402	0.323197	0.457603	--	NC_999999999.1	998452	999363	+	912	protein_coding	-//- && PF13460:NAD(P)H-binding	-	674	81	72	424	1043	34	106.532	11.188	8.02299	97.347	247.704	7.60031
Adenine deaminase	22021E_unicycler_01027	231.962	177.225	166.065	198.35	207.938	241.47	-0.175696	0.383136	0.518678	--	NC_999999999.1	1004389	1005468	+	1080	protein_coding	gnl|BL_ORD_ID|544589 sp|Q9P6J8|YHD2_SCHPO Uncharacterized deaminase C1683.02 OS=Schizosaccharomyces pombe (strain 972 / ATCC 24843) OX=284812 GN=SPBC1683.02 PE=3 SV=1//8.34897e-44 && PF00962:Adenosine/AMP deaminase	-	257	226	262	154	156	193	34.3025	26.3602	24.6534	29.8572	31.2856	36.4318
hypothetical protein	22021E_unicycler_01028	383.594	331.708	377.132	343.893	315.905	319.041	0.158311	0.342496	0.478976	--	NC_999999999.1	1005471	1006451	+	981	protein_coding	gnl|BL_ORD_ID|518532 sp|O30446|Y148_BORPE UPF0065 protein BP0148 OS=Bordetella pertussis (strain Tohama I / ATCC BAA-589 / NCTC 13251) OX=257313 GN=BP0148 PE=3 SV=1//5.69943e-48 && PF03401:Tripartite tricarboxylate transporter family receptor	-	425	423	595	267	237	255	62.4506	54.3169	61.6377	56.9894	52.3266	52.993
Inosine-5'-monophosphate dehydrogenase	22021E_unicycler_01029	2559.7	2350.97	2423.16	2042.75	1919.42	2170.73	0.257816	0.0645897	0.128345	--	NC_999999999.1	1006503	1006952	-	450	protein_coding	gnl|BL_ORD_ID|54406 sp|Q9LEV3|CBSX3_ARATH CBS domain-containing protein CBSX3, mitochondrial OS=Arabidopsis thaliana OX=3702 GN=CBSX3 PE=1 SV=1//5.46856e-12 && PF00571:CBS domain	CBS	2836	2998	3823	1586	1440	1735	908.469	839.234	863.357	737.976	693.096	786.021
L-methionine gamma-lyase	22021E_unicycler_01030	576.745	596.761	559.043	358.061	389.217	361.58	0.643807	3.73e-05	0.000183079	--	NC_999999999.1	1007094	1008404	+	1311	protein_coding	gnl|BL_ORD_ID|87071 sp|O13326|CYSD_SCHPO Homocysteine synthase OS=Schizosaccharomyces pombe (strain 972 / ATCC 24843) OX=284812 GN=met17 PE=1 SV=1//2.1585e-129 && PF01053:Cys/Met metabolism PLP-dependent enzyme	Cys_Met_Meta_PP	639	761	882	278	292	289	70.2611	73.1216	68.3698	44.4011	48.2418	44.9409
Dihydrolipoyllysine-residue acetyltransferase component of acetoin cleaving system	22021E_unicycler_01031	204.884	292.499	343.539	131.375	125.296	125.114	1.14278	2.32e-07	1.7e-06	--	NC_999999999.1	1008401	1009210	+	810	protein_coding	gnl|BL_ORD_ID|7110 sp|P27747|ACOC_CUPNH Dihydrolipoyllysine-residue acetyltransferase component of acetoin cleaving system OS=Cupriavidus necator (strain ATCC 17699 / H16 / DSM 428 / Stanier 337) OX=381666 GN=acoC PE=1 SV=3//1.52971e-10 && PF00561:alpha/beta hydrolase fold	Abhydrolase_1	227	373	542	102	94	100	40.3978	58.008	68.0006	26.3674	25.1354	25.1688
hypothetical protein	22021E_unicycler_01032	173.294	193.693	199.658	136.527	175.947	167.653	0.24108	0.221852	0.344555	--	NC_999999999.1	1009226	1009888	-	663	protein_coding	gnl|BL_ORD_ID|135016 sp|Q5BCH7|FMP52_EMENI Protein fmp52, mitochondrial OS=Emericella nidulans (strain FGSC A4 / ATCC 38163 / CBS 112.46 / NRRL 194 / M139) OX=227321 GN=fmp52 PE=3 SV=1//2.99895e-09 && -	-	192	247	315	106	132	134	41.745	46.9296	48.2831	33.4768	43.1225	41.2039
Putative thioredoxin 2	22021E_unicycler_01033	308.681	539.516	425.304	342.605	359.892	360.328	0.262154	0.198546	0.316726	--	NC_999999999.1	1009906	1010325	-	420	protein_coding	gnl|BL_ORD_ID|471687 sp|Q9RD25|THIO2_STRCO Putative thioredoxin 2 OS=Streptomyces coelicolor (strain ATCC BAA-471 / A3(2) / M145) OX=100226 GN=trxC PE=2 SV=1//1.72605e-11 && PF00085:Thioredoxin	-	342	688	671	266	270	288	117.38	206.349	162.357	132.612	139.238	139.795
hypothetical protein	22021E_unicycler_01034	298.752	236.038	226.913	323.285	347.896	331.552	-0.399537	0.0267489	0.0615692	--	NC_999999999.1	1010325	1011542	-	1218	protein_coding	gnl|BL_ORD_ID|528733 sp|A1WPD7|Y3782_VEREI UPF0761 membrane protein Veis_3782 OS=Verminephrobacter eiseniae (strain EF01-2) OX=391735 GN=Veis_3782 PE=3 SV=1//1.09619e-140 && PF03631:Virulence factor BrkB	Ribonuclease_BN	331	301	358	251	261	265	39.1739	31.1303	29.8699	43.1497	46.4127	44.3553
Uncharacterized FAD-linked oxidoreductase Rv2280	22021E_unicycler_01036	750.942	604.603	739.687	1294.43	1311.61	1138.54	-0.837566	1.18e-07	9.04e-07	--	NC_999999999.1	1011986	1013410	+	1425	protein_coding	gnl|BL_ORD_ID|100026 sp|P46681|DLD2_YEAST D-2-hydroxyglutarate--pyruvate transhydrogenase DLD2 OS=Saccharomyces cerevisiae (strain ATCC 204508 / S288c) OX=559292 GN=DLD2 PE=1 SV=1//3.08217e-99 && PF01565:FAD binding domain|PF02913:FAD linked oxidases, C-terminal domain	FAD_binding_4	832	771	1167	1005	984	910	84.1637	68.1559	83.2251	147.674	149.563	130.189
hypothetical protein	22021E_unicycler_01037	39.7133	79.2022	48.1715	86.2952	91.9724	78.8218	-0.619375	0.0293997	0.0666076	--	NC_999999999.1	1013457	1013756	+	300	protein_coding	-//- && PF07362:Post-segregation antitoxin CcdA	-	44	101	76	67	69	63	21.1421	42.4096	25.7449	46.7633	49.8163	42.8121
hypothetical protein	22021E_unicycler_01038	153.438	158.404	98.8784	160.998	159.952	153.89	-0.214857	0.339593	0.475903	--	NC_999999999.1	1013761	1014129	+	369	protein_coding	-//- && PF01845:CcdB protein	-	170	202	156	125	120	123	66.4109	68.9587	42.9632	70.9309	70.4366	67.9557
Thymidylate synthase	22021E_unicycler_01039	91.1601	94.1017	79.8633	99.1751	123.963	136.374	-0.442538	0.0520109	0.107444	--	NC_999999999.1	1014089	1014400	+	312	protein_coding	gnl|BL_ORD_ID|490752 sp|Q12CI6|TYSY_POLSJ Thymidylate synthase OS=Polaromonas sp. (strain JS666 / ATCC BAA-500) OX=296591 GN=thyA PE=3 SV=1//9.50168e-16 && PF00303:Thymidylate synthase	-	101	120	126	77	93	109	46.6641	48.4496	41.0407	51.6759	64.5612	71.2228
hypothetical protein	22021E_unicycler_01040	2123.76	2308.63	1473.67	2068.51	2106.04	2148.21	-0.0988747	0.577977	0.694717	--	NC_999999999.1	1014428	1015366	+	939	protein_coding	-//- && PF06114:Domain of unknown function (DUF955)	DUF955	2353	2944	2325	1606	1580	1717	361.221	394.944	251.626	358.123	364.447	372.779
Thymidylate synthase	22021E_unicycler_01041	1033.45	908.865	838.565	1406.48	1360.93	1166.06	-0.500959	0.00146937	0.00493001	--	NC_999999999.1	1015387	1016274	+	888	protein_coding	gnl|BL_ORD_ID|490752 sp|Q12CI6|TYSY_POLSJ Thymidylate synthase OS=Polaromonas sp. (strain JS666 / ATCC BAA-500) OX=296591 GN=thyA PE=3 SV=1//0 && PF00303:Thymidylate synthase	-	1145	1159	1323	1092	1021	932	185.87	164.412	151.407	257.491	249.033	213.969
Dihydrofolate reductase	22021E_unicycler_01042	782.532	705.762	962.797	583.458	721.117	634.328	0.339272	0.0501098	0.104452	--	NC_999999999.1	1016284	1016784	+	501	protein_coding	gnl|BL_ORD_ID|110127 sp|Q9CBW1|DYR_MYCLE Dihydrofolate reductase OS=Mycobacterium leprae (strain TN) OX=272631 GN=folA PE=3 SV=1//2.79366e-46 && PF00186:Dihydrofolate reductase	-	867	900	1519	453	541	507	249.458	226.292	308.119	189.327	233.885	206.309
hypothetical protein	22021E_unicycler_01044	146.217	192.124	143.881	167.438	182.612	172.657	-0.116701	0.565498	0.684262	--	NC_999999999.1	1017965	1019356	-	1392	protein_coding	-//- && PF08811:Protein of unknown function (DUF1800)	-	162	245	227	130	137	138	16.7762	22.1713	16.5724	19.5549	21.3169	20.211
hypothetical protein	22021E_unicycler_01045	64.0828	95.67	88.737	68.2634	57.3161	65.0593	0.386468	0.140165	0.240509	--	NC_999999999.1	1019440	1019955	-	516	protein_coding	-//- && PF13801:Heavy-metal resistance	-	71	122	140	53	43	52	19.8347	29.7834	27.5725	21.5069	18.0494	20.5447
ECF RNA polymerase sigma factor SigW	22021E_unicycler_01047	101.991	54.8926	70.9896	70.8393	73.3114	81.3241	0.00857524	0.974979	0.983933	--	NC_999999999.1	1020389	1020949	-	561	protein_coding	gnl|BL_ORD_ID|435399 sp|Q45585|SIGW_BACSU ECF RNA polymerase sigma factor SigW OS=Bacillus subtilis (strain 168) OX=224308 GN=sigW PE=1 SV=1//8.99352e-07 && PF08281:Sigma-70, region 4|PF04542:Sigma-70 region 2	Sigma70_r2	113	70	112	55	55	65	29.0357	15.7181	20.2887	20.5282	21.2346	23.621
Exodeoxyribonuclease III	22021E_unicycler_01051	615.556	551.279	509.604	1354.96	1288.95	1269.91	-1.22448	4.27e-16	7.96e-15	--	NC_999999999.1	1025415	1026194	+	780	protein_coding	gnl|BL_ORD_ID|123018 sp|P44318|EX3_HAEIN Exodeoxyribonuclease III OS=Haemophilus influenzae (strain ATCC 51907 / DSM 11121 / KW20 / Rd) OX=71421 GN=xthA PE=3 SV=1//4.60739e-41 && PF03372:Endonuclease/Exonuclease/phosphatase family	Exo_endo_phos	682	703	804	1052	967	1015	126.039	113.534	104.751	282.405	268.519	265.288
hypothetical protein	22021E_unicycler_01052	743.722	770.065	828.424	1581.65	1390.25	1299.93	-0.866389	1.04e-08	9.17e-08	--	NC_999999999.1	1026191	1026706	+	516	protein_coding	-//- && -	-	824	982	1307	1228	1043	1039	230.194	239.732	257.409	498.311	437.802	410.5
Nitrogen regulation protein NR(I)	22021E_unicycler_01053	453.995	345.039	419.599	390.26	389.217	356.575	0.100937	0.559523	0.679884	--	NC_999999999.1	1026744	1028267	-	1524	protein_coding	gnl|BL_ORD_ID|276506 sp|P0AFB8|NTRC_ECOLI DNA-binding transcriptional regulator NtrC OS=Escherichia coli (strain K12) OX=83333 GN=glnG PE=1 SV=1//1.96754e-178 && PF02954:Bacterial regulatory protein, Fis family|PF00072:Response regulator receiver domain|PF00158:Sigma-54 interaction domain	Sigma54_activat	503	440	662	303	292	285	47.5773	36.369	44.144	41.6303	41.4993	38.1247
Nitrogen regulation protein NR(II)	22021E_unicycler_01054	339.368	341.119	340.37	351.621	365.224	261.488	0.0621755	0.730511	0.816891	--	NC_999999999.1	1028288	1029364	-	1077	protein_coding	gnl|BL_ORD_ID|276492 sp|P06218|NTRB_KLEOX Sensory histidine kinase/phosphatase NtrB OS=Klebsiella oxytoca OX=571 GN=ntrB PE=3 SV=1//1.84635e-59 && PF00512:His Kinase A (phospho-acceptor) domain|PF02518:Histidine kinase-, DNA gyrase B-, and HSP90-like ATPase	HATPase_c	376	435	537	273	274	209	50.3256	50.8789	50.6707	53.0761	55.1034	39.5619
hypothetical protein	22021E_unicycler_01055	978.391	1119.03	953.289	802.416	854.41	825.753	0.297206	0.0468111	0.0986227	--	NC_999999999.1	1029364	1029870	-	507	protein_coding	-//- && -	-	1084	1427	1504	623	641	660	308.204	354.552	301.466	257.295	273.838	265.389
3-hydroxylaminophenol mutase	22021E_unicycler_01056	3724.93	4591.38	3301.02	3104.05	3594.92	2807.56	0.289254	0.0873082	0.164058	--	NC_999999999.1	1030012	1031427	-	1416	protein_coding	gnl|BL_ORD_ID|1167 sp|Q46ZL2|3HAPM_CUPNJ 3-hydroxylaminophenol mutase OS=Cupriavidus necator (strain JMP 134 / LMG 1197) OX=264198 GN=Reut_A2057 PE=1 SV=1//0 && PF00120:Glutamine synthetase, catalytic domain|PF03951:Glutamine synthetase, beta-Grasp domain	-	4127	5855	5208	2410	2697	2244	420.134	520.868	373.771	356.374	412.535	323.077
CinA-like protein	22021E_unicycler_01057	601.115	541.869	548.902	320.709	311.906	330.301	0.812379	3.41e-07	2.4e-06	--	NC_999999999.1	1031577	1032377	-	801	protein_coding	gnl|BL_ORD_ID|64202 sp|Q2IFM3|CINAL_ANADE CinA-like protein OS=Anaeromyxobacter dehalogenans (strain 2CP-C) OX=290397 GN=Adeh_3614 PE=3 SV=1//6.13174e-18 && PF00994:Probable molybdopterin binding domain	-	666	691	866	249	234	264	119.856	108.67	109.871	65.0906	63.2742	67.1921
hypothetical protein	22021E_unicycler_01058	234.669	357.586	311.213	170.014	214.602	165.151	0.719217	0.00057554	0.00213001	--	NC_999999999.1	1032374	1033246	-	873	protein_coding	-//- && PF07264:Etoposide-induced protein 2.4 (EI24)	-	260	456	491	132	161	132	42.9315	65.7983	57.1565	31.66	39.9443	30.8253
hypothetical protein	22021E_unicycler_01061	268.065	228.197	219.941	175.166	213.269	165.151	0.370428	0.0558075	0.114011	--	NC_999999999.1	1035091	1036077	-	987	protein_coding	gnl|BL_ORD_ID|185829 sp|Q1Q0T4|HZSB_KUEST Hydrazine synthase subunit beta OS=Kuenenia stuttgartiensis OX=174633 GN=kuste2859 PE=1 SV=1//8.31983e-07 && PF10282:Lactonase, 7-bladed beta-propeller	-	297	291	347	136	160	132	43.3766	37.1398	35.7282	28.8518	35.1112	27.2649
Ribosomal small subunit pseudouridine synthase A	22021E_unicycler_01062	614.653	841.426	727.01	450.796	374.554	437.899	0.78948	6.54e-06	3.74e-05	--	NC_999999999.1	1036108	1036866	-	759	protein_coding	gnl|BL_ORD_ID|421028 sp|P45124|RSUA_HAEIN Ribosomal small subunit pseudouridine synthase A OS=Haemophilus influenzae (strain ATCC 51907 / DSM 11121 / KW20 / Rd) OX=71421 GN=rsuA PE=1 SV=1//7.31079e-33 && PF00849:RNA pseudouridylate synthase	-	681	1073	1147	350	281	350	129.337	178.083	153.575	96.5557	80.1877	94.0098
Gamma-glutamyltranspeptidase	22021E_unicycler_01063	3116.59	3166.52	2800.92	1950.01	1950.08	1875.46	0.653229	2.46e-06	1.52e-05	--	NC_999999999.1	1036866	1038602	-	1737	protein_coding	gnl|BL_ORD_ID|149226 sp|P36267|GGT_PSEUA Glutathione hydrolase proenzyme OS=Pseudomonas sp. (strain A14) OX=69010 GN=ggt PE=1 SV=1//0 && PF01019:Gamma-glutamyltranspeptidase	-	3453	4038	4419	1514	1463	1499	286.558	292.84	258.537	182.506	182.426	175.934
tRNA (guanine-N(7)-)-methyltransferase	22021E_unicycler_01064	887.231	951.211	931.105	292.373	375.887	299.023	1.51852	3.39e-20	8.15e-19	--	NC_999999999.1	1038631	1040226	-	1596	protein_coding	gnl|BL_ORD_ID|534749 sp|O05979|Y789_RICPR Uncharacterized protein RP789 OS=Rickettsia prowazekii (strain Madrid E) OX=272947 GN=RP789 PE=1 SV=2//3.74463e-70 && PF10119:Predicted methyltransferase regulatory domain|PF08242:Methyltransferase domain	Methyltransf_12	983	1213	1469	227	282	239	88.7845	95.7396	93.5378	29.7814	38.2701	30.529
Phosphoglycolate phosphatase	22021E_unicycler_01068	388.107	277.6	331.496	508.755	545.17	556.757	-0.693047	7.47e-05	0.000342191	--	NC_999999999.1	1041884	1042552	-	669	protein_coding	gnl|BL_ORD_ID|253660 sp|Q9HZ62|MUPP_PSEAE N-acetylmuramic acid 6-phosphate phosphatase OS=Pseudomonas aeruginosa (strain ATCC 15692 / DSM 22644 / CIP 104116 / JCM 14847 / LMG 12228 / 1C / PRS 101 / PAO1) OX=208964 GN=mupP PE=1 SV=1//1.11608e-45 && PF13419:Haloacid dehalogenase-like hydrolase	-	430	354	523	395	409	445	92.6529	66.6563	79.4464	123.63	132.416	135.607
Ubiquinone biosynthesis O-methyltransferase	22021E_unicycler_01069	568.622	589.704	455.728	969.855	1027.69	839.515	-0.814826	1.17e-06	7.64e-06	--	NC_999999999.1	1042549	1043271	-	723	protein_coding	gnl|BL_ORD_ID|493135 sp|Q21UL3|UBIG_RHOFT Ubiquinone biosynthesis O-methyltransferase OS=Rhodoferax ferrireducens (strain ATCC BAA-621 / DSM 15236 / T118) OX=338969 GN=ubiG PE=3 SV=1//8.58282e-138 && PF13489:Methyltransferase domain	-	630	752	719	753	771	671	125.608	131.022	101.062	218.076	230.972	189.204
Outer membrane porin F	22021E_unicycler_01070	22844.2	28883.7	24390.6	24447.3	27910.3	22360.4	0.026809	0.863051	0.910277	--	NC_999999999.1	1043387	1043830	-	444	protein_coding	gnl|BL_ORD_ID|285803 sp|Q05146|OMPA_BORAV Outer membrane protein A OS=Bordetella avium OX=521 GN=ompA PE=3 SV=1//9.19299e-42 && PF00691:OmpA family	-	25310	36833	38481	18981	20939	17872	8217.23	10450	8807.69	8951.34	10214.5	8206.11
DNA gyrase subunit A	22021E_unicycler_01071	2895.46	2457.62	2321.74	5432.73	6745.98	4715.55	-1.13853	2.37e-11	2.83e-10	--	NC_999999999.1	1044267	1046915	+	2649	protein_coding	gnl|BL_ORD_ID|165217 sp|P48372|GYRA_PSEAE DNA gyrase subunit A OS=Pseudomonas aeruginosa (strain ATCC 15692 / DSM 22644 / CIP 104116 / JCM 14847 / LMG 12228 / 1C / PRS 101 / PAO1) OX=208964 GN=gyrA PE=3 SV=1//0 && PF03989:DNA gyrase C-terminal domain, beta-propeller|PF00521:DNA gyrase/topoisomerase IV, subunit A	-	3208	3134	3663	4218	5061	3769	174.57	149.032	140.525	333.408	413.807	290.062
hypothetical protein	22021E_unicycler_01072	1351.15	1382.51	1161.82	2121.32	2603.22	1900.48	-0.766365	3.4e-06	2.05e-05	--	NC_999999999.1	1046912	1047487	+	576	protein_coding	-//- && PF09832:Uncharacterized protein conserved in bacteria (DUF2059)	-	1497	1763	1833	1647	1953	1519	374.641	385.561	323.399	598.719	734.384	537.628
Phosphoserine aminotransferase	22021E_unicycler_01073	1016.3	1322.13	1036.96	1725.9	2020.73	1490.11	-0.633467	0.00024691	0.00100114	--	NC_999999999.1	1047538	1048605	+	1068	protein_coding	gnl|BL_ORD_ID|433078 sp|Q12CL3|SERC_POLSJ Phosphoserine aminotransferase OS=Polaromonas sp. (strain JS666 / ATCC BAA-500) OX=296591 GN=serC PE=3 SV=1//0 && PF00266:Aminotransferase class-V	Aminotran_5	1126	1686	1636	1340	1516	1191	151.979	198.861	155.672	262.715	307.448	227.346
P-protein	22021E_unicycler_01074	759.065	897.102	572.354	1240.33	1582.19	1093.5	-0.813959	3.63e-05	0.00017818	--	NC_999999999.1	1048626	1049744	+	1119	protein_coding	gnl|BL_ORD_ID|303029 sp|Q9ZHY3|PHEA_NEIG1 P-protein OS=Neisseria gonorrhoeae (strain ATCC 700825 / FA 1090) OX=242231 GN=pheA PE=4 SV=2//1.68712e-81 && PF00800:Prephenate dehydratase|PF01842:ACT domain|PF01817:Chorismate mutase type II	ACT	841	1144	903	963	1187	874	108.338	128.783	82.008	180.197	229.754	159.231
Prephenate dehydrogenase	22021E_unicycler_01075	369.153	547.358	393.612	591.186	726.449	440.401	-0.423652	0.045604	0.096574	--	NC_999999999.1	1049753	1050631	+	879	protein_coding	gnl|BL_ORD_ID|490420 sp|Q04983|TYRC_ZYMMO Cyclohexadienyl dehydrogenase OS=Zymomonas mobilis subsp. mobilis (strain ATCC 31821 / ZM4 / CP4) OX=264203 GN=tyrC PE=1 SV=2//5.73995e-38 && PF02153:Prephenate dehydrogenase	-	409	698	621	459	545	352	67.0735	100.03	71.7962	109.339	134.292	81.6396
3-phosphoshikimate 1-carboxyvinyltransferase	22021E_unicycler_01076	938.678	726.935	687.712	1083.2	1307.61	938.355	-0.501291	0.00579396	0.0166703	--	NC_999999999.1	1050635	1052632	+	1998	protein_coding	gnl|BL_ORD_ID|25030 sp|B2U886|AROA_RALPJ 3-phosphoshikimate 1-carboxyvinyltransferase OS=Ralstonia pickettii (strain 12J) OX=402626 GN=aroA PE=3 SV=1//2.02831e-171 && PF02224:Cytidylate kinase|PF00275:EPSP synthase (3-phosphoshikimate 1-carboxyvinyltransferase)	EPSP_synthase	1040	927	1085	841	981	750	75.0334	58.4451	55.1865	88.1358	106.345	76.5267
30S ribosomal protein S1	22021E_unicycler_01077	2102.1	2351.76	1948.41	2744.7	4174.75	1983.06	-0.475561	0.0308066	0.069454	--	NC_999999999.1	1052792	1054480	+	1689	protein_coding	gnl|BL_ORD_ID|408575 sp|Q9JZ44|RS1_NEIMB 30S ribosomal protein S1 OS=Neisseria meningitidis serogroup B (strain MC58) OX=122586 GN=rpsA PE=1 SV=1//0 && PF00575:S1 RNA binding domain	S1	2329	2999	3074	2131	3132	1585	198.773	223.671	184.958	264.183	401.639	191.314
Integration host factor subunit beta	22021E_unicycler_01078	273.48	296.42	285.86	309.117	375.887	200.182	-0.0473515	0.825529	0.885724	--	NC_999999999.1	1054530	1054850	+	321	protein_coding	gnl|BL_ORD_ID|190532 sp|Q63S07|IHFB_BURPS Integration host factor subunit beta OS=Burkholderia pseudomallei (strain K96243) OX=272560 GN=ihfB PE=3 SV=1//1.75926e-36 && PF00216:Bacterial DNA-binding protein	-	303	378	451	240	282	160	136.067	148.337	142.781	156.552	190.277	101.616
Lipopolysaccharide assembly protein B	22021E_unicycler_01080	333.05	341.903	302.974	279.493	290.58	250.228	0.253058	0.140504	0.240887	--	NC_999999999.1	1055187	1056371	+	1185	protein_coding	gnl|BL_ORD_ID|211009 sp|P0AB58|LAPB_ECOLI Lipopolysaccharide assembly protein B OS=Escherichia coli (strain K12) OX=83333 GN=lapB PE=1 SV=1//1.16037e-42 && PF13414:TPR repeat	-	369	436	478	217	218	200	44.8874	46.3481	40.9928	38.3436	39.8457	34.4079
hypothetical protein	22021E_unicycler_01081	72.206	62.7344	90.6386	25.7598	45.3197	28.7762	1.18354	0.000141257	0.000605294	--	NC_999999999.1	1056502	1056858	+	357	protein_coding	-//- && PF12836:Helix-hairpin-helix motif	-	80	80	143	20	34	23	32.3027	28.2284	40.7067	11.7304	20.6279	13.1343
Solute-binding protein Rfer_1840	22021E_unicycler_01082	4825.17	5512.79	4219.45	2694.47	2182.01	3092.82	0.869019	4.24e-07	2.94e-06	--	NC_999999999.1	1057033	1058001	+	969	protein_coding	gnl|BL_ORD_ID|93270 sp|Q315G1|DCTP_DESAG Solute-binding protein Dde_0634 OS=Desulfovibrio alaskensis (strain G20) OX=207559 GN=Dde_0634 PE=1 SV=1//5.03493e-14 && PF03480:Bacterial extracellular solute-binding protein, family 7	-	5346	7030	6657	2092	1637	2472	795.283	913.893	698.157	452.053	365.905	520.082
hypothetical protein	22021E_unicycler_01083	457.605	608.524	477.279	213.806	185.278	227.708	1.29944	3.27e-12	4.26e-11	--	NC_999999999.1	1058017	1058526	+	510	protein_coding	-//- && PF04290:Tripartite ATP-independent periplasmic transporters, DctQ component	-	507	776	753	166	139	182	143.303	191.671	150.046	68.1537	59.0321	72.7525
Na(+)/H(+) antiporter subunit D	22021E_unicycler_01088	154.34	180.362	188.249	243.43	249.259	221.452	-0.4463	0.0166153	0.0412921	--	NC_999999999.1	1063547	1065253	+	1707	protein_coding	gnl|BL_ORD_ID|302800 sp|Q52981|PHAD_RHIME Probable K(+)/H(+) antiporter subunit D OS=Rhizobium meliloti (strain 1021) OX=266834 GN=phaD PE=3 SV=2//9.35115e-122 && PF00361:Proton-conducting membrane transporter	-	171	230	297	189	187	177	14.4404	16.973	17.6816	23.1836	23.7275	21.1391
Na(+)/H(+) antiporter subunit E	22021E_unicycler_01089	52.3493	51.7559	36.7625	52.8075	70.6455	75.0684	-0.503684	0.0777959	0.149222	--	NC_999999999.1	1065250	1065744	+	495	protein_coding	gnl|BL_ORD_ID|302806 sp|Q52982|PHAE_RHIME Probable K(+)/H(+) antiporter subunit E OS=Rhizobium meliloti (strain 1021) OX=266834 GN=phaE PE=3 SV=1//2.20173e-11 && PF01899:Na+/H+ ion antiporter subunit	-	58	66	58	41	53	60	16.8904	16.7959	11.9075	17.3432	23.1907	24.7112
hypothetical protein	22021E_unicycler_01096	1490.15	1335.46	1164.36	1137.29	1054.35	1158.56	0.25133	0.104201	0.189512	--	NC_999999999.1	1068667	1068984	+	318	protein_coding	-//- && -	-	1651	1703	1837	883	791	926	748.405	674.608	587.057	581.414	538.757	593.651
hypothetical protein	22021E_unicycler_01098	3863.92	2644.26	2579.08	16589.3	14810.2	14959.9	-2.35133	1.25e-40	8.36e-39	--	NC_999999999.1	1070729	1070968	+	240	protein_coding	-//- && -	-	4281	3372	4069	12880	11111	11957	2571.29	1769.86	1722.96	11237.2	10027.3	10156.8
Putidaredoxin reductase	22021E_unicycler_01099	1330.4	1289.98	1587.13	3078.29	3020.43	3165.39	-1.13814	1.01e-14	1.67e-13	--	NC_999999999.1	1070965	1072194	-	1230	protein_coding	gnl|BL_ORD_ID|467953 sp|P33009|TERPA_PSESP Terpredoxin reductase OS=Pseudomonas sp. OX=306 GN=terPA PE=4 SV=1//2.33476e-74 && PF14759:Reductase C-terminal|PF07992:Pyridine nucleotide-disulphide oxidoreductase	Pyr_redox_2	1474	1645	2504	2390	2266	2530	172.746	168.471	206.884	406.86	399.023	419.336
2,3-dimethylmalate dehydratase large subunit	22021E_unicycler_01101	63.1802	58.0294	75.4265	56.6715	58.6491	50.0456	0.255123	0.345132	0.481372	--	NC_999999999.1	1073275	1075272	+	1998	protein_coding	gnl|BL_ORD_ID|214214 sp|Q94AR8|LEUC_ARATH 3-isopropylmalate dehydratase large subunit, chloroplastic OS=Arabidopsis thaliana OX=3702 GN=IIL1 PE=1 SV=1//1.06182e-61 && PF00694:Aconitase C-terminal domain|PF00330:Aconitase family (aconitate hydratase)	Aconitase	70	74	119	44	44	40	5.05032	4.66552	6.05271	4.61115	4.7698	4.08142
hypothetical protein	22021E_unicycler_01102	55.0571	83.9073	67.8205	36.0637	34.6563	45.0411	0.837885	0.0048998	0.0144351	--	NC_999999999.1	1075299	1076285	+	987	protein_coding	gnl|BL_ORD_ID|553003 sp|P27103|YTCB_PSESQ UPF0065 protein in tcbD-tcbE intergenic region OS=Pseudomonas sp. (strain P51) OX=65067 PE=3 SV=1//1.90847e-55 && PF03401:Tripartite tricarboxylate transporter family receptor	-	61	107	107	28	26	36	8.90901	13.6562	11.017	5.94008	5.70558	7.43588
Glutathione S-transferase GST-6.0	22021E_unicycler_01103	294.239	374.838	373.963	282.069	218.601	263.991	0.44907	0.0162194	0.0404499	--	NC_999999999.1	1076314	1076985	+	672	protein_coding	gnl|BL_ORD_ID|163093 sp|Q9P6M1|GST3_SCHPO Glutathione S-transferase 3 OS=Schizosaccharomyces pombe (strain 972 / ATCC 24843) OX=284812 GN=gst3 PE=1 SV=3//2.48953e-11 && PF13417:Glutathione S-transferase, N-terminal domain	-	326	478	590	219	164	211	69.9302	89.603	89.2239	68.238	52.8589	64.0118
Riboflavin biosynthesis protein RibD	22021E_unicycler_01105	246.403	317.593	340.37	148.119	129.295	170.155	1.01614	5.98e-07	4.05e-06	--	NC_999999999.1	1077891	1078811	+	921	protein_coding	gnl|BL_ORD_ID|349696 sp|Q58085|RIB7_METJA 2,5-diamino-6-ribosylamino-4(3H)-pyrimidinone 5&apos;-phosphate reductase OS=Methanocaldococcus jannaschii (strain ATCC 43067 / DSM 2661 / JAL-1 / JCM 10045 / NBRC 100440) OX=243232 GN=arfC PE=1 SV=1//3.00691e-24 && PF01872:RibD C-terminal domain	RibD_C	273	405	537	115	97	136	42.7287	55.3935	59.2534	26.1451	22.8116	30.1041
hypothetical protein	22021E_unicycler_01106	2.70772	1.56836	2.53534	0	1.33293	0	2.29567	0.179463	1	--	NC_999999999.1	1078913	1080619	-	1707	protein_coding	-//- && PF01609:Transposase DDE domain	Transposase_11	3	2	4	0	1	0	0.25334	0.147591	0.238136	0	0.126885	0
hypothetical protein	22021E_unicycler_01108	82.1343	42.3457	69.722	42.5036	31.9904	51.2968	0.621744	0.051518	0.106689	--	NC_999999999.1	1083031	1083897	-	867	protein_coding	-//- && PF13649:Methyltransferase domain	-	91	54	110	33	24	41	15.13	7.84582	12.8935	7.96979	5.99564	9.64077
D-inositol 3-phosphate glycosyltransferase	22021E_unicycler_01109	128.166	151.347	190.151	92.7351	70.6455	71.315	1.00533	2.75e-05	0.000138444	--	NC_999999999.1	1083894	1084967	-	1074	protein_coding	gnl|BL_ORD_ID|249066 sp|D5USX8|MSHA_TSUPD D-inositol 3-phosphate glycosyltransferase OS=Tsukamurella paurometabola (strain ATCC 8368 / DSM 20162 / JCM 10117 / NBRC 16120 / NCTC 13040) OX=521096 GN=mshA PE=3 SV=1//8.26852e-11 && PF00534:Glycosyl transferases group 1|PF13579:Glycosyl transferase 4-like domain	Glycos_transf_1	142	193	300	72	53	57	19.059	22.6369	28.3867	14.0372	10.6885	10.8198
6-carboxy-5,6,7,8-tetrahydropterin synthase	22021E_unicycler_01110	207.592	128.606	139.444	167.438	162.618	203.936	-0.172265	0.444947	0.579162	--	NC_999999999.1	1084964	1085362	-	399	protein_coding	gnl|BL_ORD_ID|336646 sp|O31676|QUED_BACSU 6-carboxy-5,6,7,8-tetrahydropterin synthase OS=Bacillus subtilis (strain 168) OX=224308 GN=queD PE=1 SV=2//9.04215e-06 && PF01242:6-pyruvoyl tetrahydropterin synthase	-	230	164	220	130	122	163	83.0943	51.7767	56.0336	68.2217	66.2263	83.284
L-threonine 3-dehydrogenase	22021E_unicycler_01111	369.153	280.737	287.128	342.605	345.23	271.497	-0.035517	0.85039	0.902704	--	NC_999999999.1	1085394	1086392	-	999	protein_coding	-//- && PF01262:Alanine dehydrogenase/PNT, C-terminal domain	-	409	358	453	266	259	217	59.0166	45.1421	46.082	55.753	56.1536	44.2834
Protein YceI	22021E_unicycler_01113	256.331	239.175	236.421	159.71	134.626	160.146	0.685766	0.00027359	0.00109507	--	NC_999999999.1	1087208	1087798	+	591	protein_coding	gnl|BL_ORD_ID|527237 sp|C1DI88|Y325_AZOVD UPF0312 protein Avin_03250 OS=Azotobacter vinelandii (strain DJ / ATCC BAA-1303) OX=322710 GN=Avin_03250 PE=3 SV=1//1.25049e-28 && PF04264:YceI-like domain	-	284	305	373	124	101	128	69.2703	65.0094	64.1386	43.9325	37.015	44.1539
Probable xanthine dehydrogenase subunit A	22021E_unicycler_01116	2296.15	1391.14	2311.6	1044.56	983.705	1178.57	0.903479	4.56e-06	2.68e-05	--	NC_999999999.1	1089769	1090776	-	1008	protein_coding	gnl|BL_ORD_ID|510871 sp|O32147|XDHA_BACSU Probable xanthine dehydrogenase subunit A OS=Bacillus subtilis (strain 168) OX=224308 GN=pucA PE=2 SV=1//1.07353e-15 && PF02625:XdhC and CoxI family|PF13478:XdhC Rossmann domain	-	2544	1774	3647	811	738	942	363.809	221.695	367.683	168.466	158.577	190.519
hypothetical protein	22021E_unicycler_01117	1458.56	1308.8	1570.01	588.61	690.46	741.926	1.10188	5.09e-12	6.51e-11	--	NC_999999999.1	1090798	1091403	-	606	protein_coding	-//- && PF06240:Carbon monoxide dehydrogenase subunit G (CoxG)	-	1616	1669	2477	457	518	593	384.402	346.934	415.386	157.905	185.14	199.494
hypothetical protein	22021E_unicycler_01118	1248.26	1115.1	1381.13	676.194	646.473	799.479	0.819284	4.06e-07	2.83e-06	--	NC_999999999.1	1091420	1092613	-	1194	protein_coding	-//- && PF05762:VWA domain containing CoxE-like protein	-	1383	1422	2179	525	485	639	166.968	150.023	185.46	92.0676	87.9793	109.105
hypothetical protein	22021E_unicycler_01119	1391.77	1406.82	1711.36	668.466	766.437	860.785	0.974543	3.21e-09	3.02e-08	--	NC_999999999.1	1092641	1093540	-	900	protein_coding	-//- && PF07728:AAA domain (dynein-related subfamily)	AAA_5	1542	1794	2700	519	575	688	246.978	251.098	304.874	120.747	138.379	155.845
Carbon monoxide dehydrogenase medium chain	22021E_unicycler_01120	2393.63	2844.22	3174.25	749.609	759.772	1143.54	1.66478	3.03e-18	6.51e-17	--	NC_999999999.1	1093664	1094455	-	792	protein_coding	gnl|BL_ORD_ID|82256 sp|Q4J6M6|CUTB_SULAC Glyceraldehyde dehydrogenase medium chain OS=Sulfolobus acidocaldarius (strain ATCC 33909 / DSM 639 / JCM 8929 / NBRC 15157 / NCIMB 11770) OX=330779 GN=cutB PE=1 SV=1//4.49369e-30 && PF00941:FAD binding domain in molybdopterin dehydrogenase	-	2652	3627	5008	582	570	914	482.686	576.881	642.595	153.868	155.881	235.271
Carbon monoxide dehydrogenase large chain (between CoxS and CutM - small and medium chains)	22021E_unicycler_01121	13252.5	14370.9	13872.8	4613.57	4706.59	6643.56	1.37813	2.97e-16	5.61e-15	--	NC_999999999.1	1094474	1096918	-	2445	protein_coding	gnl|BL_ORD_ID|92857 sp|P19913|DCML_HYDPS Carbon monoxide dehydrogenase large chain OS=Hydrogenophaga pseudoflava OX=47421 GN=cutL PE=1 SV=2//8.91689e-166 && PF02738:Molybdopterin-binding domain of aldehyde dehydrogenase|PF01315:Aldehyde oxidase and xanthine dehydrogenase, a/b hammerhead domain	-	14683	18326	21887	3582	3531	5310	865.67	944.175	909.716	306.76	312.797	442.754
Carbon monoxide dehydrogenase small chain	22021E_unicycler_01122	3384.66	3746.81	2670.99	1379.43	1418.24	2194.5	0.973128	1.16e-06	7.56e-06	--	NC_999999999.1	1096930	1097421	-	492	protein_coding	gnl|BL_ORD_ID|92865 sp|P19921|DCMS_OLICO Carbon monoxide dehydrogenase small chain OS=Oligotropha carboxidovorans (strain ATCC 49405 / DSM 1227 / KCTC 32145 / OM5) OX=504832 GN=coxS PE=1 SV=2//1.20496e-55 && PF01799:[2Fe-2S] binding domain|PF00111:2Fe-2S iron-sulfur cluster binding domain	Fer2	3750	4778	4214	1071	1064	1754	1098.71	1223.33	870.418	455.802	468.403	726.794
Acetoin catabolism regulatory protein	22021E_unicycler_01123	984.709	1139.41	1329.79	882.272	762.438	950.867	0.412776	0.0145038	0.0368686	--	NC_999999999.1	1097577	1098722	+	1146	protein_coding	gnl|BL_ORD_ID|7151 sp|P28614|ACOR_CUPNH Acetoin catabolism regulatory protein OS=Cupriavidus necator (strain ATCC 17699 / H16 / DSM 428 / Stanier 337) OX=381666 GN=acoR PE=1 SV=2//6.40944e-14 && PF02954:Bacterial regulatory protein, Fis family	HTH_8	1091	1453	2098	685	572	760	137.232	159.715	186.046	125.158	108.107	135.2
Thioredoxin	22021E_unicycler_01124	845.713	765.36	790.394	3659.17	2953.78	3266.73	-2.0409	1.37e-42	9.87e-41	--	NC_999999999.1	1098814	1099140	+	327	protein_coding	gnl|BL_ORD_ID|296183 sp|P38657|PDIA3_BOVIN Protein disulfide-isomerase A3 OS=Bos taurus OX=9913 GN=PDIA3 PE=2 SV=1//9.62335e-11 && PF00085:Thioredoxin	-	937	976	1247	2841	2216	2611	413.055	375.981	387.541	1819.18	1467.79	1627.82
hypothetical protein	22021E_unicycler_01125	455.8	486.192	470.306	403.14	343.897	447.908	0.240671	0.150127	0.253368	--	NC_999999999.1	1099148	1099474	-	327	protein_coding	-//- && -	-	505	620	742	313	258	358	222.618	238.84	230.598	200.423	170.889	223.194
hypothetical protein	22021E_unicycler_01126	465.729	461.882	558.41	164.862	190.61	191.424	1.44338	9.22e-16	1.66e-14	--	NC_999999999.1	1099515	1100441	-	927	protein_coding	-//- && PF13560:Helix-turn-helix domain	-	516	589	881	128	143	153	80.2392	80.0386	96.5817	28.9123	33.4118	33.648
Aspartate ammonia-lyase	22021E_unicycler_01127	825.856	1163.72	939.979	477.843	451.865	529.232	1.00578	8.35e-09	7.5e-08	--	NC_999999999.1	1100486	1101907	-	1422	protein_coding	gnl|BL_ORD_ID|29268 sp|Q9ZLI5|ASPA_HELPJ Aspartate ammonia-lyase OS=Helicobacter pylori (strain J99 / ATCC 700824) OX=85963 GN=aspA PE=3 SV=1//0 && PF10415:Fumarase C C-terminus|PF00206:Lyase	-	915	1484	1483	371	339	423	92.7551	131.461	105.984	54.6294	51.6349	60.644
Dihydroorotase	22021E_unicycler_01128	18.9541	9.41017	10.1414	14.1679	15.9952	15.0137	-0.249293	0.621347	0.730205	--	NC_999999999.1	1101936	1102979	-	1044	protein_coding	gnl|BL_ORD_ID|331711 sp|Q2G9U3|PYRC_NOVAD Dihydroorotase OS=Novosphingobium aromaticivorans (strain ATCC 700278 / DSM 12444 / CIP 105152 / NBRC 16084 / F199) OX=279238 GN=pyrC PE=3 SV=1//3.79448e-149 && PF01979:Amidohydrolase family	Amidohydro_1	21	12	16	11	12	12	2.89958	1.44792	1.55746	2.2062	2.48957	2.3433
hypothetical protein	22021E_unicycler_01133	35.2004	36.8565	27.8888	112.055	91.9724	115.105	-1.68417	2.44e-10	2.63e-09	--	NC_999999999.1	1107572	1108024	+	453	protein_coding	gnl|BL_ORD_ID|541812 sp|P96684|YDFG_BACSU Uncharacterized protein YdfG OS=Bacillus subtilis (strain 168) OX=224308 GN=ydfG PE=4 SV=1//7.35444e-26 && PF02627:Carboxymuconolactone decarboxylase family	CMD	39	47	44	87	69	92	12.4103	13.0696	9.87081	40.2136	32.9909	41.4035
hypothetical protein	22021E_unicycler_01135	75.8163	40.7774	34.861	75.9913	75.9772	53.799	-0.455308	0.150889	0.254375	--	NC_999999999.1	1109305	1109886	-	582	protein_coding	-//- && PF00440:Bacterial regulatory proteins, tetR family	TetR_N	84	52	55	59	57	43	20.8052	11.255	9.60369	21.2266	21.2127	15.0623
hypothetical protein	22021E_unicycler_01136	45.1287	41.5616	48.8054	45.0796	46.6527	36.2831	0.0857787	0.775491	0.849589	--	NC_999999999.1	1110055	1110453	+	399	protein_coding	-//- && PF07080:Protein of unknown function (DUF1348)	-	50	53	77	35	35	29	18.064	16.7327	19.6117	18.3674	18.9993	14.8174
Transcriptional regulator ModE	22021E_unicycler_01137	164.269	142.721	197.757	123.647	122.63	102.594	0.536398	0.0133312	0.034275	--	NC_999999999.1	1110524	1111294	-	771	protein_coding	gnl|BL_ORD_ID|245345 sp|P0A9H0|MODE_SHIFL Transcriptional regulator ModE OS=Shigella flexneri OX=623 GN=modE PE=3 SV=1//4.34453e-18 && PF03459:TOBE domain|PF00126:Bacterial regulatory helix-turn-helix protein, lysR family	TOBE	182	182	312	96	92	82	34.0278	29.7359	41.1243	26.0717	25.845	21.6824
Molybdate-binding periplasmic protein	22021E_unicycler_01138	83.9395	87.8282	85.5679	79.8552	98.6371	98.8401	-0.107599	0.642394	0.747234	--	NC_999999999.1	1111343	1112104	+	762	protein_coding	gnl|BL_ORD_ID|245242 sp|P37734|MODA_AZOVI Molybdate-binding protein ModA OS=Azotobacter vinelandii OX=354 GN=modA PE=3 SV=1//5.5225e-78 && PF13531:Bacterial extracellular solute-binding protein	-	93	112	135	62	74	79	17.5932	18.5151	18.0043	17.0368	21.0339	21.1358
Sulfate/thiosulfate import ATP-binding protein CysA	22021E_unicycler_01140	72.206	57.2452	85.5679	65.6874	41.3209	42.5388	0.527216	0.0703401	0.137609	--	NC_999999999.1	1112782	1113873	+	1092	protein_coding	gnl|BL_ORD_ID|245266 sp|Q5P4W2|MODC_AROAE Molybdenum import ATP-binding protein ModC OS=Aromatoleum aromaticum (strain EbN1) OX=76114 GN=modC PE=3 SV=1//5.50828e-141 && PF00005:ABC transporter|PF03459:TOBE domain	ABC_tran	80	73	135	51	31	34	10.5605	8.42101	12.5635	9.77911	6.14869	6.34751
2-dehydropantoate 2-reductase	22021E_unicycler_01143	1409.82	1175.49	1756.36	1508.23	1387.58	1757.85	-0.0997371	0.577205	0.694064	--	NC_999999999.1	1115426	1116331	+	906	protein_coding	gnl|BL_ORD_ID|292968 sp|O50098|PANE_PYRHO Putative 2-dehydropantoate 2-reductase OS=Pyrococcus horikoshii (strain ATCC 700860 / DSM 12428 / JCM 9974 / NBRC 100139 / OT-3) OX=70601 GN=PH1390 PE=3 SV=1//3.83806e-40 && PF02558:Ketopantoate reductase PanE/ApbA|PF08546:Ketopantoate reductase PanE/ApbA C terminal	-	1562	1499	2771	1171	1041	1405	248.525	208.419	310.818	270.633	248.866	316.151
D-amino acid dehydrogenase 1	22021E_unicycler_01144	574.94	501.091	553.973	21447.6	17250.8	32642.3	-5.4519	2.66e-153	1.23e-150	--	NC_999999999.1	1116332	1117642	-	1311	protein_coding	gnl|BL_ORD_ID|88628 sp|A9BU40|DADA_DELAS D-amino acid dehydrogenase OS=Delftia acidovorans (strain DSM 14801 / SPH-1) OX=398578 GN=dadA PE=3 SV=1//0 && PF01266:FAD dependent oxidoreductase	DAO	637	639	874	16652	12942	26090	70.0411	61.3991	67.7497	2659.59	2138.17	4057.12
Leucine-responsive regulatory protein	22021E_unicycler_01145	262.649	182.714	143.247	609.218	535.839	591.789	-1.56727	9.21e-14	1.39e-12	--	NC_999999999.1	1117774	1118241	+	468	protein_coding	gnl|BL_ORD_ID|223443 sp|P37425|LRP_SERMA Leucine-responsive regulatory protein OS=Serratia marcescens OX=615 GN=lrp PE=3 SV=3//4.26279e-51 && PF13412:Winged helix-turn-helix DNA-binding|PF01037:AsnC family	AsnC_trans_reg	291	233	226	473	402	473	89.6321	62.7153	49.0751	211.625	186.047	206.045
Molybdate-binding protein	22021E_unicycler_01147	1467.59	1900.07	2030.18	1773.56	1664.83	1704.05	0.0704979	0.662632	0.763271	--	NC_999999999.1	1118634	1119431	-	798	protein_coding	gnl|BL_ORD_ID|515489 sp|P57911|Y1146_PASMU Uncharacterized protein PM1146 OS=Pasteurella multocida (strain Pm70) OX=272843 GN=PM1146 PE=4 SV=1//4.56099e-33 && PF13531:Bacterial extracellular solute-binding protein	-	1626	2423	3203	1377	1249	1362	293.72	382.485	407.899	361.312	339.002	347.953
Tungstate-binding protein TupA	22021E_unicycler_01148	2095.78	2097.68	2430.76	2617.19	2395.28	2554.83	-0.191749	0.180509	0.294213	--	NC_999999999.1	1119445	1120275	-	831	protein_coding	gnl|BL_ORD_ID|488695 sp|Q93KD6|TUPA_PEPAC Tungstate-binding protein TupA OS=Peptoclostridium acidaminophilum OX=1731 GN=tupA PE=1 SV=1//3.3663e-63 && PF12849:PBP superfamily domain	-	2322	2675	3835	2032	1797	2042	402.789	405.496	468.989	512.005	468.371	500.958
Glutamine transport ATP-binding protein GlnQ	22021E_unicycler_01149	616.459	701.842	827.79	911.895	941.051	794.474	-0.301349	0.0712699	0.139104	--	NC_999999999.1	1120272	1121054	-	783	protein_coding	gnl|BL_ORD_ID|47856 sp|Q52666|BZTD_RHOCB Glutamate/glutamine/aspartate/asparagine transport ATP-binding protein BztD OS=Rhodobacter capsulatus (strain ATCC BAA-309 / NBRC 16581 / SB1003) OX=272942 GN=bztD PE=3 SV=2//7.40656e-39 && PF00005:ABC transporter	ABC_tran	683	895	1306	708	706	635	125.741	143.988	169.504	189.332	195.293	165.333
Tungstate uptake system permease protein TupB	22021E_unicycler_01150	1268.12	1414.66	1372.26	2241.1	2303.31	2029.35	-0.696697	1.04e-06	6.83e-06	--	NC_999999999.1	1121051	1121800	-	750	protein_coding	gnl|BL_ORD_ID|488696 sp|Q0P886|TUPB_CAMJE Tungstate uptake system permease protein TupB OS=Campylobacter jejuni subsp. jejuni serotype O:2 (strain ATCC 700819 / NCTC 11168) OX=192222 GN=tupB PE=1 SV=1//4.61098e-19 && PF00528:Binding-protein-dependent transport system inner membrane component	BPD_transp_1	1405	1804	2165	1740	1728	1622	270.042	302.997	293.356	485.78	499.029	440.896
hypothetical protein	22021E_unicycler_01151	435.041	539.516	515.309	588.61	617.148	539.241	-0.226776	0.164205	0.272102	--	NC_999999999.1	1121935	1123032	+	1098	protein_coding	gnl|BL_ORD_ID|553673 sp|O32207|YVGK_BACSU Uncharacterized protein YvgK OS=Bacillus subtilis (strain 168) OX=224308 GN=yvgK PE=4 SV=1//2.87401e-26 && PF12727:PBP superfamily domain|PF00126:Bacterial regulatory helix-turn-helix protein, lysR family	HTH_1	482	688	813	457	463	431	63.2792	78.9314	75.2466	87.1496	91.3318	80.0243
hypothetical protein	22021E_unicycler_01152	408.866	369.349	444.953	864.24	683.795	681.871	-0.865605	3.29e-07	2.32e-06	--	NC_999999999.1	1123029	1123532	-	504	protein_coding	-//- && -	-	453	471	702	671	513	545	129.564	117.721	141.548	278.769	220.46	220.451
High-affinity branched-chain amino acid transport ATP-binding protein LivF	22021E_unicycler_01155	231.059	232.902	286.494	119.783	83.9748	125.114	1.19048	2.97e-08	2.5e-07	--	NC_999999999.1	1125280	1126026	-	747	protein_coding	gnl|BL_ORD_ID|218810 sp|P0A191|LIVF_SALTY High-affinity branched-chain amino acid transport ATP-binding protein LivF OS=Salmonella typhimurium (strain LT2 / SGSC1412 / ATCC 700720) OX=99287 GN=livF PE=3 SV=1//4.51795e-61 && PF00005:ABC transporter	ABC_tran	256	297	452	93	63	100	49.401	50.0841	61.4917	26.0684	18.2668	27.2914
Lipopolysaccharide export system ATP-binding protein LptB	22021E_unicycler_01156	429.626	413.263	529.253	297.525	221.267	257.735	0.822277	9.87e-06	5.45e-05	--	NC_999999999.1	1126023	1127864	-	1842	protein_coding	gnl|BL_ORD_ID|218816 sp|P0A193|LIVG_SALTY High-affinity branched-chain amino acid transport ATP-binding protein LivG OS=Salmonella typhimurium (strain LT2 / SGSC1412 / ATCC 700720) OX=99287 GN=livG PE=3 SV=1//4.11309e-51 && PF02653:Branched-chain amino acid transport system / permease component|PF12399:Branched-chain amino acid ATP-binding cassette transporter|PF00005:ABC transporter	BPD_transp_2	476	527	835	231	166	206	37.2506	36.04	46.0676	26.2588	19.5192	22.7995
Leu/Ile/Val-binding protein homolog 3	22021E_unicycler_01158	3528.17	3962.46	3947.53	2943.05	2227.33	3006.49	0.484217	0.00253188	0.00800065	--	NC_999999999.1	1128982	1130133	-	1152	protein_coding	gnl|BL_ORD_ID|218785 sp|Q8G3D4|LIVB3_BRUSU Leu/Ile/Val-binding protein homolog 3 OS=Brucella suis biovar 1 (strain 1330) OX=204722 GN=BR0014 PE=3 SV=1//2.49725e-08 && PF13458:Periplasmic binding protein	-	3909	5053	6228	2285	1671	2403	489.136	552.536	549.407	415.323	314.172	425.254
1,2-phenylacetyl-CoA epoxidase, subunit E	22021E_unicycler_01159	331.245	374.838	325.158	786.961	645.14	636.83	-1.00479	1.58e-09	1.55e-08	--	NC_999999999.1	1130168	1131253	-	1086	protein_coding	gnl|BL_ORD_ID|290512 sp|P76081|PAAE_ECOLI 1,2-phenylacetyl-CoA epoxidase, subunit E OS=Escherichia coli (strain K12) OX=83333 GN=paaE PE=1 SV=1//2.6321e-94 && PF00111:2Fe-2S iron-sulfur cluster binding domain|PF00175:Oxidoreductase NAD-binding domain|PF00970:Oxidoreductase FAD-binding domain	NAD_binding_1	367	478	513	611	484	509	48.7139	55.4449	48.0049	117.805	96.5292	95.5509
1,2-phenylacetyl-CoA epoxidase, subunit C	22021E_unicycler_01161	310.486	416.4	434.812	604.066	418.541	532.986	-0.41963	0.0306044	0.069015	--	NC_999999999.1	1131793	1132566	-	774	protein_coding	gnl|BL_ORD_ID|290510 sp|P76079|PAAC_ECOLI 1,2-phenylacetyl-CoA epoxidase, subunit C OS=Escherichia coli (strain K12) OX=83333 GN=paaC PE=1 SV=1//7.8408e-64 && PF05138:Phenylacetic acid catabolic protein	-	344	531	686	469	314	426	64.0669	86.4206	90.0703	126.877	87.8683	112.206
1,2-phenylacetyl-CoA epoxidase, subunit B	22021E_unicycler_01162	111.017	113.706	121.697	231.838	206.605	220.201	-0.92523	1.4e-06	9.04e-06	--	NC_999999999.1	1132580	1132915	-	336	protein_coding	gnl|BL_ORD_ID|290509 sp|P76078|PAAB_ECOLI 1,2-phenylacetyl-CoA epoxidase, subunit B OS=Escherichia coli (strain K12) OX=83333 GN=paaB PE=1 SV=1//1.29011e-38 && PF06243:Phenylacetic acid degradation B	-	123	145	192	180	155	176	52.7694	54.3616	58.0711	112.172	99.9162	106.787
1,2-phenylacetyl-CoA epoxidase, subunit A	22021E_unicycler_01163	650.756	468.156	488.688	1266.09	982.372	1292.43	-1.14083	3.73e-10	3.93e-09	--	NC_999999999.1	1132947	1133957	-	1011	protein_coding	gnl|BL_ORD_ID|290508 sp|P76077|PAAA_ECOLI 1,2-phenylacetyl-CoA epoxidase, subunit A OS=Escherichia coli (strain K12) OX=83333 GN=paaA PE=1 SV=1//1.07951e-146 && PF05138:Phenylacetic acid catabolic protein	-	721	597	771	983	737	1033	102.802	74.3853	77.5	203.589	157.892	208.303
Phenylacetate-coenzyme A ligase	22021E_unicycler_01164	638.12	542.653	541.296	1554.6	1154.32	1580.19	-1.31759	1.62e-14	2.65e-13	--	NC_999999999.1	1133969	1135288	-	1320	protein_coding	gnl|BL_ORD_ID|290523 sp|Q9L9C1|PAAK_AZOEV Phenylacetate-coenzyme A ligase OS=Azoarcus evansii OX=59406 GN=paaK PE=1 SV=1//0 && PF00501:AMP-binding enzyme|PF14535:AMP-binding enzyme C-terminal domain	AMP-binding	707	692	854	1207	866	1263	77.2079	66.0383	65.748	191.463	142.098	195.064
Acyl-coenzyme A thioesterase PaaI	22021E_unicycler_01165	263.552	252.506	202.194	665.89	531.841	837.013	-1.50523	2.99e-14	4.73e-13	--	NC_999999999.1	1135324	1135761	-	438	protein_coding	gnl|BL_ORD_ID|290520 sp|P76084|PAAI_ECOLI Acyl-coenzyme A thioesterase PaaI OS=Escherichia coli (strain K12) OX=83333 GN=paaI PE=1 SV=1//5.8438e-34 && PF03061:Thioesterase superfamily	4HBT	292	322	319	517	399	669	96.1004	92.6074	74.0142	247.154	197.307	311.386
1,2-epoxyphenylacetyl-CoA isomerase	22021E_unicycler_01166	372.763	389.738	320.087	1182.37	853.078	1313.7	-1.6307	2.54e-18	5.5e-17	--	NC_999999999.1	1135779	1136582	-	804	protein_coding	gnl|BL_ORD_ID|290518 sp|P77467|PAAG_ECOLI 1,2-epoxyphenylacetyl-CoA isomerase OS=Escherichia coli (strain K12) OX=83333 GN=paaG PE=1 SV=1//7.33298e-48 && PF00378:Enoyl-CoA hydratase/isomerase	ECH	413	497	505	918	640	1050	74.0475	77.8689	63.8313	239.077	172.412	266.244
2,3,4,5-tetrahydropyridine-2,6-dicarboxylate N-acetyltransferase	22021E_unicycler_01167	78.524	74.4971	58.9468	137.815	114.632	128.867	-0.854397	0.000223105	0.000914009	--	NC_999999999.1	1136761	1137363	+	603	protein_coding	gnl|BL_ORD_ID|49980 sp|Q8ZRX6|CAIE_SALTY Carnitine operon protein CaiE OS=Salmonella typhimurium (strain LT2 / SGSC1412 / ATCC 700720) OX=99287 GN=caiE PE=3 SV=1//2.98153e-85 && -	-	87	95	93	107	86	103	20.7979	19.8459	15.6734	37.1551	30.8905	34.8231
Uncharacterized HTH-type transcriptional regulator YxaF	22021E_unicycler_01168	463.021	289.363	401.852	461.1	490.52	517.972	-0.349364	0.0684317	0.13456	--	NC_999999999.1	1137368	1138024	-	657	protein_coding	gnl|BL_ORD_ID|553890 sp|P42105|YXAF_BACSU Uncharacterized HTH-type transcriptional regulator YxaF OS=Bacillus subtilis (strain 168) OX=224308 GN=yxaF PE=1 SV=2//3.09431e-07 && PF00440:Bacterial regulatory proteins, tetR family	TetR_N	513	369	634	358	368	414	112.556	70.7497	98.0669	114.096	121.318	128.464
Alpha-keto acid-binding periplasmic protein TakP	22021E_unicycler_01174	9937.35	10550.4	7597.79	6703.98	5998.2	6575.99	0.542743	0.000729682	0.0026547	--	NC_999999999.1	1142736	1143815	-	1080	protein_coding	gnl|BL_ORD_ID|463873 sp|Q3J1R2|TAKP_RHOS4 Alpha-keto acid-binding periplasmic protein TakP OS=Rhodobacter sphaeroides (strain ATCC 17023 / 2.4.1 / NCIB 8253 / DSM 158) OX=272943 GN=takP PE=1 SV=1//4.20908e-126 && PF03480:Bacterial extracellular solute-binding protein, family 7	-	11010	13454	11987	5205	4500	5256	1469.54	1569.25	1127.94	1009.13	902.469	992.153
1-deoxy-D-xylulose-5-phosphate synthase	22021E_unicycler_01175	632.705	610.092	590.101	1049.71	1176.98	877.049	-0.75998	2.61e-06	1.61e-05	--	NC_999999999.1	1143910	1145793	-	1884	protein_coding	gnl|BL_ORD_ID|109414 sp|A1TNR1|DXS_ACIAC 1-deoxy-D-xylulose-5-phosphate synthase OS=Acidovorax citrulli (strain AAC00-1) OX=397945 GN=dxs PE=3 SV=1//0 && PF13292:1-deoxy-D-xylulose-5-phosphate synthase|PF02779:Transketolase, pyrimidine binding domain|PF02780:Transketolase, C-terminal domain	-	701	778	931	815	883	701	53.6357	52.0191	50.2189	90.5792	101.513	75.855
Farnesyl diphosphate synthase	22021E_unicycler_01176	341.173	371.702	369.526	562.851	549.169	422.885	-0.502865	0.00356592	0.0108913	--	NC_999999999.1	1145809	1146723	-	915	protein_coding	gnl|BL_ORD_ID|149124 sp|Q42698|GGPPS_CATRO Geranylgeranyl pyrophosphate synthase, chloroplastic OS=Catharanthus roseus OX=4058 GN=GGPS1 PE=3 SV=1//3.06804e-43 && PF00348:Polyprenyl synthetase	-	378	474	583	437	412	338	59.5507	65.2561	64.7509	100.003	97.5258	75.3083
Exodeoxyribonuclease 7 small subunit	22021E_unicycler_01177	292.434	205.455	176.206	497.163	570.496	569.269	-1.2849	1.51e-10	1.66e-09	--	NC_999999999.1	1146720	1146986	-	267	protein_coding	gnl|BL_ORD_ID|123712 sp|Q12CR1|EX7S_POLSJ Exodeoxyribonuclease 7 small subunit OS=Polaromonas sp. (strain JS666 / ATCC BAA-500) OX=296591 GN=xseB PE=3 SV=1//7.14958e-19 && -	-	324	262	278	386	428	455	174.924	123.61	105.811	302.711	347.197	347.414
Salicylate 5-hydroxylase, large oxygenase component	22021E_unicycler_01178	396.23	377.191	309.946	687.785	925.056	704.392	-1.09841	1.12e-09	1.12e-08	--	NC_999999999.1	1147231	1148370	+	1140	protein_coding	gnl|BL_ORD_ID|63254 sp|O04121|CHMO_SPIOL Choline monooxygenase, chloroplastic OS=Spinacia oleracea OX=3562 GN=CMO PE=1 SV=1//1.30426e-13 && PF00355:Rieske [2Fe-2S] domain|PF00848:Ring hydroxylating alpha subunit (catalytic domain)	-	439	481	489	534	694	563	55.5106	53.1501	43.5916	98.0817	131.855	100.682
Putative thiosulfate sulfurtransferase SseB	22021E_unicycler_01180	442.262	578.725	467.771	708.393	679.796	621.817	-0.432782	0.00969874	0.0259929	--	NC_999999999.1	1149324	1150235	+	912	protein_coding	gnl|BL_ORD_ID|472141 sp|Q9I452|THTM_PSEAE Probable 3-mercaptopyruvate sulfurtransferase OS=Pseudomonas aeruginosa (strain ATCC 15692 / DSM 22644 / CIP 104116 / JCM 14847 / LMG 12228 / 1C / PRS 101 / PAO1) OX=208964 GN=sseA PE=3 SV=1//4.41491e-68 && PF00581:Rhodanese-like domain	Rhodanese	490	738	738	550	510	497	77.4493	101.935	82.2356	126.276	121.121	111.099
hypothetical protein	22021E_unicycler_01181	383.594	504.228	519.746	677.482	718.451	624.319	-0.51932	0.0025308	0.00800065	--	NC_999999999.1	1150232	1150777	+	546	protein_coding	-//- && PF10986:Protein of unknown function (DUF2796)	-	425	643	820	526	539	499	112.205	148.348	152.623	201.718	213.816	186.318
Uncharacterized ABC transporter ATP-binding protein Rv0986	22021E_unicycler_01182	203.079	228.981	236.421	470.116	487.854	272.749	-0.878581	5.24e-05	0.000249129	--	NC_999999999.1	1150782	1151489	+	708	protein_coding	gnl|BL_ORD_ID|219917 sp|Q31GF5|LOLD_HYDCU Lipoprotein-releasing system ATP-binding protein LolD OS=Hydrogenovibrio crunogenus (strain XCL-2) OX=317025 GN=lolD PE=3 SV=1//2.06943e-26 && PF00005:ABC transporter	ABC_tran	225	292	373	365	366	218	45.8106	51.9533	53.5395	107.947	111.967	62.7726
hypothetical protein	22021E_unicycler_01183	136.289	136.447	155.29	321.997	306.575	250.228	-1.03497	5.14e-08	4.18e-07	--	NC_999999999.1	1151486	1152748	+	1263	protein_coding	-//- && PF02687:FtsX-like permease family|PF12704:MacB-like periplasmic core domain	-	151	174	245	250	230	200	17.2342	17.3544	19.7134	41.4466	39.4428	32.283
hypothetical protein	22021E_unicycler_01184	357.42	388.169	386.006	481.707	594.488	484.191	-0.462503	0.00525832	0.0153105	--	NC_999999999.1	1152751	1153350	+	600	protein_coding	-//- && PF11736:Protein of unknown function (DUF3299)	-	396	495	609	374	446	387	95.1394	103.924	103.149	130.519	161	131.494
hypothetical protein	22021E_unicycler_01185	223.839	403.853	341.638	735.441	566.497	650.593	-1.00835	1.6e-06	1.02e-05	--	NC_999999999.1	1153502	1153984	+	483	protein_coding	-//- && PF01814:Hemerythrin HHE cation binding domain	-	248	515	539	571	425	520	74.0152	134.315	113.407	247.537	190.583	219.484
Dodecin	22021E_unicycler_01186	1278.05	2043.57	1647.34	984.023	909.061	1162.31	0.701705	0.000195823	0.000809427	--	NC_999999999.1	1154054	1154263	+	210	protein_coding	gnl|BL_ORD_ID|104527 sp|A1WUH0|DODEC_HALHL Dodecin OS=Halorhodospira halophila (strain DSM 244 / SL1) OX=349124 GN=Hhal_0546 PE=1 SV=1//1.98804e-28 && -	-	1416	2606	2599	764	682	929	971.987	1563.22	1257.72	761.773	703.41	901.869
Carboxymethylenebutenolidase	22021E_unicycler_01189	1500.98	2841.87	2150.61	1250.64	1316.94	1294.93	0.749728	0.000212992	0.000875295	--	NC_999999999.1	1155614	1156522	-	909	protein_coding	gnl|BL_ORD_ID|100192 sp|P71505|DLHH_METEA Putative carboxymethylenebutenolidase OS=Methylobacterium extorquens (strain ATCC 14718 / DSM 1338 / JCM 2805 / NCIMB 9133 / AM1) OX=272630 GN=MexAM1_META1p1735 PE=3 SV=2//1.82563e-104 && PF01738:Dienelactone hydrolase family	-	1663	3624	3393	971	988	1035	263.721	502.213	379.331	223.67	235.416	232.126
Aspartate racemase	22021E_unicycler_01190	1799.73	2600.34	2485.9	1405.19	1616.85	2243.29	0.387285	0.052225	0.107814	--	NC_999999999.1	1156598	1157356	-	759	protein_coding	gnl|BL_ORD_ID|337911 sp|O58403|RACD_PYRHO Aspartate racemase OS=Pyrococcus horikoshii (strain ATCC 700860 / DSM 12428 / JCM 9974 / NBRC 100139 / OT-3) OX=70601 GN=PH0670 PE=1 SV=1//3.75861e-27 && PF01177:Asp/Glu/Hydantoin racemase	Asp_Glu_race	1994	3316	3922	1091	1213	1793	378.704	550.347	525.127	300.978	346.148	481.599
Glutamate/aspartate import solute-binding protein	22021E_unicycler_01191	5419.96	5188.92	6074.05	4657.36	5282.42	8159.94	-0.117595	0.550966	0.672763	--	NC_999999999.1	1157387	1158268	-	882	protein_coding	gnl|BL_ORD_ID|155125 sp|P37902|GLTI_ECOLI Glutamate/aspartate import solute-binding protein OS=Escherichia coli (strain K12) OX=83333 GN=gltI PE=1 SV=2//7.95066e-93 && PF00497:Bacterial extracellular solute-binding proteins, family 3	-	6005	6617	9583	3616	3963	6522	981.434	945.053	1104.16	858.443	973.193	1507.51
D-amino acid dehydrogenase 1	22021E_unicycler_01192	298.752	268.974	341.004	235.702	313.239	427.89	-0.103828	0.629819	0.736691	--	NC_999999999.1	1158487	1159698	+	1212	protein_coding	gnl|BL_ORD_ID|88576 sp|Q8XX54|DADA2_RALSO D-amino acid dehydrogenase 2 OS=Ralstonia solanacearum (strain GMI1000) OX=267608 GN=dadA2 PE=3 SV=1//2.28743e-70 && PF01266:FAD dependent oxidoreductase	DAO	331	343	538	183	235	342	39.3679	35.6496	45.1105	31.6155	41.9961	57.5268
HTH-type transcriptional activator CmpR	22021E_unicycler_01193	269.87	366.212	375.865	311.693	343.897	285.26	0.1079	0.566099	0.684738	--	NC_999999999.1	1159695	1160597	-	903	protein_coding	gnl|BL_ORD_ID|271471 sp|Q00678|NOCR_AGRFC Regulatory protein NocR OS=Agrobacterium fabrum (strain C58 / ATCC 33970) OX=176299 GN=nocR PE=4 SV=1//1.21911e-25 && PF03466:LysR substrate binding domain|PF00126:Bacterial regulatory helix-turn-helix protein, lysR family	LysR_substrate	299	467	593	242	258	228	47.7309	65.1468	66.7368	56.1151	61.8836	51.4747
Carboxypeptidase G2	22021E_unicycler_01194	838.492	1210.77	1057.24	1304.73	1328.93	1236.13	-0.316322	0.0591298	0.119738	--	NC_999999999.1	1160611	1161897	-	1287	protein_coding	gnl|BL_ORD_ID|54205 sp|P06621|CBPG_PSES6 Carboxypeptidase G2 OS=Pseudomonas sp. (strain RS-16) OX=312 GN=cpg2 PE=1 SV=1//7.74702e-115 && PF01546:Peptidase family M20/M25/M40|PF07687:Peptidase dimerisation domain	Peptidase_M20	929	1544	1668	1013	997	988	104.053	151.124	131.709	164.81	167.788	156.504
DNA polymerase I	22021E_unicycler_01195	1287.07	1017.87	1028.72	2177.99	2223.33	1907.99	-0.921018	5.67e-09	5.21e-08	--	NC_999999999.1	1161935	1164727	-	2793	protein_coding	gnl|BL_ORD_ID|105180 sp|Q9HT80|DPO1_PSEAE DNA polymerase I OS=Pseudomonas aeruginosa (strain ATCC 15692 / DSM 22644 / CIP 104116 / JCM 14847 / LMG 12228 / 1C / PRS 101 / PAO1) OX=208964 GN=polA PE=3 SV=1//0 && PF02739:5'-3' exonuclease, N-terminal resolvase-like domain|PF00476:DNA polymerase family A|PF01612:3'-5' exonuclease|PF01367:5'-3' exonuclease, C-terminal SAM fold	3_5_exonuc	1426	1298	1623	1691	1668	1525	73.5978	58.542	59.0536	126.772	129.351	111.313
hypothetical protein	22021E_unicycler_01196	786.143	673.611	579.326	3849.8	3716.22	3157.88	-2.39625	4.32e-48	3.72e-46	--	NC_999999999.1	1164825	1165178	+	354	protein_coding	-//- && -	-	871	859	914	2989	2788	2524	354.676	305.671	262.386	1767.97	1705.82	1453.56
Homoserine kinase	22021E_unicycler_01197	779.825	901.023	773.914	3276.64	3299.01	2772.53	-1.92913	4.24e-37	2.4e-35	--	NC_999999999.1	1165184	1166233	+	1050	protein_coding	gnl|BL_ORD_ID|206251 sp|A1VMB2|KHSE_POLNA Homoserine kinase OS=Polaromonas naphthalenivorans (strain CJ2) OX=365044 GN=thrB PE=3 SV=1//2.90441e-130 && PF01636:Phosphotransferase enzyme family	APH	864	1149	1221	2544	2475	2216	118.615	137.846	118.175	507.317	510.539	430.256
DNA helicase II	22021E_unicycler_01199	1209.45	935.527	919.696	1786.44	1986.07	1655.26	-0.825409	5.24e-07	3.59e-06	--	NC_999999999.1	1167075	1169444	-	2370	protein_coding	gnl|BL_ORD_ID|501191 sp|P03018|UVRD_ECOLI DNA helicase II OS=Escherichia coli (strain K12) OX=83333 GN=uvrD PE=1 SV=1//0 && PF00580:UvrD/REP helicase N-terminal domain|PF13361:UvrD-like helicase C-terminal domain	UvrD-helicase	1340	1193	1451	1387	1490	1323	81.5029	63.4097	62.2182	122.541	136.17	113.804
GMP reductase	22021E_unicycler_01200	200.372	181.93	187.615	345.181	478.523	289.013	-0.96503	2.52e-06	1.56e-05	--	NC_999999999.1	1169650	1170627	+	978	protein_coding	gnl|BL_ORD_ID|164539 sp|C5CT60|GUAC_VARPS GMP reductase OS=Variovorax paradoxus (strain S110) OX=543728 GN=guaC PE=3 SV=1//0 && PF00478:IMP dehydrogenase / GMP reductase domain	-	222	232	296	268	359	231	32.7213	29.8822	30.7575	57.3783	79.5058	48.1526
Sulfoquinovose 1-dehydrogenase	22021E_unicycler_01202	421.502	634.402	510.238	261.462	335.899	356.575	0.715805	0.000294652	0.00117226	--	NC_999999999.1	1170811	1171518	-	708	protein_coding	gnl|BL_ORD_ID|157265 sp|Q92EU6|GOLD_LISIN NAD-dependent glycerol dehydrogenase OS=Listeria innocua serovar 6a (strain ATCC BAA-680 / CLIP 11262) OX=272626 GN=golD PE=1 SV=1//2.88935e-16 && PF00106:short chain dehydrogenase	adh_short	467	809	805	203	252	285	95.0824	143.939	115.548	60.0364	77.0922	82.0651
Beta-ketothiolase BktB	22021E_unicycler_01203	2924.34	2644.26	2797.12	3423.47	3204.37	3399.35	-0.261452	0.054729	0.112205	--	NC_999999999.1	1171623	1172804	+	1182	protein_coding	gnl|BL_ORD_ID|45024 sp|Q0KBP1|BKTB_CUPNH Beta-ketothiolase BktB OS=Cupriavidus necator (strain ATCC 17699 / H16 / DSM 428 / Stanier 337) OX=381666 GN=bktB PE=1 SV=1//0 && PF02803:Thiolase, C-terminal domain|PF00108:Thiolase, N-terminal domain	Thiolase_N	3240	3372	4413	2658	2404	2717	395.134	359.363	379.415	470.857	440.515	468.618
hypothetical protein	22021E_unicycler_01205	113.724	103.512	119.795	86.2952	79.976	96.3378	0.360105	0.110718	0.199129	--	NC_999999999.1	1173027	1174007	-	981	protein_coding	gnl|BL_ORD_ID|553003 sp|P27103|YTCB_PSESQ UPF0065 protein in tcbD-tcbE intergenic region OS=Pseudomonas sp. (strain P51) OX=65067 PE=3 SV=1//2.63771e-68 && PF03401:Tripartite tricarboxylate transporter family receptor	-	126	132	189	67	60	77	18.5148	16.95	19.579	14.3007	13.2472	16.0018
4-hydroxy-4-methyl-2-oxoglutarate aldolase/4-carboxy-4-hydroxy-2-oxoadipate aldolase	22021E_unicycler_01206	78.524	56.461	58.3129	42.5036	42.6539	75.0684	0.262556	0.379954	0.515277	--	NC_999999999.1	1174043	1174753	-	711	protein_coding	gnl|BL_ORD_ID|179770 sp|Q46DA4|HPS_METBF 3-hexulose-6-phosphate synthase OS=Methanosarcina barkeri (strain Fusaro / DSM 804) OX=269797 GN=hpsA PE=3 SV=1//2.96698e-13 && PF03737:Demethylmenaquinone methyltransferase	-	87	72	92	33	32	60	17.6387	12.7564	13.1497	9.71843	9.74818	17.204
6-deoxy-6-sulfo-D-gluconate dehydratase	22021E_unicycler_01207	105.601	94.1017	96.9769	104.327	93.3054	93.8355	0.0239354	0.914639	0.943522	--	NC_999999999.1	1174795	1176522	-	1728	protein_coding	gnl|BL_ORD_ID|434205 sp|P0DOV7|SGD_PSEPU 6-deoxy-6-sulfo-D-gluconate dehydratase OS=Pseudomonas putida OX=303 GN=PpSQ1_00400 PE=1 SV=1//0 && PF00920:Dehydratase family	ILVD_EDD	117	120	153	81	70	75	9.7602	8.74785	8.998	9.81506	8.774	8.8484
HTH-type transcriptional repressor RspR	22021E_unicycler_01208	46.9339	61.9503	76.6942	51.5195	43.9868	42.5388	0.436095	0.139549	0.239775	--	NC_999999999.1	1176650	1177339	+	690	protein_coding	gnl|BL_ORD_ID|546526 sp|P32425|YIN1_STRAM Uncharacterized HTH-type transcriptional regulator in unstable DNA locus OS=Streptomyces ambofaciens OX=1889 PE=4 SV=1//2.76245e-32 && PF07729:FCD domain|PF00392:Bacterial regulatory proteins, gntR family	FCD	52	79	121	40	33	34	10.8635	14.4225	17.8211	12.1384	10.3588	10.0456
(S)-2-haloacid dehalogenase	22021E_unicycler_01209	78.524	85.4757	81.7648	56.6715	63.9808	87.5798	0.23792	0.351403	0.48803	--	NC_999999999.1	1177497	1178195	+	699	protein_coding	gnl|BL_ORD_ID|166766 sp|Q59666|HAD_PSEFL (S)-2-haloacid dehalogenase OS=Pseudomonas fluorescens OX=294 GN=dhl VII PE=3 SV=2//3.97251e-08 && PF13419:Haloacid dehalogenase-like hydrolase	-	87	109	129	44	48	70	17.9415	19.6432	18.7547	13.1804	14.8733	20.4159
Uncharacterized hydrolase YxeP	22021E_unicycler_01210	78.524	120.764	90.0047	64.3994	69.3125	60.0547	0.580299	0.0248759	0.0579371	--	NC_999999999.1	1178192	1179373	+	1182	protein_coding	gnl|BL_ORD_ID|172728 sp|P45493|HIPO_CAMJE Hippurate hydrolase OS=Campylobacter jejuni subsp. jejuni serotype O:2 (strain ATCC 700819 / NCTC 11168) OX=192222 GN=hipO PE=1 SV=2//3.75945e-74 && PF01546:Peptidase family M20/M25/M40|PF07687:Peptidase dimerisation domain	Peptidase_M20	87	154	142	50	52	48	10.6101	16.4122	12.2087	8.85736	9.5286	8.27886
Leucine-responsive regulatory protein	22021E_unicycler_01214	149.827	140.368	139.444	136.527	91.9724	130.119	0.258206	0.236078	0.36112	--	NC_999999999.1	1182408	1182902	-	495	protein_coding	gnl|BL_ORD_ID|104536 sp|E1V7V9|DOEX_HALED Transcriptional regulatory protein DoeX OS=Halomonas elongata (strain ATCC 33173 / DSM 2581 / NBRC 15536 / NCIMB 2198 / 1H9) OX=768066 GN=doeX PE=3 SV=1//6.72114e-41 && PF13412:Winged helix-turn-helix DNA-binding|PF01037:AsnC family	AsnC_trans_reg	166	179	220	106	69	104	48.3414	45.5524	45.1664	44.8386	30.1917	42.8327
L-Lysine--8-amino-7-oxononanoate transaminase	22021E_unicycler_01215	52.3493	40.7774	36.7625	39.9276	46.6527	55.0502	-0.134302	0.65953	0.761218	--	NC_999999999.1	1182982	1184385	-	1404	protein_coding	gnl|BL_ORD_ID|531448 sp|Q53196|Y4UB_SINFN Uncharacterized aminotransferase y4uB OS=Sinorhizobium fredii (strain NBRC 101917 / NGR234) OX=394 GN=NGR_a01380 PE=3 SV=1//1.57182e-107 && PF00202:Aminotransferase class-III	Aminotran_3	58	52	58	31	35	44	5.95494	4.66552	4.19816	4.62324	5.39938	6.389
Glyoxylate/hydroxypyruvate reductase A	22021E_unicycler_01216	62.2777	50.9717	62.1159	43.7916	47.9856	30.0274	0.529011	0.0771193	0.148109	--	NC_999999999.1	1184529	1185464	-	936	protein_coding	gnl|BL_ORD_ID|149324 sp|B5YVQ3|GHRA_ECO5E Glyoxylate/hydroxypyruvate reductase A OS=Escherichia coli O157:H7 (strain EC4115 / EHEC) OX=444450 GN=ghrA PE=3 SV=1//7.4534e-43 && PF02826:D-isomer specific 2-hydroxyacid dehydrogenase, NAD binding domain	2-Hacid_dh_C	69	65	98	34	36	24	10.6265	8.74785	10.6402	7.60597	8.33048	5.22736
hypothetical protein	22021E_unicycler_01217	88.4523	117.627	112.189	82.4312	69.3125	112.603	0.268666	0.279371	0.411524	--	NC_999999999.1	1185470	1186348	-	879	protein_coding	-//- && PF13508:Acetyltransferase (GNAT) domain	-	98	150	177	64	52	90	16.0714	21.4964	20.4636	15.2455	12.8132	20.8738
(S)-2-haloacid dehalogenase	22021E_unicycler_01218	99.2832	114.49	102.681	74.7033	65.3137	50.0456	0.737212	0.00298112	0.00927081	--	NC_999999999.1	1186974	1187639	+	666	protein_coding	gnl|BL_ORD_ID|166766 sp|Q59666|HAD_PSEFL (S)-2-haloacid dehalogenase OS=Pseudomonas fluorescens OX=294 GN=dhl VII PE=3 SV=2//2.91206e-07 && PF13419:Haloacid dehalogenase-like hydrolase	-	110	146	162	58	49	40	23.8087	27.6148	24.7195	18.235	15.9355	12.2443
Gamma-glutamylputrescine oxidoreductase	22021E_unicycler_01219	96.5755	139.584	125.5	55.3835	51.9844	55.0502	1.15761	5.08e-06	2.95e-05	--	NC_999999999.1	1187665	1188960	+	1296	protein_coding	gnl|BL_ORD_ID|330151 sp|P37906|PUUB_ECOLI Gamma-glutamylputrescine oxidoreductase OS=Escherichia coli (strain K12) OX=83333 GN=puuB PE=1 SV=2//4.73707e-49 && PF01266:FAD dependent oxidoreductase	DAO	107	178	198	43	39	44	11.9013	17.3013	15.526	6.94729	6.51783	6.92141
Periplasmic dipeptide transport protein	22021E_unicycler_01220	220.228	268.974	249.098	105.615	86.6407	133.872	1.17764	3.42e-08	2.86e-07	--	NC_999999999.1	1189033	1190655	+	1623	protein_coding	gnl|BL_ORD_ID|106074 sp|P23847|DPPA_ECOLI Periplasmic dipeptide transport protein OS=Escherichia coli (strain K12) OX=83333 GN=dppA PE=1 SV=1//1.48133e-19 && PF00496:Bacterial extracellular solute-binding proteins, family 5 Middle	-	244	343	393	82	65	107	21.6714	26.6219	24.6078	10.5791	8.67437	13.4404
D-malate dehydrogenase [decarboxylating]	22021E_unicycler_01224	240.987	209.376	188.883	185.47	155.953	175.16	0.304004	0.118366	0.21006	--	NC_999999999.1	1194175	1195278	+	1104	protein_coding	gnl|BL_ORD_ID|100613 sp|P76251|DMLA_ECOLI D-malate dehydrogenase [decarboxylating] OS=Escherichia coli (strain K12) OX=83333 GN=dmlA PE=1 SV=1//0 && PF00180:Isocitrate/isopropylmalate dehydrogenase	-	267	267	298	144	117	140	34.8625	30.4653	27.4313	27.3115	22.9541	25.8527
Succinate-semialdehyde dehydrogenase [NADP(+)] GabD	22021E_unicycler_01225	235.572	201.534	270.014	163.574	139.958	158.895	0.61396	0.00202257	0.00655155	--	NC_999999999.1	1195302	1196774	+	1473	protein_coding	gnl|BL_ORD_ID|142155 sp|P25526|GABD_ECOLI Succinate-semialdehyde dehydrogenase [NADP(+)] GabD OS=Escherichia coli (strain K12) OX=83333 GN=gabD PE=1 SV=1//9.37414e-171 && PF00171:Aldehyde dehydrogenase family	Aldedh	261	257	426	127	105	127	25.542	21.9783	29.3904	18.0531	15.4394	17.5771
Alpha-ketoglutaric semialdehyde dehydrogenase	22021E_unicycler_01226	1069.55	1289.19	1040.12	1745.22	2076.71	1435.06	-0.629108	0.000310642	0.00122688	--	NC_999999999.1	1196865	1198310	-	1446	protein_coding	gnl|BL_ORD_ID|205583 sp|Q1JUP4|KGSDH_AZOBR Alpha-ketoglutaric semialdehyde dehydrogenase OS=Azospirillum brasilense OX=192 GN=araE PE=1 SV=1//0 && PF00171:Aldehyde dehydrogenase family	Aldedh	1185	1644	1641	1355	1558	1147	118.132	143.218	115.329	196.211	233.369	161.712
ATP-dependent RNA helicase RhlE	22021E_unicycler_01227	142.607	157.62	112.189	332.301	637.142	220.201	-1.52873	0.00114769	0.003966	--	NC_999999999.1	1198527	1200341	-	1815	protein_coding	gnl|BL_ORD_ID|443199 sp|P44701|SRMB_HAEIN ATP-dependent RNA helicase SrmB OS=Haemophilus influenzae (strain ATCC 51907 / DSM 11121 / KW20 / Rd) OX=71421 GN=srmB PE=3 SV=1//9.82863e-76 && PF00271:Helicase conserved C-terminal domain|PF00270:DEAD/DEAH box helicase	DEAD	158	201	177	258	478	176	12.5486	13.9503	9.91049	29.7642	57.042	19.7689
Oligoribonuclease	22021E_unicycler_01228	360.127	255.643	244.661	383.82	533.173	437.899	-0.65773	0.00107794	0.00375024	--	NC_999999999.1	1200553	1201149	-	597	protein_coding	gnl|BL_ORD_ID|287440 sp|A1WB43|ORN_ACISJ Oligoribonuclease OS=Acidovorax sp. (strain JS42) OX=232721 GN=orn PE=3 SV=1//8.23201e-104 && PF00929:Exonuclease	Exonuc_X-T	399	326	386	298	400	350	96.3419	68.7871	65.707	104.519	145.121	119.52
Protease HtpX homolog	22021E_unicycler_01229	446.775	456.393	515.309	436.628	431.871	370.338	0.196779	0.232479	0.357095	--	NC_999999999.1	1201215	1202486	+	1272	protein_coding	gnl|BL_ORD_ID|446022 sp|P47154|STE24_YEAST CAAX prenyl protease 1 OS=Saccharomyces cerevisiae (strain ATCC 204508 / S288c) OX=559292 GN=STE24 PE=1 SV=1//3.01849e-48 && PF16491:CAAX prenyl protease N-terminal, five membrane helices|PF01435:Peptidase family M48	Peptidase_M48	495	582	813	339	324	296	56.0964	57.6368	64.9534	55.8039	55.1698	47.4408
Putative pterin-4-alpha-carbinolamine dehydratase	22021E_unicycler_01230	113.724	109.785	109.02	145.543	159.952	156.393	-0.474775	0.0186762	0.0455911	--	NC_999999999.1	1202504	1202842	+	339	protein_coding	gnl|BL_ORD_ID|304129 sp|A1TND7|PHS_ACIAC Putative pterin-4-alpha-carbinolamine dehydratase OS=Acidovorax citrulli (strain AAC00-1) OX=397945 GN=Aave_1891 PE=3 SV=1//4.96492e-48 && PF01329:Pterin 4 alpha carbinolamine dehydratase	-	126	140	172	113	120	125	53.5781	52.0226	51.5617	69.796	76.6699	75.1722
Small ribosomal subunit biogenesis GTPase RsgA	22021E_unicycler_01231	447.677	456.393	430.375	386.396	426.539	331.552	0.221828	0.184632	0.29929	--	NC_999999999.1	1202860	1203819	+	960	protein_coding	gnl|BL_ORD_ID|417896 sp|C5CSN3|RSGA_VARPS Small ribosomal subunit biogenesis GTPase RsgA OS=Variovorax paradoxus (strain S110) OX=543728 GN=rsgA PE=3 SV=1//8.15579e-173 && PF03193:Protein of unknown function, DUF258	-	496	582	679	300	320	265	74.4778	76.3687	71.8782	65.4337	72.1975	56.2758
Alpha-D-kanosaminyltransferase	22021E_unicycler_01232	389.01	289.363	395.514	271.765	287.914	276.502	0.361415	0.0496448	0.103647	--	NC_999999999.1	1203816	1204937	+	1122	protein_coding	gnl|BL_ORD_ID|519553 sp|Q59002|Y1607_METJA Uncharacterized glycosyltransferase MJ1607 OS=Methanocaldococcus jannaschii (strain ATCC 43067 / DSM 2661 / JAL-1 / JCM 10045 / NBRC 100440) OX=243232 GN=MJ1607 PE=3 SV=1//4.2316e-17 && PF00534:Glycosyl transferases group 1	Glycos_transf_1	431	369	624	211	216	221	55.3734	41.4283	56.5184	39.3769	41.6969	40.1556
Histidinol-phosphate aminotransferase	22021E_unicycler_01233	260.844	317.593	295.368	329.725	373.221	257.735	-0.134984	0.47625	0.607678	--	NC_999999999.1	1204962	1206041	-	1080	protein_coding	gnl|BL_ORD_ID|176127 sp|Q4KI72|HIS81_PSEF5 Histidinol-phosphate aminotransferase 1 OS=Pseudomonas fluorescens (strain ATCC BAA-477 / NRRL B-23932 / Pf-5) OX=220664 GN=hisC1 PE=3 SV=1//7.63845e-127 && PF00155:Aminotransferase class I and II	Aminotran_1_2	289	405	466	256	280	206	38.5736	47.2384	43.8491	49.6327	56.1536	38.8857
Cobalamin biosynthesis protein CbiB	22021E_unicycler_01234	349.296	450.904	468.405	515.195	485.188	422.885	-0.163874	0.356003	0.492714	--	NC_999999999.1	1206055	1207056	-	1002	protein_coding	gnl|BL_ORD_ID|71784 sp|Q7NXQ1|COBD_CHRVO Cobalamin biosynthesis protein CobD OS=Chromobacterium violaceum (strain ATCC 12472 / DSM 30191 / JCM 1249 / NBRC 12614 / NCIMB 9131 / NCTC 9757) OX=243365 GN=cobD PE=3 SV=1//6.67192e-20 && PF03186:CobD/Cbib protein	-	387	575	739	400	364	338	55.6749	72.2876	74.9506	83.588	78.6823	68.7695
Uncharacterized Nudix hydrolase NudL	22021E_unicycler_01235	97.4781	135.663	120.429	130.087	159.952	115.105	-0.192457	0.392386	0.528431	--	NC_999999999.1	1207121	1207840	-	720	protein_coding	gnl|BL_ORD_ID|279275 sp|A4WBH1|NUDL_ENT38 Uncharacterized Nudix hydrolase NudL OS=Enterobacter sp. (strain 638) OX=399742 GN=nudL PE=3 SV=1//3.13455e-36 && PF00293:NUDIX domain	NUDIX	108	173	190	101	120	92	21.6226	30.2676	26.8176	29.3725	36.0987	26.0497
50S ribosomal protein L19	22021E_unicycler_01236	1278.95	1265.67	874.06	2187	3152.39	1851.69	-1.07328	3.31e-07	2.33e-06	--	NC_999999999.1	1208008	1208388	-	381	protein_coding	gnl|BL_ORD_ID|361955 sp|A1TND3|RL19_ACIAC 50S ribosomal protein L19 OS=Acidovorax citrulli (strain AAC00-1) OX=397945 GN=rplS PE=3 SV=1//3.99482e-77 && PF01245:Ribosomal protein L19	-	1417	1614	1379	1698	2365	1480	536.119	533.633	367.822	933.178	1344.46	791.924
tRNA (guanine-N(1)-)-methyltransferase	22021E_unicycler_01237	54.1545	43.1299	47.5377	39.9276	65.3137	36.2831	0.0342006	0.911996	0.941686	--	NC_999999999.1	1208488	1209234	-	747	protein_coding	gnl|BL_ORD_ID|481398 sp|Q12CW4|TRMD_POLSJ tRNA (guanine-N(1)-)-methyltransferase OS=Polaromonas sp. (strain JS666 / ATCC BAA-500) OX=296591 GN=trmD PE=3 SV=1//4.42368e-118 && PF01746:tRNA (Guanine-1)-methyltransferase	-	60	55	75	31	49	29	11.5784	9.27483	10.2033	8.68946	14.2075	7.91452
Ribosome maturation factor RimM	22021E_unicycler_01238	107.406	148.21	186.982	146.831	225.266	123.863	-0.157641	0.540011	0.6636	--	NC_999999999.1	1209266	1209820	-	555	protein_coding	gnl|BL_ORD_ID|350699 sp|A1TND1|RIMM_ACIAC Ribosome maturation factor RimM OS=Acidovorax citrulli (strain AAC00-1) OX=397945 GN=rimM PE=3 SV=1//1.69389e-92 && PF01782:RimM N-terminal domain	RimM	119	189	295	114	169	99	30.908	42.8976	54.0166	43.0094	65.9534	36.3655
30S ribosomal protein S16	22021E_unicycler_01239	412.477	259.564	289.029	417.308	661.135	409.123	-0.631663	0.00523005	0.0152378	--	NC_999999999.1	1209837	1210100	-	264	protein_coding	gnl|BL_ORD_ID|405961 sp|C5CSM6|RS16_VARPS 30S ribosomal protein S16 OS=Variovorax paradoxus (strain S110) OX=543728 GN=rpsP PE=3 SV=1//4.57502e-49 && -	-	457	331	456	324	496	327	249.533	157.938	175.533	256.976	406.931	252.517
Phosphinothricin N-acetyltransferase	22021E_unicycler_01240	157.048	94.1017	98.2446	242.142	230.598	231.461	-1.01849	4.82e-06	2.82e-05	--	NC_999999999.1	1210267	1210788	+	522	protein_coding	gnl|BL_ORD_ID|293671 sp|P31668|PAT_ALCFA Phosphinothricin N-acetyltransferase OS=Alcaligenes faecalis OX=511 GN=pat PE=3 SV=1//2.04317e-47 && PF13420:Acetyltransferase (GNAT) domain	-	174	120	155	188	173	185	48.0502	28.9584	30.1759	75.4118	71.7826	72.2517
hypothetical protein	22021E_unicycler_01243	405.256	227.412	288.395	364.501	463.861	337.808	-0.342065	0.118576	0.210391	--	NC_999999999.1	1212263	1212907	-	645	protein_coding	gnl|BL_ORD_ID|305678 sp|O30498|PITX_RHIME Putative pit accessory protein OS=Rhizobium meliloti (strain 1021) OX=266834 GN=R00187 PE=3 SV=1//1.42152e-22 && PF01865:Protein of unknown function DUF47	-	449	290	455	283	348	270	100.347	56.6372	71.6886	91.871	116.859	85.3397
2-amino-4-hydroxy-6-hydroxymethyldihydropteridine pyrophosphokinase	22021E_unicycler_01244	55.9596	65.8712	63.3836	100.463	81.309	60.0547	-0.381303	0.149996	0.253286	--	NC_999999999.1	1213001	1213465	-	465	protein_coding	gnl|BL_ORD_ID|179367 sp|P72736|HPPK_SYNY3 2-amino-4-hydroxy-6-hydroxymethyldihydropteridine pyrophosphokinase OS=Synechocystis sp. (strain PCC 6803 / Kazusa) OX=1111708 GN=folK PE=3 SV=1//8.46435e-21 && PF01288:7,8-dihydro-6-hydroxymethylpterin-pyrophosphokinase (HPPK)	-	62	84	100	78	61	48	19.2201	22.7557	21.8547	35.1231	28.4132	21.0443
Poly(A) polymerase I	22021E_unicycler_01245	743.722	724.583	807.507	1192.68	1171.65	833.259	-0.489989	0.00476849	0.0141023	--	NC_999999999.1	1213467	1215041	-	1575	protein_coding	gnl|BL_ORD_ID|295317 sp|P44439|PCNB_HAEIN Poly(A) polymerase I OS=Haemophilus influenzae (strain ATCC 51907 / DSM 11121 / KW20 / Rd) OX=71421 GN=pcnB PE=3 SV=1//8.40434e-81 && PF01743:Poly A polymerase head domain|PF12627:Probable RNA and SrmB- binding site of polymerase A|PF12626:Polymerase A arginine-rich C-terminus	-	824	924	1274	926	879	666	75.4159	73.9018	82.2029	123.107	120.879	86.2066
DnaA regulatory inactivator Hda	22021E_unicycler_01246	408.866	281.521	307.41	354.197	429.205	342.812	-0.176328	0.359802	0.496264	--	NC_999999999.1	1215069	1215755	-	687	protein_coding	gnl|BL_ORD_ID|168762 sp|B1JSF7|HDA_YERPY DnaA regulatory inactivator Hda OS=Yersinia pseudotuberculosis serotype O:3 (strain YPIII) OX=502800 GN=hda PE=3 SV=1//1.09971e-19 && PF00308:Bacterial dnaA protein	-	453	359	485	275	322	274	95.0513	65.8266	71.7436	83.8162	101.518	81.3094
Phosphoribosylformylglycinamidine cyclo-ligase	22021E_unicycler_01247	694.983	556.768	517.21	1156.61	1215.64	963.378	-0.916377	1.03e-07	8e-07	--	NC_999999999.1	1215972	1217012	+	1041	protein_coding	gnl|BL_ORD_ID|327009 sp|Q126R8|PUR5_POLSJ Phosphoribosylformylglycinamidine cyclo-ligase OS=Polaromonas sp. (strain JS666 / ATCC BAA-500) OX=296591 GN=purM PE=3 SV=1//0 && PF00586:AIR synthase related protein, N-terminal domain|PF02769:AIR synthase related protein, C-terminal domain	-	770	710	816	898	912	770	106.624	85.9155	79.6596	180.625	189.752	150.795
hypothetical protein	22021E_unicycler_01248	105.601	134.879	111.555	144.255	182.612	121.361	-0.346598	0.121195	0.214091	--	NC_999999999.1	1217056	1218114	+	1059	protein_coding	gnl|BL_ORD_ID|541660 sp|P96604|YDBI_BACSU Putative transport protein YdbI OS=Bacillus subtilis (strain 168) OX=224308 GN=ydbI PE=3 SV=1//2.30808e-07 && PF01594:Domain of unknown function DUF20	-	117	172	176	112	137	97	15.926	20.4596	16.8894	22.1449	28.02	18.6734
Peroxyureidoacrylate/ureidoacrylate amidohydrolase RutB	22021E_unicycler_01249	209.397	189.772	181.277	141.679	177.28	166.402	0.256546	0.187878	0.303458	--	NC_999999999.1	1218225	1218797	+	573	protein_coding	gnl|BL_ORD_ID|523849 sp|D4GWH7|Y2328_HALVD Uncharacterized isochorismatase family protein HVO_2328 OS=Haloferax volcanii (strain ATCC 29605 / DSM 3757 / JCM 8879 / NBRC 14742 / NCIMB 2012 / VKM B-1768 / DS2) OX=309800 GN=HVO_2328 PE=1 SV=1//6.29684e-13 && PF00857:Isochorismatase family	Isochorismatase	232	242	286	110	133	133	58.3646	53.2016	50.7236	40.1966	50.2736	47.3199
HTH-type transcriptional regulator CdhR	22021E_unicycler_01250	163.366	218.786	227.547	137.815	123.963	190.173	0.433366	0.0513678	0.106449	--	NC_999999999.1	1218811	1219788	+	978	protein_coding	-//- && PF12833:Helix-turn-helix domain|PF01965:DJ-1/PfpI family	DJ-1_PfpI	181	279	359	107	93	152	26.6782	35.9359	37.3039	22.9085	20.5962	31.6849
hypothetical protein	22021E_unicycler_01251	416.99	363.076	447.488	425.036	339.898	420.383	0.0507156	0.77125	0.846852	--	NC_999999999.1	1219779	1220201	-	423	protein_coding	-//- && PF12681:Glyoxalase-like domain	-	462	463	706	330	255	336	157.441	137.881	169.614	163.352	130.57	161.937
hypothetical protein	22021E_unicycler_01252	1347.54	1028.84	1060.41	1540.43	1371.59	1637.74	-0.405548	0.0130532	0.03372	--	NC_999999999.1	1220201	1221052	-	852	protein_coding	gnl|BL_ORD_ID|518579 sp|Q9PD85|Y1494_XYLFA UPF0162 protein XF_1494 OS=Xylella fastidiosa (strain 9a5c) OX=160492 GN=XF_1494 PE=3 SV=2//7.72428e-41 && PF13369:Transglutaminase-like superfamily|PF13371:Tetratricopeptide repeat	-	1493	1312	1673	1196	1029	1309	252.602	193.98	199.551	293.93	261.589	313.218
Lipid II flippase MurJ	22021E_unicycler_01253	203.079	233.686	226.913	181.606	209.271	201.434	0.165579	0.36888	0.505533	--	NC_999999999.1	1221106	1222671	-	1566	protein_coding	gnl|BL_ORD_ID|257124 sp|B4E9G3|MURJ_BURCJ Lipid II flippase MurJ OS=Burkholderia cenocepacia (strain ATCC BAA-245 / DSM 16553 / LMG 16656 / NCTC 13227 / J2315 / CF5610) OX=216591 GN=murJ PE=1 SV=1//1.83926e-101 && PF03023:MviN-like protein	-	225	298	358	141	157	161	20.7113	23.9711	23.2322	18.8529	21.7146	20.9595
30S ribosomal protein S20	22021E_unicycler_01254	895.354	842.21	561.579	789.536	1392.92	736.922	-0.34515	0.147338	0.250171	--	NC_999999999.1	1222790	1223101	+	312	protein_coding	gnl|BL_ORD_ID|409342 sp|C5CSK7|RS20_VARPS 30S ribosomal protein S20 OS=Variovorax paradoxus (strain S110) OX=543728 GN=rpsT PE=3 SV=1//2.7981e-60 && PF01649:Ribosomal protein S20	-	992	1074	886	613	1045	589	458.325	433.624	288.588	411.394	725.446	384.864
hypothetical protein	22021E_unicycler_01255	157.048	79.2022	82.3987	216.382	262.588	176.411	-1.04778	6.49e-05	0.000302514	--	NC_999999999.1	1223212	1223544	-	333	protein_coding	-//- && PF12112:Protein of unknown function (DUF3579)	-	174	101	130	168	197	141	75.3219	38.2068	39.6732	105.637	128.134	86.3221
Acetylornithine aminotransferase	22021E_unicycler_01256	1560.55	1505.63	1318.38	1515.96	1526.21	1606.46	-0.0849166	0.558333	0.678975	--	NC_999999999.1	1223707	1224912	+	1206	protein_coding	gnl|BL_ORD_ID|22166 sp|Q7WKW5|ARGD1_BORBR Acetylornithine aminotransferase 1 OS=Bordetella bronchiseptica (strain ATCC BAA-588 / NCTC 13252 / RB50) OX=257310 GN=argD1 PE=3 SV=1//6.6951e-165 && PF00202:Aminotransferase class-III	Aminotran_3	1729	1920	2080	1177	1145	1284	206.664	200.548	175.273	204.353	205.637	217.052
Ornithine carbamoyltransferase	22021E_unicycler_01257	1058.72	1305.66	1209.36	1348.52	1326.27	1249.89	-0.134703	0.36894	0.505539	--	NC_999999999.1	1224909	1225841	+	933	protein_coding	gnl|BL_ORD_ID|288150 sp|A1TLB7|OTC_ACIAC Ornithine carbamoyltransferase OS=Acidovorax citrulli (strain AAC00-1) OX=397945 GN=argF PE=3 SV=1//0 && PF00185:Aspartate/ornithine carbamoyltransferase, Asp/Orn binding domain|PF02729:Aspartate/ornithine carbamoyltransferase, carbamoyl-P binding domain	-	1173	1665	1908	1047	995	999	181.231	224.8	207.824	234.972	230.986	218.288
Kynurenine formamidase	22021E_unicycler_01258	155.243	145.073	131.204	141.679	139.958	166.402	-0.0576401	0.776067	0.849916	--	NC_999999999.1	1225927	1226565	+	639	protein_coding	gnl|BL_ORD_ID|209995 sp|Q126P9|KYNB_POLSJ Kynurenine formamidase OS=Polaromonas sp. (strain JS666 / ATCC BAA-500) OX=296591 GN=kynB PE=3 SV=1//1.56938e-126 && PF04199:Putative cyclase	-	172	185	207	110	105	133	38.8011	36.4699	32.9206	36.0449	35.5903	42.4324
Kynureninase	22021E_unicycler_01259	490.098	543.437	466.503	583.458	437.202	629.324	-0.138332	0.438376	0.572874	--	NC_999999999.1	1226562	1227848	+	1287	protein_coding	gnl|BL_ORD_ID|210045 sp|Q63WP4|KYNU_BURPS Kynureninase OS=Burkholderia pseudomallei (strain K96243) OX=272560 GN=kynU PE=3 SV=1//5.30055e-155 && PF00266:Aminotransferase class-V	Aminotran_5	543	693	736	453	328	503	60.8188	67.8295	58.1163	73.7007	55.1999	79.6776
Tryptophan 2,3-dioxygenase	22021E_unicycler_01260	314.096	335.629	308.044	476.555	402.546	447.908	-0.470953	0.00411317	0.0124067	--	NC_999999999.1	1227923	1228759	+	837	protein_coding	gnl|BL_ORD_ID|462867 sp|Q126P7|T23O_POLSJ Tryptophan 2,3-dioxygenase OS=Polaromonas sp. (strain JS666 / ATCC BAA-500) OX=296591 GN=kynA PE=3 SV=1//7.843e-171 && PF03301:Tryptophan 2,3-dioxygenase	-	348	428	486	370	302	358	59.9336	64.4143	59.0078	92.561	78.1492	87.1976
hypothetical protein	22021E_unicycler_01261	2016.35	1592.67	1890.73	1539.15	1327.6	1636.49	0.288154	0.0699138	0.136967	--	NC_999999999.1	1228789	1230039	+	1251	protein_coding	-//- && -	-	2234	2031	2983	1195	996	1308	257.42	204.511	242.323	200.015	172.443	213.156
3-hydroxybenzoate 6-hydroxylase 1	22021E_unicycler_01262	391.717	548.926	637.639	140.391	122.63	191.424	1.79645	1.01e-15	1.8e-14	--	NC_999999999.1	1230044	1231225	-	1182	protein_coding	gnl|BL_ORD_ID|1173 sp|Q3S4B7|3HBH_POLNA 3-hydroxybenzoate 6-hydroxylase OS=Polaromonas naphthalenivorans (strain CJ2) OX=365044 GN=nagX PE=1 SV=1//1.60086e-50 && PF01494:FAD binding domain	FAD_binding_3	434	700	1006	109	92	153	52.9284	74.6009	86.4926	19.309	16.8583	26.3889
Fe(2+) transporter FeoB	22021E_unicycler_01264	66.7905	65.087	93.1739	126.223	101.303	80.073	-0.443232	0.085569	0.161217	--	NC_999999999.1	1231502	1233400	-	1899	protein_coding	gnl|BL_ORD_ID|130983 sp|Q9PMQ9|FEOB_CAMJE Fe(2+) transporter FeoB OS=Campylobacter jejuni subsp. jejuni serotype O:2 (strain ATCC 700819 / NCTC 11168) OX=192222 GN=feoB PE=2 SV=1//1.86124e-103 && PF07664:Ferrous iron transport protein B C terminus|PF02421:Ferrous iron transport protein B|PF07670:Nucleoside recognition	-	74	83	147	98	76	64	5.61724	5.50575	7.86667	10.8057	8.66826	6.87072
hypothetical protein	22021E_unicycler_01265	13.5386	7.05762	17.7474	12.8799	19.994	12.5114	-0.228621	0.65816	0.760112	--	NC_999999999.1	1233393	1233674	-	282	protein_coding	-//- && -	-	15	9	28	10	15	10	7.66759	4.02029	10.0904	7.42511	11.5209	7.22933
Aconitate hydratase A	22021E_unicycler_01267	6890.26	6931.37	6403.01	7185.68	6805.96	7758.32	-0.104979	0.442689	0.57696	--	NC_999999999.1	1235237	1238104	-	2868	protein_coding	gnl|BL_ORD_ID|7039 sp|Q9RTN7|ACNA_DEIRA Aconitate hydratase A OS=Deinococcus radiodurans (strain ATCC 13939 / DSM 20539 / JCM 16871 / LMG 4051 / NBRC 15346 / NCIMB 9279 / R1 / VKM B-1422) OX=243230 GN=acn PE=1 SV=1//0 && PF00694:Aconitase C-terminal domain|PF00330:Aconitase family (aconitate hydratase)	Aconitase	7634	8839	10102	5579	5106	6201	383.698	388.229	357.954	407.314	385.607	440.788
hypothetical protein	22021E_unicycler_01268	188.638	141.152	166.065	173.878	153.287	192.676	-0.0705574	0.729178	0.81629	--	NC_999999999.1	1238304	1239134	+	831	protein_coding	-//- && PF13560:Helix-turn-helix domain	-	209	180	262	135	115	154	36.2545	27.2857	32.0405	34.0161	29.9737	37.7804
Aconitate hydratase B	22021E_unicycler_01269	6881.23	7793.19	6615.98	15570.5	17230.8	13397.2	-1.11765	2.31e-13	3.35e-12	--	NC_999999999.1	1239170	1241755	-	2586	protein_coding	gnl|BL_ORD_ID|7065 sp|Q9I2V5|ACNB_PSEAE Aconitate hydratase B OS=Pseudomonas aeruginosa (strain ATCC 15692 / DSM 22644 / CIP 104116 / JCM 14847 / LMG 12228 / 1C / PRS 101 / PAO1) OX=208964 GN=acnB PE=3 SV=1//0 && PF06434:Aconitate hydratase 2 N-terminus|PF00330:Aconitase family (aconitate hydratase)|PF11791:Aconitate B N-terminal domain	Aconitase	7624	9938	10438	12089	12927	10708	424.982	484.099	410.192	978.844	1082.71	844.164
hypothetical protein	22021E_unicycler_01270	2358.43	2765.8	1987.71	5558.96	6064.85	4485.34	-1.17974	1.02e-11	1.27e-10	--	NC_999999999.1	1241821	1242381	-	561	protein_coding	-//- && -	-	2613	3527	3136	4316	4550	3585	671.418	791.966	568.083	1610.91	1756.68	1302.79
L-malyl-CoA/beta-methylmalyl-CoA lyase	22021E_unicycler_01271	821.343	920.628	742.856	1997.67	2432.6	1702.8	-1.3037	3.69e-14	5.8e-13	--	NC_999999999.1	1242419	1243417	-	999	protein_coding	gnl|BL_ORD_ID|230023 sp|B9KLE8|MCAL_RHOSK L-malyl-CoA/beta-methylmalyl-CoA lyase OS=Rhodobacter sphaeroides (strain KD131 / KCTC 12085) OX=557760 GN=mcl1 PE=3 SV=2//4.75816e-15 && PF03328:HpcH/HpaI aldolase/citrate lyase family	-	910	1174	1172	1551	1825	1361	131.308	148.036	119.223	325.086	395.677	277.741
Trans-aconitate 2-methyltransferase	22021E_unicycler_01272	1504.59	2434.1	1547.19	3739.03	4669.27	3189.16	-1.07997	1.52e-07	1.14e-06	--	NC_999999999.1	1243474	1244250	-	777	protein_coding	gnl|BL_ORD_ID|464486 sp|C5CSI6|TAM_VARPS Trans-aconitate 2-methyltransferase OS=Variovorax paradoxus (strain S110) OX=543728 GN=tam PE=3 SV=1//2.0132e-158 && PF13489:Methyltransferase domain	-	1667	3104	2441	2903	3503	2549	309.265	503.228	319.261	782.308	976.478	668.799
Malate dehydrogenase	22021E_unicycler_01273	7795.54	11255.3	7298.62	23875.4	30660.1	21487.1	-1.52867	3.05e-15	5.27e-14	--	NC_999999999.1	1244272	1245258	-	987	protein_coding	gnl|BL_ORD_ID|231174 sp|A1TP96|MDH_ACIAC Malate dehydrogenase OS=Acidovorax citrulli (strain AAC00-1) OX=397945 GN=mdh PE=3 SV=1//0 && PF00056:lactate/malate dehydrogenase, NAD binding domain|PF02866:lactate/malate dehydrogenase, alpha/beta C-terminal domain	-	8637	14353	11515	18537	23002	17174	1261.43	1831.85	1185.62	3932.55	5047.68	3547.33
Mannosyl-D-glycerate transport/metabolism system repressor MngR	22021E_unicycler_01274	2321.42	1917.32	2030.81	5614.34	6876.6	5129.68	-1.49099	2.34e-20	5.75e-19	--	NC_999999999.1	1245448	1246209	+	762	protein_coding	gnl|BL_ORD_ID|138141 sp|P45544|FRLR_ECOLI Probable fructoselysine utilization operon transcriptional repressor OS=Escherichia coli (strain K12) OX=83333 GN=frlR PE=1 SV=2//3.27585e-16 && PF07702:UTRA domain|PF00392:Bacterial regulatory proteins, gntR family	UTRA	2572	2445	3204	4359	5159	4100	486.556	404.192	427.303	1197.8	1466.4	1096.92
Succinate dehydrogenase cytochrome b556 subunit	22021E_unicycler_01275	605.628	1006.89	785.323	847.496	1204.97	835.762	-0.267691	0.197813	0.315884	--	NC_999999999.1	1246388	1246834	+	447	protein_coding	gnl|BL_ORD_ID|99089 sp|P63725|DHSC_SALTY Succinate dehydrogenase cytochrome b556 subunit OS=Salmonella typhimurium (strain LT2 / SGSC1412 / ATCC 700720) OX=99287 GN=sdhC PE=3 SV=1//2.92109e-14 && PF01127:Succinate dehydrogenase/Fumarate reductase transmembrane subunit	-	671	1284	1239	658	904	668	216.387	361.844	281.684	308.227	438.03	304.66
Succinate dehydrogenase hydrophobic membrane anchor subunit	22021E_unicycler_01276	333.953	428.947	377.766	544.819	677.13	554.255	-0.637822	0.000235677	0.000960396	--	NC_999999999.1	1246848	1247213	+	366	protein_coding	gnl|BL_ORD_ID|99102 sp|P51057|DHSD_COXBU Succinate dehydrogenase hydrophobic membrane anchor subunit OS=Coxiella burnetii (strain RSA 493 / Nine Mile phase I) OX=227377 GN=sdhD PE=1 SV=2//2.81231e-18 && PF01127:Succinate dehydrogenase/Fumarate reductase transmembrane subunit	-	370	547	596	423	508	443	145.726	188.265	165.487	241.998	300.626	246.757
Succinate dehydrogenase flavoprotein subunit	22021E_unicycler_01277	3556.14	3375.11	3222.42	6181.05	7700.36	5381.15	-0.923837	1.39e-08	1.22e-07	--	NC_999999999.1	1247219	1249027	+	1809	protein_coding	gnl|BL_ORD_ID|429310 sp|P51054|SDHA_COXBU Succinate dehydrogenase flavoprotein subunit OS=Coxiella burnetii (strain RSA 493 / Nine Mile phase I) OX=227377 GN=sdhA PE=3 SV=1//0 && PF02910:Fumarate reductase flavoprotein C-term|PF00890:FAD binding domain	-	3940	4304	5084	4799	5777	4301	313.96	299.707	285.605	555.474	691.683	484.705
Succinate dehydrogenase iron-sulfur subunit	22021E_unicycler_01278	1962.2	2329.02	1586.49	3513.63	3918.82	2885.13	-0.812011	6.31e-06	3.62e-05	--	NC_999999999.1	1249051	1249752	+	702	protein_coding	gnl|BL_ORD_ID|429357 sp|P07014|SDHB_ECOLI Succinate dehydrogenase iron-sulfur subunit OS=Escherichia coli (strain K12) OX=83333 GN=sdhB PE=1 SV=1//1.78597e-112 && PF13534:4Fe-4S dicluster domain|PF13085:2Fe-2S iron-sulfur cluster binding domain	-	2174	2970	2503	2728	2940	2306	446.415	532.946	362.345	813.69	907.097	669.683
hypothetical protein	22021E_unicycler_01279	814.123	872.793	606.581	1652.49	1727.48	1353.73	-1.04636	4.54e-09	4.22e-08	--	NC_999999999.1	1249768	1250070	+	303	protein_coding	-//- && PF03937:Flavinator of succinate dehydrogenase	-	902	1113	957	1283	1296	1082	429.122	462.718	320.972	886.616	926.415	728
Citrate synthase	22021E_unicycler_01280	5834.24	5081.49	4535.1	10124.9	10994	8916.88	-0.959155	7.59e-10	7.76e-09	--	NC_999999999.1	1250094	1251404	+	1311	protein_coding	gnl|BL_ORD_ID|64704 sp|O33915|CISY_RHIME Citrate synthase OS=Rhizobium meliloti (strain 1021) OX=266834 GN=gltA PE=3 SV=2//0 && PF00285:Citrate synthase	Citrate_synt	6464	6480	7155	7861	8248	7127	710.747	622.639	554.633	1255.53	1362.67	1108.28
hypothetical protein	22021E_unicycler_01281	3522.75	1408.39	1570.01	16925.4	13210.7	16357.4	-2.83843	1.01e-09	1.01e-08	--	NC_999999999.1	1251524	1251664	+	141	protein_coding	-//- && -	-	3903	1796	2477	13141	9911	13074	3990.21	1604.54	1785.28	19514.7	15224.5	18903.2
HTH-type transcriptional regulator GltC	22021E_unicycler_01282	2928.86	2797.17	2967.62	14474.4	11755.1	12323.7	-2.1488	2.37e-50	2.19e-48	--	NC_999999999.1	1251782	1252726	+	945	protein_coding	gnl|BL_ORD_ID|553743 sp|P39592|YWBI_BACSU Uncharacterized HTH-type transcriptional regulator YwbI OS=Bacillus subtilis (strain 168) OX=224308 GN=ywbI PE=4 SV=1//1.03711e-25 && PF03466:LysR substrate binding domain|PF00126:Bacterial regulatory helix-turn-helix protein, lysR family	LysR_substrate	3245	3567	4682	11238	8819	9850	494.993	475.483	503.498	2490.06	2021.3	2124.96
3-isopropylmalate dehydratase large subunit	22021E_unicycler_01283	803.292	948.858	796.098	1715.6	1830.12	1525.14	-0.992706	1.38e-10	1.52e-09	--	NC_999999999.1	1252775	1254196	+	1422	protein_coding	gnl|BL_ORD_ID|214682 sp|C5CSH5|LEUC_VARPS 3-isopropylmalate dehydratase large subunit OS=Variovorax paradoxus (strain S110) OX=543728 GN=leuC PE=3 SV=1//0 && PF00330:Aconitase family (aconitate hydratase)	Aconitase	890	1210	1256	1332	1373	1219	90.2209	107.189	89.7612	196.136	209.129	174.764
3-isopropylmalate dehydratase small subunit 1	22021E_unicycler_01284	320.414	534.811	359.385	798.552	794.428	668.109	-0.896079	7.7e-06	4.34e-05	--	NC_999999999.1	1254216	1254866	+	651	protein_coding	gnl|BL_ORD_ID|215198 sp|C5CSH4|LEUD_VARPS 3-isopropylmalate dehydratase small subunit OS=Variovorax paradoxus (strain S110) OX=543728 GN=leuD PE=3 SV=1//8.00414e-148 && PF00694:Aconitase C-terminal domain	-	355	682	567	620	596	534	78.6075	131.968	88.5117	199.417	198.294	167.227
3-isopropylmalate dehydrogenase	22021E_unicycler_01285	925.139	941.801	843.002	1478.61	1570.2	1326.21	-0.69132	3.29e-06	1.99e-05	--	NC_999999999.1	1254896	1255984	+	1089	protein_coding	gnl|BL_ORD_ID|214063 sp|Q21XI1|LEU3_RHOFT 3-isopropylmalate dehydrogenase OS=Rhodoferax ferrireducens (strain ATCC BAA-621 / DSM 15236 / T118) OX=338969 GN=leuB PE=3 SV=1//0 && PF00180:Isocitrate/isopropylmalate dehydrogenase	-	1025	1201	1330	1148	1178	1060	135.679	138.925	124.114	220.732	234.294	198.438
Aspartate-semialdehyde dehydrogenase	22021E_unicycler_01286	905.283	875.93	915.259	1142.45	1314.27	1094.75	-0.397081	0.00756809	0.0209833	--	NC_999999999.1	1256123	1257217	+	1095	protein_coding	gnl|BL_ORD_ID|98510 sp|P41399|DHAS_BORPE Aspartate-semialdehyde dehydrogenase OS=Bordetella pertussis (strain Tohama I / ATCC BAA-589 / NCTC 13251) OX=257313 GN=asd PE=3 SV=1//0 && PF02774:Semialdehyde dehydrogenase, dimerisation domain|PF01118:Semialdehyde dehydrogenase, NAD binding domain	-	1003	1117	1444	887	986	875	132.039	128.5	134.014	169.614	195.032	162.907
hypothetical protein	22021E_unicycler_01288	784.338	912.786	1009.07	569.291	657.136	638.082	0.538493	0.000920021	0.00324983	--	NC_999999999.1	1259525	1260085	+	561	protein_coding	-//- && -	-	869	1164	1592	442	493	510	223.292	261.369	288.389	164.972	190.339	185.334
tRNA pseudouridine synthase A	22021E_unicycler_01289	173.294	209.376	250.999	150.695	145.29	141.379	0.539006	0.00899991	0.024375	--	NC_999999999.1	1260111	1260923	+	813	protein_coding	gnl|BL_ORD_ID|485481 sp|C5CSH0|TRUA_VARPS tRNA pseudouridine synthase A OS=Variovorax paradoxus (strain S110) OX=543728 GN=truA PE=3 SV=1//6.60336e-175 && PF01416:tRNA pseudouridine synthase	-	192	267	396	117	109	113	34.043	41.3699	49.4998	30.1333	29.0388	28.3358
N-(5'-phosphoribosyl)anthranilate isomerase	22021E_unicycler_01290	375.471	281.521	339.102	422.46	439.868	339.059	-0.270584	0.141306	0.241887	--	NC_999999999.1	1260920	1261606	+	687	protein_coding	gnl|BL_ORD_ID|484462 sp|B1XY47|TRPF_LEPCP N-(5&apos;-phosphoribosyl)anthranilate isomerase OS=Leptothrix cholodnii (strain ATCC 51168 / LMG 8142 / SP-6) OX=395495 GN=trpF PE=3 SV=1//5.69732e-67 && PF00697:N-(5'phosphoribosyl)anthranilate (PRA) isomerase	-	416	359	535	328	330	271	87.2877	65.8266	79.1399	99.9698	104.04	80.4192
Tryptophan synthase beta chain	22021E_unicycler_01291	276.188	231.333	167.333	267.901	391.882	266.493	-0.46007	0.0400849	0.0870344	--	NC_999999999.1	1261656	1262933	+	1278	protein_coding	gnl|BL_ORD_ID|483087 sp|A1VRR7|TRPB_POLNA Tryptophan synthase beta chain OS=Polaromonas naphthalenivorans (strain CJ2) OX=365044 GN=trpB PE=3 SV=1//0 && PF00291:Pyridoxal-phosphate dependent enzyme	PALP	306	295	264	208	294	213	34.5149	29.0774	20.9929	34.0788	49.8264	33.9778
Tryptophan synthase alpha chain	22021E_unicycler_01292	210.3	152.915	223.11	186.758	218.601	151.388	0.0767459	0.72318	0.811643	--	NC_999999999.1	1262930	1263835	+	906	protein_coding	gnl|BL_ORD_ID|482291 sp|B9MDL9|TRPA_ACIET Tryptophan synthase alpha chain OS=Acidovorax ebreus (strain TPSY) OX=535289 GN=trpA PE=3 SV=1//5.21281e-126 && PF00290:Tryptophan synthase alpha chain	-	233	195	352	145	164	121	37.0718	27.1125	39.4833	33.5113	39.2066	27.2273
Acetyl-coenzyme A carboxylase carboxyl transferase subunit beta	22021E_unicycler_01293	1232.92	1145.69	1114.28	910.607	1094.34	905.826	0.262919	0.0848968	0.160278	--	NC_999999999.1	1263940	1264812	+	873	protein_coding	gnl|BL_ORD_ID|5615 sp|B2JQF1|ACCD_PARP8 Acetyl-coenzyme A carboxylase carboxyl transferase subunit beta OS=Paraburkholderia phymatum (strain DSM 17167 / CIP 108236 / LMG 21445 / STM815) OX=391038 GN=accD PE=3 SV=1//4.139e-165 && PF01039:Carboxyl transferase domain	Carboxyl_trans	1366	1461	1758	707	821	724	225.555	210.814	204.646	169.573	203.691	169.072
Lon protease	22021E_unicycler_01295	309.583	289.363	327.693	372.228	303.909	301.525	-0.0766797	0.66045	0.761621	--	NC_999999999.1	1265439	1266086	+	648	protein_coding	-//- && PF02190:ATP-dependent protease La (LON) substrate-binding domain	-	343	369	517	289	228	241	76.3019	71.7324	81.08	93.3845	76.2085	75.8209
Lysine--tRNA ligase	22021E_unicycler_01296	247.306	203.103	195.855	408.292	630.478	339.059	-1.09334	9.83e-07	6.46e-06	--	NC_999999999.1	1266394	1267695	+	1302	protein_coding	gnl|BL_ORD_ID|456339 sp|C5CSG3|SYK_VARPS Lysine--tRNA ligase OS=Variovorax paradoxus (strain S110) OX=543728 GN=lysS PE=3 SV=1//0 && PF00152:tRNA synthetases class II (D, K and N)|PF01336:OB-fold nucleic acid binding domain	tRNA-synt_2	274	259	309	317	473	271	30.3358	25.0584	24.1183	50.98	78.6853	42.4332
Chaperone protein DnaK	22021E_unicycler_01297	78.524	54.8926	74.7927	118.495	165.284	80.073	-0.803566	0.00338924	0.0103998	--	NC_999999999.1	1267692	1268969	+	1278	protein_coding	gnl|BL_ORD_ID|542636 sp|P36928|YEGD_ECOLI Uncharacterized chaperone protein YegD OS=Escherichia coli (strain K12) OX=83333 GN=yegD PE=3 SV=2//2.04058e-33 && PF00012:Hsp70 protein	HSP70	87	70	118	92	124	64	9.81307	6.89971	9.38317	15.0733	21.0152	10.2093
Beta-hexosaminidase	22021E_unicycler_01299	218.423	230.549	261.14	248.582	210.604	208.94	0.090069	0.626086	0.733813	--	NC_999999999.1	1269481	1270557	-	1077	protein_coding	gnl|BL_ORD_ID|262655 sp|Q2KXM7|NAGZ_BORA1 Beta-hexosaminidase OS=Bordetella avium (strain 197N) OX=360910 GN=nagZ PE=3 SV=1//1.80333e-114 && PF00933:Glycosyl hydrolase family 3 N terminal domain	Glyco_hydro_3	242	294	412	193	158	167	32.3904	34.3871	38.8759	37.5226	31.7749	31.6117
Holo-[acyl-carrier-protein] synthase	22021E_unicycler_01300	117.335	89.3966	141.979	123.647	142.624	121.361	-0.148287	0.520587	0.647054	--	NC_999999999.1	1270554	1270949	-	396	protein_coding	gnl|BL_ORD_ID|7867 sp|C5CSF9|ACPS_VARPS Holo-[acyl-carrier-protein] synthase OS=Variovorax paradoxus (strain S110) OX=543728 GN=acpS PE=3 SV=1//2.23729e-80 && PF01648:4'-phosphopantetheinyl transferase superfamily	ACPS	130	114	224	96	107	97	47.3222	36.2638	57.4846	50.7607	58.5237	49.9371
Pyridoxine 5'-phosphate synthase	22021E_unicycler_01301	468.436	469.724	396.148	490.723	481.189	489.196	-0.132378	0.409307	0.544824	--	NC_999999999.1	1270946	1271689	-	744	protein_coding	gnl|BL_ORD_ID|297532 sp|Q21XM2|PDXJ_RHOFT Pyridoxine 5&apos;-phosphate synthase OS=Rhodoferax ferrireducens (strain ATCC BAA-621 / DSM 15236 / T118) OX=338969 GN=pdxJ PE=3 SV=1//2.02505e-105 && PF03740:Pyridoxal phosphate biosynthesis protein PdxJ	-	519	599	625	381	361	391	100.557	101.419	85.37	107.227	105.094	107.14
DNA repair protein RecO	22021E_unicycler_01302	112.822	74.4971	96.3431	85.0072	95.9712	106.347	-0.0214133	0.929566	0.95319	--	NC_999999999.1	1271686	1272456	-	771	protein_coding	gnl|BL_ORD_ID|344209 sp|C5CSF7|RECO_VARPS DNA repair protein RecO OS=Variovorax paradoxus (strain S110) OX=543728 GN=recO PE=3 SV=1//1.05563e-101 && PF11967:Recombination protein O N terminal|PF02565:Recombination protein O C terminal	-	125	95	152	66	72	85	23.3707	15.5215	20.0349	17.9243	20.2265	22.4756
GTPase Era	22021E_unicycler_01303	273.48	272.111	303.607	276.917	341.231	319.041	-0.140805	0.419041	0.553708	--	NC_999999999.1	1272473	1273438	-	966	protein_coding	gnl|BL_ORD_ID|120921 sp|Q8Y0I0|ERA_RALSO GTPase Era OS=Ralstonia solanacearum (strain GMI1000) OX=267608 GN=era PE=3 SV=1//6.03508e-125 && PF01926:50S ribosome-binding GTPase|PF07650:KH domain	-	303	347	479	215	256	255	45.2149	45.2497	50.3914	46.6029	57.3992	53.8158
Ribonuclease 3	22021E_unicycler_01304	225.644	151.347	161.628	211.23	209.271	193.927	-0.193817	0.348574	0.485269	--	NC_999999999.1	1273435	1274139	-	705	protein_coding	gnl|BL_ORD_ID|387204 sp|C5CSF5|RNC_VARPS Ribonuclease 3 OS=Variovorax paradoxus (strain S110) OX=543728 GN=rnc PE=3 SV=1//2.52784e-127 && PF00035:Double-stranded RNA binding motif|PF14622:Ribonuclease-III-like	-	250	193	255	164	157	155	51.1172	34.4851	36.7578	48.7087	48.2341	44.8218
hypothetical protein	22021E_unicycler_01305	498.221	414.831	462.7	558.987	550.502	477.936	-0.2067	0.205818	0.325291	--	NC_999999999.1	1274230	1274586	-	357	protein_coding	-//- && PF16137:Domain of unknown function (DUF4845)	-	552	529	730	434	413	382	222.888	186.66	207.804	254.55	250.568	218.143
Signal peptidase I	22021E_unicycler_01306	342.076	325.435	268.746	865.528	970.376	799.479	-1.49521	6.01e-19	1.35e-17	--	NC_999999999.1	1274612	1275583	-	972	protein_coding	gnl|BL_ORD_ID|213371 sp|Q9I5G7|LEP_PSEAE Signal peptidase I OS=Pseudomonas aeruginosa (strain ATCC 15692 / DSM 22644 / CIP 104116 / JCM 14847 / LMG 12228 / 1C / PRS 101 / PAO1) OX=208964 GN=lepB PE=3 SV=1//1.04939e-72 && PF00717:Peptidase S24-like|PF10502:Signal peptidase, peptidase S26	Peptidase_S24	379	415	424	672	728	639	56.2069	53.7831	44.33	144.762	162.222	134.024
Elongation factor 4	22021E_unicycler_01307	615.556	508.149	477.912	1290.56	1628.84	1351.23	-1.41627	3.11e-17	6.28e-16	--	NC_999999999.1	1275597	1277408	-	1812	protein_coding	gnl|BL_ORD_ID|213267 sp|C5CSF2|LEPA_VARPS Elongation factor 4 OS=Variovorax paradoxus (strain S110) OX=543728 GN=lepA PE=3 SV=1//0 && PF03144:Elongation factor Tu domain 2|PF00009:Elongation factor Tu GTP binding domain|PF00679:Elongation factor G C-terminus|PF06421:GTP-binding protein LepA C-terminus	GTP_EFTU	682	648	754	1002	1222	1080	54.2554	45.0485	42.2875	115.787	146.068	121.51
Putative serine protease HtrA	22021E_unicycler_01308	4335.07	4033.04	4009.65	10296.2	10676.8	9703.84	-1.30948	2.04e-22	5.64e-21	--	NC_999999999.1	1277929	1279416	-	1488	protein_coding	gnl|BL_ORD_ID|95839 sp|A5W8F5|DEGPL_PSEP1 Probable periplasmic serine endoprotease DegP-like OS=Pseudomonas putida (strain ATCC 700007 / DSM 6899 / BCRC 17059 / F1) OX=351746 GN=Pput_4291 PE=3 SV=1//4.74579e-134 && PF13180:PDZ domain|PF13365:Trypsin-like peptidase domain	-	4803	5143	6326	7994	8010	7756	465.293	435.389	432.041	1124.9	1165.93	1062.63
Sigma factor AlgU regulatory protein MucB	22021E_unicycler_01309	1293.39	1111.18	1175.13	3638.57	3977.47	3265.48	-1.6042	5.65e-27	2e-25	--	NC_999999999.1	1279463	1280512	-	1050	protein_coding	gnl|BL_ORD_ID|253315 sp|P38108|MUCB_PSEAE Sigma factor AlgU regulatory protein MucB OS=Pseudomonas aeruginosa (strain ATCC 15692 / DSM 22644 / CIP 104116 / JCM 14847 / LMG 12228 / 1C / PRS 101 / PAO1) OX=208964 GN=mucB PE=1 SV=1//2.83979e-23 && PF03888:MucB/RseB family	-	1433	1417	1854	2825	2984	2610	196.731	169.998	179.44	563.353	615.535	506.755
hypothetical protein	22021E_unicycler_01310	975.683	1051.59	976.107	2618.48	2817.82	2626.14	-1.42462	1.04e-24	3.26e-23	--	NC_999999999.1	1280554	1281207	-	654	protein_coding	-//- && PF03872:Anti sigma-E protein RseA, N-terminal domain	-	1081	1341	1540	2033	2114	2099	238.267	258.294	239.299	650.896	700.117	654.307
ECF RNA polymerase sigma-E factor	22021E_unicycler_01311	579.453	340.334	290.931	1535.28	1635.51	1432.56	-1.92995	1.24e-18	2.74e-17	--	NC_999999999.1	1281221	1281895	-	675	protein_coding	gnl|BL_ORD_ID|396817 sp|Q06198|RPSH_PSEAE RNA polymerase sigma-H factor OS=Pseudomonas aeruginosa (strain ATCC 15692 / DSM 22644 / CIP 104116 / JCM 14847 / LMG 12228 / 1C / PRS 101 / PAO1) OX=208964 GN=algU PE=3 SV=1//6.16968e-55 && PF04542:Sigma-70 region 2|PF08281:Sigma-70, region 4	Sigma70_r4_2	642	434	459	1192	1227	1145	137.103	80.9934	69.1047	369.764	393.717	345.819
3-oxoacyl-[acyl-carrier-protein] synthase 2	22021E_unicycler_01313	1932.41	1817.73	1876.15	2269.43	2640.54	1996.82	-0.295743	0.0538552	0.110716	--	NC_999999999.1	1282391	1283635	-	1245	protein_coding	gnl|BL_ORD_ID|126192 sp|Q9KQH9|FABF_VIBCH 3-oxoacyl-[acyl-carrier-protein] synthase 2 OS=Vibrio cholerae serotype O1 (strain ATCC 39315 / El Tor Inaba N16961) OX=243277 GN=fabF PE=1 SV=3//3.51535e-169 && PF02801:Beta-ketoacyl synthase, C-terminal domain|PF00109:Beta-ketoacyl synthase, N-terminal domain	ketoacyl-synt	2141	2318	2960	1762	1981	1596	247.893	234.535	241.613	296.339	344.634	261.343
Acyl carrier protein	22021E_unicycler_01314	2558.8	2314.12	1827.98	2882.52	3470.96	2584.86	-0.415998	0.0172392	0.0426019	--	NC_999999999.1	1283729	1283968	-	240	protein_coding	gnl|BL_ORD_ID|8407 sp|C5CSE5|ACP_VARPS Acyl carrier protein OS=Variovorax paradoxus (strain S110) OX=543728 GN=acpP PE=3 SV=1//2.78443e-50 && -	-	2835	2951	2884	2238	2604	2066	1702.78	1548.89	1221.19	1952.54	2350.03	1754.96
3-oxoacyl-[acyl-carrier-protein] reductase FabG	22021E_unicycler_01315	923.334	632.049	621.793	823.024	837.082	630.575	-0.0743947	0.702068	0.795103	--	NC_999999999.1	1284069	1284812	-	744	protein_coding	gnl|BL_ORD_ID|126228 sp|P0AEK3|FABG_SHIFL 3-oxoacyl-[acyl-carrier-protein] reductase FabG OS=Shigella flexneri OX=623 GN=fabG PE=3 SV=1//9.3536e-72 && PF00106:short chain dehydrogenase	adh_short	1023	806	981	639	628	504	198.207	136.466	133.997	179.837	182.823	138.103
Malonyl CoA-acyl carrier protein transacylase	22021E_unicycler_01316	934.165	772.418	849.974	776.657	1007.7	773.205	-0.000577955	0.997253	0.998551	--	NC_999999999.1	1284840	1285793	-	954	protein_coding	gnl|BL_ORD_ID|126166 sp|O85140|FABD_SALTY Malonyl CoA-acyl carrier protein transacylase OS=Salmonella typhimurium (strain LT2 / SGSC1412 / ATCC 700720) OX=99287 GN=fabD PE=1 SV=3//7.70541e-85 && PF00698:Acyl transferase domain	Acyl_transf_1	1035	985	1341	603	756	618	156.39	130.062	142.85	132.349	171.639	132.065
3-oxoacyl-[acyl-carrier-protein] synthase 3	22021E_unicycler_01317	992.832	635.186	731.447	958.263	1015.7	848.273	-0.259259	0.162534	0.269915	--	NC_999999999.1	1285846	1286823	-	978	protein_coding	gnl|BL_ORD_ID|126639 sp|C5CSE2|FABH_VARPS 3-oxoacyl-[acyl-carrier-protein] synthase 3 OS=Variovorax paradoxus (strain S110) OX=543728 GN=fabH PE=3 SV=1//0 && PF08545:3-Oxoacyl-[acyl-carrier-protein (ACP)] synthase III|PF08541:3-Oxoacyl-[acyl-carrier-protein (ACP)] synthase III C terminal	-	1100	810	1154	744	762	678	162.133	104.33	119.913	159.289	168.756	141.331
Phosphate acyltransferase	22021E_unicycler_01318	583.063	429.731	436.079	721.273	751.775	573.022	-0.499236	0.00646073	0.0183034	--	NC_999999999.1	1286823	1287851	-	1029	protein_coding	gnl|BL_ORD_ID|307335 sp|A9BNK7|PLSX_DELAS Phosphate acyltransferase OS=Delftia acidovorans (strain DSM 14801 / SPH-1) OX=398578 GN=plsX PE=3 SV=1//0 && PF02504:Fatty acid synthesis protein	-	646	548	688	560	564	458	90.4969	67.0855	67.9472	113.953	118.715	90.7396
50S ribosomal protein L32	22021E_unicycler_01319	381.789	412.479	277.62	522.923	863.741	580.529	-0.877263	4.64e-05	0.000222618	--	NC_999999999.1	1287977	1288159	-	183	protein_coding	gnl|BL_ORD_ID|373159 sp|A1TLD5|RL32_ACIAC 50S ribosomal protein L32 OS=Acidovorax citrulli (strain AAC00-1) OX=397945 GN=rpmF PE=3 SV=1//2.19917e-35 && -	-	423	526	438	406	648	464	333.201	362.075	243.232	464.544	766.95	516.909
Large ribosomal RNA subunit accumulation protein YceD	22021E_unicycler_01320	1317.76	919.06	968.501	1790.3	1707.49	1715.31	-0.702585	3.37e-05	0.000166775	--	NC_999999999.1	1288320	1288835	-	516	protein_coding	-//- && PF02620:Uncharacterized ACR, COG1399	-	1460	1172	1528	1390	1281	1371	407.868	286.116	300.935	564.049	537.703	541.67
Maf-like protein YceF	22021E_unicycler_01321	233.767	300.341	253.534	324.573	391.882	297.771	-0.363569	0.0510365	0.105977	--	NC_999999999.1	1288907	1289488	+	582	protein_coding	gnl|BL_ORD_ID|528355 sp|Q126I4|Y3654_POLSJ Maf-like protein Bpro_3654 OS=Polaromonas sp. (strain JS666 / ATCC BAA-500) OX=296591 GN=Bpro_3654 PE=3 SV=1//5.9694e-83 && PF02545:Maf-like protein	Maf	259	383	400	252	294	238	64.1495	82.8971	69.845	90.6628	109.413	83.3683
Ribosomal RNA small subunit methyltransferase I	22021E_unicycler_01322	203.079	179.577	136.909	294.949	346.563	215.196	-0.724749	0.00101917	0.00357134	--	NC_999999999.1	1289485	1290246	+	762	protein_coding	gnl|BL_ORD_ID|420561 sp|Q98DM9|RSMI_RHILO Ribosomal RNA small subunit methyltransferase I OS=Rhizobium loti (strain MAFF303099) OX=266835 GN=rsmI PE=3 SV=1//8.64443e-15 && PF00590:Tetrapyrrole (Corrin/Porphyrin) Methylases	-	225	229	216	229	260	172	42.5642	37.8568	28.8069	62.9263	73.9029	46.0172
Putative signal peptide peptidase SppA	22021E_unicycler_01324	1134.54	871.225	1096.54	1223.59	1344.93	1088.49	-0.237211	0.150586	0.253912	--	NC_999999999.1	1291401	1292420	-	1020	protein_coding	gnl|BL_ORD_ID|269038 sp|Q8YFI5|NHAA_BRUME Na(+)/H(+) antiporter NhaA OS=Brucella melitensis biotype 1 (strain 16M / ATCC 23456 / NCTC 10094) OX=224914 GN=nhaA PE=3 SV=2//2.71343e-40 && PF01343:Peptidase family S49	Peptidase_S49	1257	1111	1730	950	1009	870	177.644	137.207	172.363	195.018	214.257	173.887
hypothetical protein	22021E_unicycler_01325	181.418	134.095	107.118	220.246	249.259	226.456	-0.726409	0.000850701	0.00303634	--	NC_999999999.1	1292422	1292787	-	366	protein_coding	-//- && PF00355:Rieske [2Fe-2S] domain	-	201	171	169	171	187	181	79.1647	58.8544	46.925	97.8288	110.663	100.819
Pyrophosphatase PpaX	22021E_unicycler_01326	322.219	226.628	289.663	395.412	486.521	422.885	-0.638512	0.00059978	0.00221073	--	NC_999999999.1	1292798	1293466	-	669	protein_coding	gnl|BL_ORD_ID|312341 sp|Q9K6Y7|PPAX_BACHD Pyrophosphatase PpaX OS=Bacillus halodurans (strain ATCC BAA-125 / DSM 18197 / FERM 7344 / JCM 9153 / C-125) OX=272558 GN=ppaX PE=3 SV=1//2.71041e-16 && PF13419:Haloacid dehalogenase-like hydrolase	-	357	289	457	307	365	338	76.9234	54.4171	69.4206	96.0869	118.171	103
Ribosomal large subunit pseudouridine synthase C	22021E_unicycler_01327	448.58	365.428	436.713	692.937	709.121	646.84	-0.712047	9.32e-06	5.18e-05	--	NC_999999999.1	1293459	1294514	-	1056	protein_coding	gnl|BL_ORD_ID|385499 sp|Q9CM51|RLUC_PASMU Ribosomal large subunit pseudouridine synthase C OS=Pasteurella multocida (strain Pm70) OX=272843 GN=rluC PE=3 SV=1//5.54705e-81 && PF01479:S4 domain|PF00849:RNA pseudouridylate synthase	S4	497	466	689	538	532	517	67.8436	55.5886	66.3061	106.677	109.117	99.8099
Ribonuclease E	22021E_unicycler_01328	2574.14	2386.26	2343.29	4448.71	5739.61	3435.63	-0.899457	9.58e-07	6.3e-06	--	NC_999999999.1	1295054	1298032	+	2979	protein_coding	gnl|BL_ORD_ID|387275 sp|P21513|RNE_ECOLI Ribonuclease E OS=Escherichia coli (strain K12) OX=83333 GN=rne PE=1 SV=6//0 && PF00575:S1 RNA binding domain|PF10150:Ribonuclease E/G family	S1	2852	3043	3697	3454	4306	2746	138.005	128.675	126.118	242.775	313.074	187.922
GDP-L-fucose synthase	22021E_unicycler_01331	615.556	696.352	611.652	1644.76	1771.47	1337.47	-1.30518	7.83e-16	1.42e-14	--	NC_999999999.1	1300801	1301769	+	969	protein_coding	gnl|BL_ORD_ID|129949 sp|P32055|FCL_ECOLI GDP-L-fucose synthase OS=Escherichia coli (strain K12) OX=83333 GN=fcl PE=1 SV=2//5.74791e-148 && PF01370:NAD dependent epimerase/dehydratase family	Epimerase	682	888	965	1277	1329	1069	101.456	115.439	101.205	275.943	297.06	224.906
hypothetical protein	22021E_unicycler_01332	864.667	781.828	1019.84	1182.37	1202.31	1112.26	-0.390388	0.0132292	0.0340792	--	NC_999999999.1	1301796	1302818	+	1023	protein_coding	-//- && -	-	958	997	1609	918	902	889	134.991	122.767	159.838	187.897	190.974	177.163
Phosphatidyl-myo-inositol mannosyltransferase	22021E_unicycler_01334	324.024	275.247	282.691	431.476	499.85	419.132	-0.615681	0.000288333	0.0011491	--	NC_999999999.1	1304164	1305327	+	1164	protein_coding	gnl|BL_ORD_ID|305028 sp|A0QWG6|PIMA_MYCS2 Phosphatidyl-myo-inositol mannosyltransferase OS=Mycobacterium smegmatis (strain ATCC 700084 / mc(2)155) OX=246196 GN=pimA PE=1 SV=1//4.96024e-13 && PF13579:Glycosyl transferase 4-like domain|PF00534:Glycosyl transferases group 1	Glycos_transf_1	359	351	446	335	375	335	44.4588	37.9855	38.9386	60.262	69.7785	58.6731
Putative teichuronic acid biosynthesis glycosyltransferase TuaC	22021E_unicycler_01335	232.864	154.484	235.153	227.974	278.583	178.913	-0.1376	0.539465	0.663371	--	NC_999999999.1	1305331	1306557	+	1227	protein_coding	gnl|BL_ORD_ID|509124 sp|P32057|WCAI_ECOLI Putative colanic acid biosynthesis glycosyl transferase WcaI OS=Escherichia coli (strain K12) OX=83333 GN=wcaI PE=4 SV=1//1.63687e-94 && PF13579:Glycosyl transferase 4-like domain|PF13692:Glycosyl transferases group 1	-	258	197	371	177	209	143	30.3104	20.2249	30.7275	30.2051	36.8931	23.7596
Tyrosine-protein kinase wzc	22021E_unicycler_01336	6554.5	5795.09	6290.82	13556.1	12885.5	11749.5	-1.03482	1.17e-13	1.74e-12	--	NC_999999999.1	1306610	1308859	-	2250	protein_coding	gnl|BL_ORD_ID|120631 sp|P58593|EPSB_RALSO Putative tyrosine-protein kinase EpsB OS=Ralstonia solanacearum (strain GMI1000) OX=267608 GN=epsB PE=3 SV=1//0 && PF13807:G-rich domain on putative tyrosine kinase|PF02706:Chain length determinant protein|PF13614:AAA domain	-	7262	7390	9925	10525	9667	9391	465.254	413.738	448.277	979.47	930.577	850.896
Low molecular weight protein-tyrosine-phosphatase Ptp	22021E_unicycler_01337	790.656	774.77	886.737	1523.69	1575.53	1253.64	-0.827191	1.36e-07	1.03e-06	--	NC_999999999.1	1308859	1309302	-	444	protein_coding	gnl|BL_ORD_ID|120655 sp|P58596|EPSP_RALSO Probable low molecular weight protein-tyrosine-phosphatase EpsP OS=Ralstonia solanacearum (strain GMI1000) OX=267608 GN=epsP PE=3 SV=1//1.35545e-48 && PF01451:Low molecular weight phosphotyrosine protein phosphatase	LMWPc	876	988	1399	1183	1182	1002	284.405	280.309	320.209	557.896	576.604	460.078
hypothetical protein	22021E_unicycler_01338	5135.65	4985.82	5225.98	9715.29	9107.94	8731.71	-0.844286	2.55e-10	2.75e-09	--	NC_999999999.1	1309302	1310462	-	1161	protein_coding	gnl|BL_ORD_ID|120629 sp|P58597|EPSA_RALSO EPS I polysaccharide export outer membrane protein EpsA OS=Ralstonia solanacearum (strain GMI1000) OX=267608 GN=epsA PE=3 SV=1//9.61317e-95 && PF02563:Polysaccharide biosynthesis/export protein|PF10531:SLBB domain	-	5690	6358	8245	7543	6833	6979	706.475	689.846	721.7	1360.39	1274.74	1225.48
hypothetical protein	22021E_unicycler_01339	638.12	573.236	772.012	685.209	619.814	566.767	0.0846804	0.621158	0.730076	--	NC_999999999.1	1310686	1311969	-	1284	protein_coding	-//- && PF07219:HemY protein N-terminus	HemY_N	707	731	1218	532	465	453	79.3727	71.716	96.4008	86.7558	78.4389	71.925
Putative uroporphyrinogen-III C-methyltransferase	22021E_unicycler_01340	768.091	808.49	814.479	1106.38	1248.96	1020.93	-0.497283	0.000980463	0.00345012	--	NC_999999999.1	1311985	1313061	-	1077	protein_coding	-//- && PF04375:HemX	-	851	1031	1285	859	937	816	113.902	120.589	121.251	167.005	188.437	154.462
Uroporphyrinogen-III synthase	22021E_unicycler_01341	230.157	217.218	255.436	273.053	282.582	242.721	-0.181972	0.308728	0.443275	--	NC_999999999.1	1313058	1313831	-	774	protein_coding	gnl|BL_ORD_ID|170307 sp|Q59335|HEM4_CHLP8 Uroporphyrinogen-III synthase OS=Chlorobaculum parvum (strain NCIB 8327) OX=517417 GN=hemD PE=3 SV=1//3.10863e-06 && PF02602:Uroporphyrinogen-III synthase HemD	HEM4	255	277	403	212	212	194	47.4915	45.0819	52.913	57.3517	59.3251	51.0985
Porphobilinogen deaminase	22021E_unicycler_01342	832.174	926.901	934.908	1057.44	1045.02	1058.46	-0.230086	0.111009	0.199458	--	NC_999999999.1	1313837	1314730	-	894	protein_coding	gnl|BL_ORD_ID|170172 sp|Q21XQ9|HEM3_RHOFT Porphobilinogen deaminase OS=Rhodoferax ferrireducens (strain ATCC BAA-621 / DSM 15236 / T118) OX=338969 GN=hemC PE=3 SV=1//3.83395e-119 && PF03900:Porphobilinogen deaminase, C-terminal domain|PF01379:Porphobilinogen deaminase, dipyromethane cofactor binding domain	-	922	1182	1475	821	784	846	148.665	166.55	167.669	192.29	189.942	192.921
Phosphoenolpyruvate carboxylase	22021E_unicycler_01343	3574.2	3893.46	3361.23	4325.06	4541.3	4186.32	-0.269524	0.0523787	0.108107	--	NC_999999999.1	1314841	1317771	+	2931	protein_coding	gnl|BL_ORD_ID|50980 sp|A1WGR0|CAPP_VEREI Phosphoenolpyruvate carboxylase OS=Verminephrobacter eiseniae (strain EF01-2) OX=391735 GN=ppc PE=3 SV=1//0 && PF00311:Phosphoenolpyruvate carboxylase	-	3960	4965	5303	3358	3407	3346	194.758	213.387	183.867	239.892	251.767	232.733
[truncated: 3,909 more rows]

## Sheet: Epo_T2vsUnind_T0_DEG
	gene_id	Epo_T2R1	Epo_T2R2	Epo_T2R3	Un_T0R1	Un_T0R2	Un_T0R3	log2FoldChange	pvalue	padj	gene_name	gene_chr	gene_start	gene_end	gene_strand	gene_length	gene_biotype	gene_description	tf_family	Epo_T2R1_readcount	Epo_T2R2_readcount	Epo_T2R3_readcount	Un_T0R1_readcount	Un_T0R2_readcount	Un_T0R3_readcount	Epo_T2R1_fpkm	Epo_T2R2_fpkm	Epo_T2R3_fpkm	Un_T0R1_fpkm	Un_T0R2_fpkm	Un_T0R3_fpkm
[truncated: 4,780 more rows]

## Sheet: Epo_T3vsUnind_T0_DEG
	gene_id	Epo_T3R1	Epo_T3R2	Epo_T3R3	Un_T0R1	Un_T0R2	Un_T0R3	log2FoldChange	pvalue	padj	gene_name	gene_chr	gene_start	gene_end	gene_strand	gene_length	gene_biotype	gene_description	tf_family	Epo_T3R1_readcount	Epo_T3R2_readcount	Epo_T3R3_readcount	Un_T0R1_readcount	Un_T0R2_readcount	Un_T0R3_readcount	Epo_T3R1_fpkm	Epo_T3R2_fpkm	Epo_T3R3_fpkm	Un_T0R1_fpkm	Un_T0R2_fpkm	Un_T0R3_fpkm
[truncated: 4,780 more rows]

[truncated: 9 more sheets: Epo_T4vsUnind_T0_DEG, Iso_T1vsUnind_T0_DEG, Iso_T2vsUnind_T0_DEG, Iso_T3vsUnind_T0_DEG, Iso_T4vsUnind_T0_DEG, Suc_T1vsNoS_T1DEG, Suc_T2vsNoS_T2_DEG, Suc_T3vsNoS_T3_DEG, Suc_T4vsNoS_T4_DEG]
