# Supplementary material for: ‘Omics‐guided prediction of the pathway for metabolism of isoprene by Variovorax sp. WS11
Source: Environ Microbiol. 2022 Aug 5;24(11):5151–64. doi: 10.1111/1462-2920.16149 (PMC9804861; doi:10.1111/1462-2920.16149)
Supplement: Supplementary file 16 — Appendix S2 Supporting Information. [file EMI-24-5151-s006.xlsx]

## Sheet: Set of 24 files_ProteinsISO
Proteins Unique Sequence ID	Checked	Protein FDR Confidence: Combined	Master	Accession	Description	Exp. q-value: Combined	Sum PEP Score	Coverage [%]	# Peptides	# PSMs	# Unique Peptides	# AAs	MW [kDa]	calc. pI	Score Mascot: Mascot	Score Sequest HT: Sequest HT	# Peptides (by Search Engine): Mascot	# Peptides (by Search Engine): Sequest HT	# Protein Pathway Groups	Ratio: (I6) / (Un)	Ratio: (I24) / (Un)	Ratio: (I30) / (Un)	Ratio: (S6) / (Un)	Ratio: (S24) / (Un)	Ratio: (S30) / (Un)	Abundance Ratio Adj. P-Value: (I6) / (Un)	Abundance Ratio Adj. P-Value: (I24) / (Un)	Abundance Ratio Adj. P-Value: (I30) / (Un)	Abundance Ratio Adj. P-Value: (S6) / (Un)	Abundance Ratio Adj. P-Value: (S24) / (Un)	Abundance Ratio Adj. P-Value: (S30) / (Un)	Abundance Ratio Variability [%]: (I24) / (Un)	Abundance Ratio Variability [%]: (I30) / (Un)	Abundance Ratio Variability [%]: (I6) / (Un)	Abundance Ratio Variability [%]: (S24) / (Un)	Abundance Ratio Variability [%]: (S30) / (Un)	Abundance Ratio Variability [%]: (S6) / (Un)	Abundances (Grouped): I24	Abundances (Grouped): I30	Abundances (Grouped): I6	Abundances (Grouped): S24	Abundances (Grouped): S30	Abundances (Grouped): S6	Abundances (Grouped): Un	Abundances (Grouped) CV [%]: I24	Abundances (Grouped) CV [%]: I30	Abundances (Grouped) CV [%]: I6	Abundances (Grouped) CV [%]: S24	Abundances (Grouped) CV [%]: S30
-6.70728e+18	FALSE	High	IsMasterProtein	22021E_unicycler_06893	hypothetical protein	0	410.312	84	19	3257	19	238	27.3	5.95	18585	3530.28	19	17	0	5.156	1000	1000	1.624	2.574	0.971	0.00022253	1.59367e-15	1.7075e-15	0.979754	0.425725	0.994306	0	0	115.93	179.69	14.19	147.83	1.46073e+09	2.14264e+09	5.56328e+06	2.77767e+06	1.04761e+06	1.75275e+06	1.07908e+06	5.05	2.93	84.59	110.66	17.42
1.61864e+18	FALSE	High	IsMasterProtein	22021E_unicycler_06889	Toluene-4-monooxygenase system protein B	0	38.786	32	4	134	4	88	9.6	6.52	1362	202.13	4	4	0	1.58	1000	1000	0.999	1.266	0.934	0.887734	1.59367e-15	1.7075e-15	0.979754	0.951027	0.994306	0	0	69.01	73.49	12.9	21.29	1.63033e+07	1.94178e+07	13262.5	10632.9	7845.65	8388.91	8396.42	0.33	4.74	29.51	25.8	73.4
-9.20541e+18	FALSE	Medium	IsMasterProtein	22021E_unicycler_03481	Ectoine TRAP transporter small permease protein TeaB	0.018	4.352	5	1	2	1	155	17.5	7.3	0	1.73	1	1	0	0.913	0.801	1.12	1.097	0.459	0.761	0.996836	0.998518	0.994431	0.979754	0.989724	0.999889	8.88	1.72	24.73	3.02	10.49	17.2	32208.2	45056.4	36718.1	18459.6	30631.7	44152.3	40233.2	17.37	7.34	14.45	11.84	18.87
-9.20481e+18	FALSE	High	IsMasterProtein	22021E_unicycler_03861	Glutathione transport system permease protein GsiD	0.002	9.617	4	1	4	1	293	30.9	10.58	66	4.95	1	1	0	0.375	0.666	1.201	0.337	0.229	0.332	0.901373	0.998518	0.994431	0.979754	0.887162	0.870639	11.22	22.7	43.7	11.99	0.65	14.55	11599	20924.2	6525.6	3979.76	5788.98	5867.91	17416	29.6	2.22	21.59	30.29	18.62
-7.26397e+18	FALSE	High	IsMasterProtein	22021E_unicycler_06894	C-factor	0	506.557	82	17	3561	17	227	24.1	5.41	30934	5576.73	17	16	0	1.617	587.685	838.775	0.665	1.258	0.772	0.75146	1.59367e-15	1.7075e-15	0.989242	0.983248	0.994306	18.88	20.1	158.44	164.77	34.43	95.1	1.46133e+09	2.08569e+09	4.02137e+06	3.127e+06	1.92019e+06	1.65436e+06	2.48659e+06	2.64	3.79	95.53	111.45	17.14
-9.19223e+18	FALSE	Low	None	22021E_unicycler_03083	Peroxyureidoacrylate/ureidoacrylate amidohydrolase RutB	0.085	1.691	2	1	3	0	262	27.7	6.55	21		1		0
-8.53605e+18	FALSE	High	IsMasterProtein	22021E_unicycler_06895	Acetyl-CoA:oxalate CoA-transferase	0	412.283	63	24	1379	24	402	44	6.81	10401	1813.62	24	22	0	1.747	461.885	656.532	0.783	1.024	0.55	0.694181	1.59367e-15	1.7075e-15	0.999634	0.989724	0.950793	4.4	0.12	31.16	295.81	25.92	49.42	5.53831e+08	7.87225e+08	2.09442e+06	1.22779e+06	659514	938798	1.19907e+06	9.56	5.26	23.9	125.31	29.54
-1.342e+17	FALSE	High	IsMasterProtein	22021E_unicycler_06892	Disulfide-bond oxidoreductase YfcG	0	184.832	43	13	247	13	242	27.1	6.7	2395	396.66	13	13	0	1.533	416.755	628.713	1.151	1.753	0.714	0.844422	1.59367e-15	1.7075e-15	0.979754	0.639446	0.994306	10.32	23.11	27.9	223.32	19.15	47.54	1.6669e+08	2.51467e+08	613128	701283	285535	460242	399971	11.14	0.96	5.45	110.55	38.24
-7.78336e+18	FALSE	High	IsMasterProtein	22021E_unicycler_06886	Toluene-4-monooxygenase system protein E	0	263.407	57	19	563	19	344	38.4	6.7	4450	716.69	19	17	0	1.847	414.008	516.368	0.919	0.848	0.878	0.678916	1.59367e-15	1.7075e-15	0.979754	0.990082	0.999889	3.17	4.47	39.16	219.12	56.76	100.99	1.18052e+08	1.4724e+08	526760	241692	250471	262062	285145	13.84	15.07	25.78	113.5	59.77
5.16332e+18	FALSE	High	IsMasterProtein	22021E_unicycler_06891	Phenylacetaldehyde dehydrogenase	0	780.175	86	32	3652	32	475	50.6	6.32	31634	5686.3	31	31	0	1.245	329.728	494.713	1.11	1.218	0.702	0.952565	1.59367e-15	1.7075e-15	0.979754	0.983248	0.994306	7.69	7.72	39.96	158.74	5.79	71.79	1.00849e+09	1.5131e+09	3.80852e+06	3.72457e+06	2.14717e+06	3.39474e+06	3.05854e+06	3.42	3.4	46.62	98.06	16.21
-4.94603e+18	FALSE	High	IsMasterProtein	22021E_unicycler_06885	Ferredoxin--NAD(P)(+) reductase CarAd	0	138.1	38	10	98	10	344	37.2	7.94	1567	191.95	10	10	0	1.407	152.308	252.011	0.748	0.669	1.017	0.944134	1.59367e-15	1.7075e-15	0.989242	0.996159	0.994306	5.3	5.23	53.22	78.07	23.24	21.27	1.2069e+07	1.99695e+07	111514	53037.5	80580.2	59249.8	79240.5	13.18	3.17	40.41	59.33	13.87
3.99703e+18	FALSE	High	IsMasterProtein	22021E_unicycler_05704	Uncharacterized cysteine-rich protein YhjQ	0	148.179	70	9	342	9	109	11.4	6.46	1750	323.41	9	9	0	155.057	247.894	222.007	27.391	37.456	65.174	2.27667e-15	1.59367e-15	1.7075e-15	8.27993e-07	8.09886e-08	6.83e-15	98.19	100.77	150.03	37.65	18.61	52.66	2.1828e+08	1.95487e+08	1.36534e+08	3.29812e+07	5.73883e+07	2.41187e+07	880541	20.62	18.61	17.1	108.85	80.19
-4.28225e+18	FALSE	High	IsMasterProtein	22021E_unicycler_05702	Plastocyanin	0	410.386	66	13	1282	13	164	17.5	8.66	7649	1776.84	13	13	0	133.302	236.645	195.601	93.044	63.445	53.014	2.27667e-15	1.59367e-15	1.7075e-15	4.781e-14	2.89152e-10	6.83e-15	40.99	48.33	61.28	40.62	57.93	31.96	4.85337e+08	4.01159e+08	2.73389e+08	1.3012e+08	1.08726e+08	1.90823e+08	2.0509e+06	13.63	6.96	4.62	79.92	89.92
-4.72491e+18	FALSE	High	IsMasterProtein	22021E_unicycler_06890	Toluene-4-monooxygenase system protein A	0	442.128	47	21	1018	21	500	58.2	6.09	10480	1585.82	21	18	0	0.728	117.666	188.185	0.442	0.583	0.514	0.882632	1.59367e-15	1.7075e-15	0.979754	0.983248	0.928648	14.99	9.22	49.05	181.43	37.35	101.28	2.25857e+08	3.61217e+08	1.39723e+06	1.119e+06	986175	849022	1.91948e+06	25.78	20.44	33.53	104.47	45.39
5.70673e+18	FALSE	High	IsMasterProtein	22021E_unicycler_06884	Glutathione amide reductase	0	379.645	67	27	243	27	449	48.4	8.1	3250	379.77	27	26	0	1.322	142.334	183.202	0.916	0.954	1.299	0.952565	1.59367e-15	1.7075e-15	0.979754	0.983883	0.972321	30.54	21.27	23.1	76.84	106.84	41.59	2.36093e+07	3.03881e+07	219282	158213	215502	151921	165872	12.3	3.63	37.61	77.43	71.01
-8.06636e+18	FALSE	High	IsMasterProtein	22021E_unicycler_06888	Toluene-4-monooxygenase system ferredoxin subunit	0	31.711	27	3	30	3	111	12.1	4.55	322	24.25	3	3	0	1.448	397.964	143.748	0.609	0.551	1.321	0.915978	1.59367e-15	1.7075e-15	0.999634	0.992659	0.938329	23.17	99.12	17.26	110.17	50.46	295.98	9.52249e+06	3.43962e+06	34640	13187.8	31608.3	14576.7	23928	14.63	73.39	23.54	88.93	38.89
-5.08694e+18	FALSE	High	IsMasterProtein	22021E_unicycler_07086	2-methylcitrate synthase	0	212.721	54	18	139	18	384	42.1	6.8	1532	203.84	18	17	0	0.811	93.796	111.157	0.72	0.787	0.645	0.991272	1.59367e-15	1.7075e-15	0.998815	0.990082	0.994306	8.9	25.08	28.19	141.14	46.98	80.93	1.07247e+07	1.27099e+07	92727.7	89988	73742.8	82381.9	114341	12.77	2.51	5.43	85.15	61.09
-4.68577e+18	FALSE	High	IsMasterProtein	22021E_unicycler_06887	Toluene-4-monooxygenase system protein D	0	86.581	48	4	130	4	104	11.9	4.88	1729	225.64	4	4	0	0.533	80.281	100.016	0.748	0.786	0.827	0.822251	1.59367e-15	1.7075e-15	0.998104	0.992659	0.999889	4.12	5.49	47.11	11.67	7.96	11.18	1.69402e+07	2.11046e+07	112451	165759	174500	157857	211012	0.61	8.54	39.8	7.79	10.88
6.87338e+18	FALSE	High	None	22021E_unicycler_07861	2-methylcitrate synthase	0.001	13.966	4	2	19	2	385	42.3	7.27	65	5.38	2	2	0	0.708	81.794	91.406	0.928	0.644	0.262	0.999778	1.59367e-15	1.7075e-15	0.979754	0.992659	0.726153	125.83	135.97	155.85	189.83	334.14	319.61	769845	860318	6662.38	6064.72	2461.35	8733.53	9412.04	10.21	2.98	10.52	31.14	86.28
-9.45798e+17	FALSE	High	IsMasterProtein	22021E_unicycler_04652	hypothetical protein	0	136.912	41	9	198	9	232	25.4	5.02	2020	136.83	9	8	0	111.44	101.975	80.645	38.092	24.554	23.187	2.27667e-15	1.59367e-15	1.7075e-15	2.67869e-08	1.2049e-06	1.15124e-07	5.9	4.55	16.51	20.91	29.28	12.55	2.1966e+07	1.73714e+07	2.40048e+07	5.28917e+06	4.9946e+06	8.20523e+06	215406	0.28	1.01	10.35	14.47	22.22
-1.60735e+18	FALSE	High	IsMasterProtein	22021E_unicycler_05703	Cation efflux system protein CusF	0	151.331	33	4	245	4	117	12.2	8.16	1660	366	4	4	0	65.364	95.303	75.765	66.244	56.487	42.463	2.27667e-15	1.59367e-15	1.7075e-15	4.24638e-12	1.3892e-09	1.43905e-11	14.14	9.25	9.24	96.47	124.21	87.45	4.14898e+07	3.29838e+07	2.8456e+07	2.45914e+07	1.84861e+07	2.88389e+07	435345	16.54	11.94	5.66	79.32	92.64
1.91702e+18	FALSE	High	IsMasterProtein	22021E_unicycler_07085	2-methylcitrate dehydratase (2-methyl-trans-aconitate forming)	0	518.464	57	42	294	42	864	94.4	5.97	3566	462.72	40	42	0	0.859	43.939	71.892	0.686	0.716	0.885	0.991272	1.59367e-15	1.7075e-15	0.999634	0.996159	0.999889	15.6	6.57	0.87	44.51	38.94	32.88	1.28612e+07	2.10432e+07	251440	209490	259033	200764	292707	12.25	3.7	1.74	43.01	33.51
-5.54747e+18	FALSE	High	IsMasterProtein	22021E_unicycler_05697	HTH-type transcriptional regulator HmrR	0	161.517	74	10	152	10	139	15.8	8.69	1353	179.16	10	8	0	76.01	98.035	67.624	37.612	21.135	20.776	2.27667e-15	1.59367e-15	1.7075e-15	3.27574e-08	1.48146e-07	2.66184e-08	1.53	10.55	3.36	71.71	74.8	60.07	4.50077e+06	3.10458e+06	3.4896e+06	970281	953807	1.72677e+06	45909.7	1.59	9.9	3.07	61.69	63.8
-1.75741e+18	FALSE	High	IsMasterProtein	22021E_unicycler_00181	Nitrilase	0	100.954	37	9	77	9	349	37.5	5.85	846	141.4	9	9	0	5.858	61.637	56.859	0.778	0.745	1.276	0.0277479	1.59367e-15	1.7075e-15	0.986777	0.989724	0.972321	9.89	10.72	61.05	12.35	18.84	84.26	2.34479e+06	2.16304e+06	222861	28327.2	48540.1	29607.8	38042.1	6.37	5.58	39.8	4.03	2.13
-9.13505e+18	FALSE	High	None	22021E_unicycler_04595	2-aminomuconic 6-semialdehyde dehydrogenase	0.001	10.158	1	1	8	1	489	52	5.47	36	6.1	1	1	0	1.821	1.088	0.939	2.141	1.546	1.349	0.687261	0.998518	0.999937	0.795994	0.851408	0.961047	31.39	15.57	33.64	30.06	29.47	6.64	273302	235982	457464	388314	338842	537795	251233	1.56	16.39	0.54	2.8	3.35
-1.89523e+18	FALSE	High	IsMasterProtein	22021E_unicycler_07084	2-methyl-aconitate isomerase	0	105.022	31	12	83	12	394	40.6	6.25	754	115.93	12	11	0	1.373	32.87	56.826	0.461	0.446	0.402	0.934869	1.59367e-15	1.7075e-15	0.979754	0.953721	0.742436	12	2.08	11.17	51.48	58.16	45.5	1.84382e+07	3.18762e+07	770283	250281	225682	258845	560949	4.29	9.12	17.7	52.65	57.72
6.20061e+17	FALSE	High	IsMasterProtein	22021E_unicycler_07083	2,3-dimethylmalate lyase	0	253.081	53	13	245	13	286	30.9	5.94	3291	307.19	12	13	0	0.717	23.785	41.644	0.207	0.389	0.229	0.882632	4.65922e-12	1.7075e-15	0.414158	0.851408	0.167178	0.4	0.75	24.57	64.54	2.17	73.81	1.09958e+08	1.9252e+08	3.31306e+06	1.79732e+06	1.06057e+06	956326	4.62303e+06	2.87	2.54	26.28	59.16	1.18
-3.84081e+18	FALSE	High	IsMasterProtein	22021E_unicycler_05870	Long-chain-fatty-acid--CoA ligase	0	74.041	15	8	43	8	556	59.9	6.57	416	62.72	8	8	0	0.811	14.202	37.179	0.593	0.572	0.468	0.9953	3.97575e-07	6.849e-14	0.998104	0.990082	0.972321	31.17	30.03	120.7	51.8	46.99	3.48	931693	2.43903e+06	53196.7	37507	30718.3	38929.9	65603.1	5.99	4.93	73.64	24.68	20.43
-2.46934e+18	FALSE	High	IsMasterProtein	22021E_unicycler_02547	hypothetical protein	0	69.389	53	6	24	6	165	17.8	8.87	297	38.46	6	6	0	7.46	30.363	36.621	15.293	7.094	6.388	0.0499405	2.20366e-08	6.93367e-08	0.000569125	0.0375288	0.0200746	20.72	6.66	20.99	23.4	9.39	42.63	154574	186433	37979.5	36112.8	32520.9	77852.8	5090.9	1.22	12.1	37.52	3.74	27.09
4.27378e+18	FALSE	High	IsMasterProtein	22021E_unicycler_04655	hypothetical protein	0	119.749	73	7	165	7	112	12.6	8.88	1392	243.61	7	7	0	32.306	45.295	35.237	11.611	10.183	10.621	2.27667e-15	1.59367e-15	2.89526e-13	0.00124263	0.00063678	0.000168465	20.35	23.49	19.66	8.93	4.38	15.22	3.58701e+07	2.79055e+07	2.55841e+07	8.0639e+06	8.41087e+06	9.19544e+06	791929	10.35	7.4	11	21.05	25.27
-8.50936e+18	FALSE	High	IsMasterProtein	22021E_unicycler_04654	hypothetical protein	0	36.69	25	4	60	4	97	10.5	8.76	190	50.03	4	4	0	44.636	36.444	33.394	9.994	8.689	9.662	2.27667e-15	1.59367e-15	3.80925e-12	0.00360113	0.00519174	0.000683995	40.59	58.66	57.34	48.1	50.28	19.53	1.94945e+06	1.78633e+06	2.38768e+06	464775	516868	534581	53492.4	18.58	2.35	3.52	11.8	9.83
-8.42515e+18	FALSE	High	IsMasterProtein	22021E_unicycler_04653	Putative oxidoreductase SadH	0	113.676	31	8	62	8	286	30.2	10.13	555	34.69	8	8	0	27.731	27.778	31.683	3.567	1.127	1.466	1.84625e-13	4.18204e-13	1.99845e-11	0.250262	0.983248	0.92166	26.54	13.69	15.8	5.47	10.2	65.37	1.37189e+06	1.56475e+06	1.36955e+06	55659.7	72380.8	176159	49387.6	16.99	4.93	6.92	2.9	17.74
5.23689e+18	FALSE	High	IsMasterProtein	22021E_unicycler_05700	hypothetical protein	0	327.57	55	29	286	29	471	51	8.43	3324	347.34	28	29	0	18.098	29.006	29.179	18.376	15.072	17.744	2.27667e-15	1.59367e-15	6.849e-14	3.02312e-05	7.06836e-05	4.026e-06	15.71	6.7	1.47	89.21	55.42	61.9	1.15855e+07	1.16545e+07	7.22872e+06	6.01976e+06	7.08716e+06	7.33943e+06	399412	23.12	1.99	6.98	78.88	56.71
-9.77867e+17	FALSE	High	IsMasterProtein	22021E_unicycler_00053	hypothetical protein	0	94.32	47	6	104	6	96	9.6	9.01	783	144.86	6	5	0	13.187	30.363	25.702	6.525	3.043	3.402	2.27667e-15	6.63497e-14	1.88637e-11	0.0475643	0.275094	0.14471	17	12.4	4.77	28.6	21.49	70.81	4.95694e+07	4.196e+07	2.1528e+07	4.9682e+06	5.5538e+06	1.06516e+07	1.63256e+06	25.14	20.88	4.67	35.56	29.22
1.07983e+18	FALSE	High	IsMasterProtein	22021E_unicycler_01729	Acyl-CoA dehydrogenase	0	550.311	75	26	463	26	390	42.4	6.13	5921	791.07	25	26	0	1.639	18.977	25.178	0.43	1.883	1.532	0.51915	1.85567e-10	2.49345e-11	0.979754	0.807406	0.89476	3.56	9.49	29.3	49.51	35.1	30.4	1.6223e+08	2.15239e+08	1.40077e+07	1.6093e+07	1.30974e+07	3.67575e+06	8.54861e+06	7.51	13.13	23.44	48.47	36.45
1.81008e+18	FALSE	High	IsMasterProtein	22021E_unicycler_06292	Rubrerythrin	0	148.788	46	8	665	8	140	15.4	5.2	5248	710.1	8	7	0	4.866	22.251	23.797	4.191	29.904	29.257	1.61105e-06	1.38566e-11	5.92724e-11	0.246461	6.62845e-07	3.86035e-11	24.7	20.92	2.89	47.14	39.6	60.26	1.75066e+08	1.87229e+08	3.82853e+07	2.3528e+08	2.30185e+08	3.2974e+07	7.86776e+06	6.59	3.03	14.05	27.05	20.35
-4.81082e+18	FALSE	High	IsMasterProtein	22021E_unicycler_04711	Quinoprotein ethanol dehydrogenase	0	184.126	38	18	213	18	593	63.6	8.63	1101	120.91	18	17	0	10.742	7.482	22.721	1.108	0.753	0.916	2.27667e-15	3.46016e-05	1.18899e-10	0.979754	0.992659	0.999889	8.32	13.25	21.61	58.37	35.91	92.86	3.38148e+07	1.02686e+08	4.85464e+07	3.40201e+06	4.1418e+06	5.00632e+06	4.51946e+06	11.68	7.02	39.14	34	14.23
-2.50691e+18	FALSE	High	IsMasterProtein	22021E_unicycler_04651	Long-chain-fatty-acid--CoA ligase	0	193.309	40	14	103	14	473	49.4	6.7	1143	105.12	14	14	0	21.361	22.249	20.74	4.434	3.101	2.97	2.27667e-15	6.19742e-12	9.30293e-12	0.171999	0.228956	0.154979	0.23	4.77	14.33	8.46	8.9	20.61	1.00683e+07	9.38559e+06	9.66657e+06	1.40352e+06	1.34397e+06	2.00638e+06	452530	6.4	2.08	7.01	14.64	15.06
-3.84197e+18	FALSE	High	IsMasterProtein	22021E_unicycler_05705	Copper-exporting P-type ATPase A	0	135.393	22	13	66	13	738	76.3	8.16	745	81.17	13	13	0	24.425	11.754	20.019	2.791	1.123	1.965	2.27667e-15	1.01486e-07	1.67539e-10	0.54213	0.983248	0.668414	43.48	8.02	23.46	67.77	33.28	52.49	2.1511e+06	3.66372e+06	4.47011e+06	205576	359620	510777	183011	36.39	3.96	18.5	55.72	27.45
-2.62019e+18	FALSE	High	IsMasterProtein	22021E_unicycler_01728	3-[(3aS,4S,7aS)-7a-methyl-1,5-dioxo-octahydro-1H-inden-4-yl]propanoyl:CoA ligase	0	470.132	60	32	381	31	567	62.8	6.06	3719	541.35	32	30	0	1.699	16.004	19.25	0.355	1.665	1.981	0.584745	2.49535e-09	1.32437e-09	0.979754	0.841816	0.665478	2.13	5.07	12.01	35.39	22.99	56.72	7.27667e+07	8.75265e+07	7.72435e+06	7.56903e+06	9.0077e+06	1.61279e+06	4.54688e+06	1.16	8.01	8.24	35.84	24.78
7.33663e+18	FALSE	High	IsMasterProtein	22021E_unicycler_01727	Methylmalonyl-CoA carboxyltransferase 12S subunit	0	494.975	54	26	593	24	537	57.5	7.02	7410	729.81	26	26	0	1.026	13.935	19.055	0.554	1.453	1.703	0.996836	1.83337e-08	1.50545e-09	0.979754	0.959854	0.802111	6.75	10	31.16	36.6	1.3	63.26	1.34231e+08	1.83548e+08	9.87812e+06	1.39947e+07	1.6407e+07	5.3323e+06	9.63244e+06	5.52	8.61	29.96	33.03	0.32
-9.07564e+18	FALSE	Medium	IsMasterProtein	22021E_unicycler_02541	Putative membrane protein insertion efficiency factor	0.02	4.177	8	1	2	1	95	10.5	9.14	16	0	1	1	0	0.217	0.645	0.964	1.567	0.124	0.154	0.161773	0.994833	0.999937	0.979754	0.271496	0.182782	21.3	14.57	30.6	10.88	51.01	21.41	93626.5	139894	31546.4	17940.9	22333.3	227387	145106	32.96	0.55	15.6	2.96	33.76
7.49543e+18	FALSE	High	IsMasterProtein	22021E_unicycler_05869	Acyl-CoA dehydrogenase	0	36.938	18	5	13	5	408	42.4	5.77	199	22.3	4	5	0	0.625	7.444	18.343	0.913	0.765	0.739	0.989306	0.0100757	3.16528e-07	0.979754	0.989724	0.999889	8.84	5.1	32.31	15.29	5.89	4.55	132571	326666	11124.1	13619.5	13152.6	16262.8	17808.3	1.71	1.86	23.64	7.83	1.1
-7.32711e+18	FALSE	High	IsMasterProtein	22021E_unicycler_01726	hypothetical protein	0	127.518	56	12	181	12	169	19.1	7.62	1948	210.57	12	11	0	1.768	14.071	16.576	0.347	1.796	1.866	0.605719	1.65895e-08	1.00851e-08	0.979754	0.758262	0.721157	8.45	8.67	5.35	30.32	33.49	80.61	3.50548e+07	4.12949e+07	4.40544e+06	4.47452e+06	4.6492e+06	864199	2.4913e+06	1.37	1.58	11.76	21.86	24.74
-8.72948e+18	FALSE	High	IsMasterProtein	22021E_unicycler_00023	hypothetical protein	0	208.547	36	24	225	24	603	65.4	8.65	1568	213.6	24	23	0	3.421	15.783	15.756	0.401	8.747	13.903	0.00713438	8.79282e-09	1.94594e-08	0.979754	0.00236994	1.95227e-06	9.98	15.74	6.38	42.79	41.06	41.66	3.08461e+07	3.07931e+07	6.68555e+06	1.70952e+07	2.71726e+07	784368	1.95442e+06	0.54	6	2.9	47.35	45.93
6.90282e+18	FALSE	High	IsMasterProtein	22021E_unicycler_05197	Long-chain-fatty-acid--CoA ligase	0	73.325	21	7	24	7	516	56	6.11	164	34.63	7	7	0	4.374	9.061	15.701	0.43	2.09	1.761	0.0494186	5.52324e-05	3.10849e-07	0.979754	0.639843	0.849663	16.34	29.54	10.33	130.82	54.67	20.55	868909	1.50561e+06	419386	200401	168873	41271.1	95892.4	4.82	17.18	0.89	87.23	39.24
-5.11286e+18	FALSE	High	IsMasterProtein	22021E_unicycler_05349	NADH-quinone oxidoreductase chain 5	0	153.854	73	16	172	16	202	22.9	5.11	1329	212.03	15	14	0	1	10.601	14.926	2.321	1.123	0.924	0.996836	2.89736e-08	6.77791e-09	0.796537	0.983883	0.999889	3.88	4.89	17.43	1.89	28.69	9.28	1.70947e+07	2.40689e+07	1.6119e+06	1.81167e+06	1.4893e+06	3.74333e+06	1.61258e+06	10.77	11.72	9.49	5.29	19.98
-9.99509e+17	FALSE	High	IsMasterProtein	22021E_unicycler_04174	ECF RNA polymerase sigma factor SigK	0.001	13.38	12	2	5	2	198	22.5	6.64	55	10.38	1	2	0	3.02	6.502	14.511	2.192	3.894	3.683	0.662087	0.0433126	0.00311244	0.978369	0.286237	0.391077	55.89	6.24	45.15	3.35	32.97	10.51	5483.24	12237.2	2546.43	3283.81	3105.97	1848.67	843.296	52.51	8.96	43.94	6.21	27.81
1.06567e+18	FALSE	High	IsMasterProtein	22021E_unicycler_01908	Putative NAD(P)H nitroreductase MT3217	0.001	12.65	5	2	10	2	406	44.5	7.97	62	4.18	2	2	0	43.476	20.457	13.994	0.375	13.299	16.735	1.16042e-08	1.31953e-06	0.00079043	0.979754	0.00280722	0.000116824	7.78	28.17	16.84	25.84	8.4	54.39	75697	51780.2	160875	49209.2	61926.3	1386.01	3700.3	25.02	43.16	1.85	6.65	9.84
3.30282e+18	FALSE	High	IsMasterProtein	22021E_unicycler_06595	Single-stranded DNA-binding protein	0	55.642	36	5	38	5	177	19.6	5.91	439	66.37	5	5	0	4.438	17.064	13.894	0.254	16.307	20.611	0.0407481	1.30589e-09	1.33197e-06	0.979754	1.38692e-05	1.76632e-07	23.59	14.76	31.88	15.82	4.66	100.21	1.69115e+06	1.37693e+06	439848	1.61612e+06	2.0426e+06	25202.2	99104.3	14.68	6.37	36.98	7.37	3.24
3.13112e+18	FALSE	High	IsMasterProtein	22021E_unicycler_01382	hypothetical protein	0	69.616	56	6	50	6	116	12.1	9.04	571	37.66	6	6	0	2.914	10.822	13.842	1.811	2.096	3.107	0.0955609	6.27042e-08	8.61037e-09	0.979754	0.602606	0.182699	13.52	5.73	4.87	10.78	17.99	54.6	8.33721e+06	1.06631e+07	2.24483e+06	1.61459e+06	2.39389e+06	1.39485e+06	770362	18.45	0.21	1.03	15.89	11.42
-6.23013e+18	FALSE	High	IsMasterProtein	22021E_unicycler_02973	hypothetical protein	0	82.492	64	7	158	5	122	12.4	9.6	1948	216.21	7	6	0	1.215	5.575	13.737	1.71	0.458	0.882	0.956661	0.000682479	1.21298e-07	0.979754	0.941451	0.999889	59.6	24.95	75.38	76.28	27.94	20.44	2.18136e+07	5.37469e+07	4.75476e+06	1.7921e+06	3.451e+06	6.69032e+06	3.91254e+06	7.92	23.58	21.47	22.21	20.84
-1.89322e+17	FALSE	High	IsMasterProtein	22021E_unicycler_06057	hypothetical protein	0	63.912	22	7	69	7	331	36.1	9.51	114	11.34	7	7	0	2.558	13.137	13.654	1.005	22.76	36.813	0.446988	2.16633e-08	8.61854e-07	0.979754	6.97069e-06	2.15305e-09	15.96	28.53	12.72	0.25	3.63	10.61	1.93048e+06	2.00642e+06	375953	3.34444e+06	5.40957e+06	147662	146945	14.62	2.82	40.79	29.66	26.1
8.92819e+18	FALSE	High	IsMasterProtein	22021E_unicycler_02171	Transcriptional regulatory protein tctD	0	18.744	18	3	18	3	221	24.7	6.8	56	7.03	3	3	0	3.627	28.42	12.963	13.67	9.587	15.184	0.602273	1.6787e-05	0.0124978	0.00678718	0.03425	0.0048924	90.65	53.79	24.99	19.42	174.7	24.39	4207.59	1919.13	536.957	1419.32	2248.07	2023.95	148.053	13.7	17.75	42.96	77.16	67.62
-9.0234e+18	FALSE	Medium	IsMasterProtein	22021E_unicycler_07810	Sensor histidine kinase ResE	0.029	3.571	0	1	4	1	1764	190.4	6.6	0	0	1	1	0
-8.46677e+18	FALSE	High	IsMasterProtein	22021E_unicycler_04709	Putative mycofactocin radical SAM maturase MftC	0	18.175	6	2	10	2	396	43.9	6.87	48	12.66	2	2	0	14.973	4.174	12.796	2.202	1.667	2.452	0.000378973	0.0948534	0.00173685	0.735002	0.852221	0.512046	88.11	86.33	66.7	117.6	141.16	107.04	23205.8	71138.8	83240.6	9266.26	13631.8	12242.8	5559.53	3.63	2.17	14.42	26.43	42.34
-9.01441e+18	FALSE	High	IsMasterProtein	22021E_unicycler_04928	Transcriptional activator NphR	0.003	7.649	2	1	2	1	341	37.3	9.77	21	3.58	1	1	0
-6.26918e+18	FALSE	High	IsMasterProtein	22021E_unicycler_04699	Acetaldehyde dehydrogenase 2	0	332.346	54	22	276	22	506	55.5	5.82	2679	473.16	22	21	0	11.616	4.268	12.241	2.177	1.305	1.682	2.27667e-15	0.00777945	4.88952e-07	0.950109	0.980706	0.838269	1.9	8.78	9.53	14.21	2.8	5.8	2.67646e+07	7.67656e+07	7.28448e+07	8.18552e+06	1.05455e+07	1.36524e+07	6.27115e+06	13.25	6.72	23.95	1.56	12.4
-9.92683e+17	FALSE	High	IsMasterProtein	22021E_unicycler_01121	Carbon monoxide dehydrogenase large chain	0	552.635	52	38	661	38	814	87.2	6.02	5949	826.41	37	37	0	6.003	13.414	12.005	1.023	9.368	11.094	2.23994e-08	2.89736e-08	6.15879e-07	0.989242	0.00322842	7.14323e-06	30.11	24.99	19.46	27.28	25.5	82.1	1.23691e+08	1.10699e+08	5.5354e+07	8.63795e+07	1.023e+08	9.43055e+06	9.22108e+06	11.48	6.71	1.49	8.85	7.18
1.7035e+18	FALSE	High	IsMasterProtein	22021E_unicycler_01725	Enoyl-CoA-hydratase	0	202.342	57	15	351	15	262	28.1	6.07	3655	433.91	15	14	0	1.178	9.288	11.887	0.575	1.156	1.334	0.959645	3.20028e-06	6.76258e-07	0.979754	0.983883	0.971454	6.41	7.43	2.79	35.01	11.89	47.43	1.11389e+08	1.42553e+08	1.41232e+07	1.38632e+07	1.59992e+07	6.90121e+06	1.19923e+07	2.71	3.69	0.74	29.26	7.92
4.48894e+18	FALSE	High	IsMasterProtein	22021E_unicycler_01925	Phosphate starvation-inducible protein PsiF	0	130	59	8	129	8	136	13.8	9.73	1353	235	7	7	0	13.293	11.977	11.563	2.271	2.409	2.272	2.27667e-15	1.30415e-07	9.27223e-07	0.916093	0.50307	0.492321	20.29	10.85	41.82	0.8	9.92	44.5	6.21581e+07	6.00105e+07	6.89882e+07	1.25018e+07	1.17895e+07	1.17877e+07	5.18969e+06	2.92	11.84	17.09	21.28	12.72
-9.0033e+18	FALSE	Medium	IsMasterProtein	22021E_unicycler_03826	Cytochrome c oxidase assembly protein CtaG	0.036	3.084	5	1	4	1	210	23	9.06	0	0	1	1	0
6.02818e+18	FALSE	High	IsMasterProtein	22021E_unicycler_04704	Quinohemoprotein alcohol dehydrogenase ADH-IIG	0	30.348	23	4	18	4	173	18.7	8.68	65	5.89	4	3	0	4.191	2.672	11.329	1.228	0.693	0.888	0.158211	0.333372	0.00133099	0.979754	0.990082	0.994306	45.08	29.48	9.34	93.34	71.67	87.6	41243.5	174908	64698.7	10695.8	13709.9	18964.3	15438.3	7.02	7.4	26.13	46.83	86.91
-2.95917e+18	FALSE	High	IsMasterProtein	22021E_unicycler_01719	Acetyl-/propionyl-coenzyme A carboxylase alpha chain	0	529.786	64	41	528	38	665	72.5	6.29	5473	732.79	41	35	0	0.995	8.443	11.291	0.339	0.36	0.398	0.999778	9.68201e-06	1.21035e-06	0.960752	0.758262	0.657193	16.87	14.66	15.14	76.57	71.32	63.16	7.15311e+07	9.56592e+07	8.42564e+06	3.05016e+06	3.36925e+06	2.87458e+06	8.47208e+06	16.51	14.44	13.83	65.32	61.74
-8.98705e+18	FALSE	Low	IsMasterProtein	Q3ZBD7	SWISS-PROT:Q3ZBD7 (Bos taurus) Glucose-6-phosphate isomerase	0.062	2.008	1	1	2	1	557	62.8	7.71		0		1	6
1.12323e+18	FALSE	High	IsMasterProtein	22021E_unicycler_00182	Phenylacetaldoxime dehydratase	0	66.224	23	9	20	9	350	39.4	6.16	151	30.71	8	8	0	4.275	12.326	11.125	1.234	1.083	0.902	0.118442	2.0721e-06	3.40048e-05	0.979754	0.983248	0.994306	35.19	26.27	26.25	14.21	25.9	3.8	522920	471967	181379	45964.6	38279.2	52339.2	42424.9	16.45	8.18	40.48	3.2	7.84
-5.72881e+18	FALSE	High	IsMasterProtein	22021E_unicycler_05717	hypothetical protein	0	366.004	57	21	235	21	397	43.8	8.24	2442	344.79	20	20	0	4.158	13.683	10.797	0.479	6.375	10.829	2.51648e-05	2.25435e-08	3.07601e-06	0.979754	0.0331218	1.16655e-05	23.44	13.05	4.89	10.81	5.96	77.04	4.34921e+07	3.43168e+07	1.32165e+07	2.02637e+07	3.44193e+07	1.52394e+06	3.17847e+06	13.97	4.17	3.59	18.45	13.89
1.49624e+18	FALSE	High	IsMasterProtein	22021E_unicycler_05701	Copper resistance protein A	0	167.535	38	15	157	15	471	52.2	7.9	1058	162.04	15	14	0	8.489	11.882	10.677	8.956	6.659	6.543	1.19314e-07	1.69262e-08	4.55916e-07	0.00368323	0.00827868	0.00554996	17.03	3.6	14.15	96.19	73.38	57.57	7.27624e+06	6.5379e+06	5.19806e+06	4.07744e+06	4.00641e+06	5.48424e+06	612359	11.76	7.85	9.04	73.81	59.13
-3.50368e+18	FALSE	High	IsMasterProtein	22021E_unicycler_02599	hypothetical protein	0	275.738	79	16	402	16	163	17.6	9.36	5886	630.01	16	15	0	17.747	12.182	10.453	2.274	25.385	23.894	2.27667e-15	1.08405e-07	2.92896e-06	0.886288	2.65558e-06	7.10844e-10	16.51	11.18	2.77	28.9	5.3	109.21	6.67867e+07	5.73072e+07	9.72959e+07	1.39173e+08	1.30995e+08	1.24682e+07	5.48244e+06	8.22	3.17	10.11	19.78	2.43
-8.95695e+18	FALSE	High	None	22021E_unicycler_04581	Electron transfer flavoprotein subunit beta	0	445.346	72	19	1494	1	253	27.2	6.86	9356	1849.76	19	17	0	1.511	1.407	1.313	1.755	0.763	1.036	0.919481	0.971858	0.994431	0.975845	0.990082	0.987047	26.54	32.14	69.4	11.46	12.03	2.4	83690.6	78135.2	89874.2	45413.7	61605	104381	59491.3	10.41	5.19	28	44.93	23.92
8.42739e+18	FALSE	High	IsMasterProtein	22021E_unicycler_05742	2-oxoglutarate oxidoreductase subunit KorB	0	123.236	28	8	62	8	351	37.5	7.62	463	57.08	8	8	0	8.737	12.573	9.499	0.458	13.795	18.726	3.07382e-07	1.59322e-07	9.96223e-07	0.979754	0.000124319	9.05764e-07	11.5	20.75	17.84	11.19	7.52	25.43	5.46469e+06	4.12857e+06	3.79732e+06	5.99597e+06	8.13899e+06	199032	434640	10.62	1.87	4.63	31.71	28.37
-4.49262e+17	FALSE	High	IsMasterProtein	22021E_unicycler_02678	hypothetical protein	0	135.348	51	8	87	8	200	21.2	4.73	1394	184.95	8	8	0	4.926	12.668	9.025	0.412	59.95	80.341	0.00209445	1.1103e-07	2.79053e-06	0.979754	2.62037e-10	6.83e-15	2.02	13.02	38.55	5.33	6.8	55.2	6.28111e+06	4.47467e+06	2.44257e+06	2.97252e+07	3.98354e+07	204336	495829	12.47	22.79	25.51	15.6	4.1
-1.51458e+18	FALSE	High	IsMasterProtein	22021E_unicycler_07815	hypothetical protein	0	67.268	48	7	69	7	143	16.1	5.27	264	14.41	7	7	0	1.885	10.426	8.927	0.478	18.979	25.701	0.665321	4.77641e-07	2.79369e-06	0.979754	1.5048e-05	1.77844e-08	13.08	24.25	2.31	0.86	0.45	9.82	5.91002e+06	5.06027e+06	1.0687e+06	1.0759e+07	1.45696e+07	271128	566881	4.48	6.09	14.68	16.05	17.28
-4.28715e+18	FALSE	High	IsMasterProtein	22021E_unicycler_01881	hypothetical protein	0	340.391	51	23	293	23	499	55.6	5.9	2738	362.39	21	20	0	2.656	9.758	8.912	2.061	16.187	21.53	0.0487259	1.68595e-06	5.47904e-06	0.975704	8.55173e-05	3.06095e-09	3.45	9.63	16.98	22.77	16.99	71.43	2.50202e+07	2.28507e+07	6.80935e+06	4.15041e+07	5.52045e+07	5.28379e+06	2.56408e+06	14.31	20.11	26.9	32.14	26.91
-1.47551e+18	FALSE	High	IsMasterProtein	22021E_unicycler_02650	hypothetical protein	0	33.189	33	6	16	6	177	20.4	6.06	80	12.01	6	4	0	5.008	4.559	8.776	0.725	2.485	3.393	0.0673616	0.0405575	0.00021117	0.989242	0.484865	0.245066	0.99	33.03	20.13	2.84	19.04	44.57	174343	335642	191527	95054.3	129759	27731.8	38245.6	24.9	7.04	42.05	26.6	6.1
3.73594e+18	FALSE	High	IsMasterProtein	22021E_unicycler_04707	Pyrroloquinoline-quinone synthase	0	51.321	18	6	50	6	262	30.4	7.53	117	17.39	6	6	0	14.123	3.041	8.556	1.167	0.108	0.293	2.27667e-15	0.0546753	5.52753e-06	0.979754	0.0269976	0.370176	28.09	7.6	9.14	67.72	23.93	58.99	5.33749e+06	1.50185e+07	2.47891e+07	189132	514126	2.04799e+06	1.75525e+06	10.01	9.35	25.05	44.38	6.12
8.93278e+18	FALSE	High	IsMasterProtein	22021E_unicycler_03406	hypothetical protein	0	38.491	44	4	69	4	90	9.5	11.39	678	48.63	4	4	0	0.832	5.213	8.554	0.478	3.084	3.442	0.978197	0.00148533	2.14671e-05	0.979754	0.205272	0.101757	24.92	20.61	53.98	9.53	18.01	52.82	2.24663e+06	3.68656e+06	358501	1.32915e+06	1.48354e+06	206002	430967	9.38	5.32	35.38	5.19	2.86
-8.92445e+18	FALSE	High	IsMasterProtein	22021E_unicycler_00590	Uncharacterized GST-like protein YibF	0.008	5.696	6	1	4	1	206	22.9	6.8	62	0	1	1	0	1.243	1.006	0.918	0.686	0.524	0.649	0.960729	0.998518	0.994431	0.998104	0.989724	0.994306	23.65	14.8	16.39	38.87	11.8	15.14	73890.8	67423.1	91301.3	38490.6	47669.6	50384.2	73462.4	29.44	6.67	22.81	42.7	18.55
-1.86754e+18	FALSE	High	IsMasterProtein	22021E_unicycler_06559	hypothetical protein	0	35.393	13	5	17	5	409	44.4	9.61	52	11.2	5	5	0	2.783	8.041	8.39	2.369	22.458	24.475	0.58792	0.0042353	0.0132218	0.64603	0.000100907	7.99971e-06	89.11	123.56	93.08	122.5	129.51	40.42	44449.7	46383.2	15382.4	124152	135302	13096.7	5528.06	19.47	7.11	16.29	6.34	11.41
-3.8132e+18	FALSE	High	IsMasterProtein	22021E_unicycler_01720	Biotin synthase	0	141.317	49	13	76	13	333	36.3	5.54	552	117.57	13	12	0	0.691	8.496	8.385	3.635	1.229	1.064	0.920949	1.56699e-05	4.32911e-06	0.34813	0.966786	0.984929	12.56	39.87	22.63	18.05	33.9	2.52	4.8883e+06	4.82436e+06	397420	706950	611960	2.09171e+06	575368	9.17	34.11	24.06	14.34	28.86
-2.92765e+18	FALSE	High	IsMasterProtein	22021E_unicycler_05256	hypothetical protein	0	77.399	92	7	84	7	97	10.9	5.39	748	30.49	7	6	0	6.382	9.194	8.322	1.594	9.362	11.776	1.25254e-05	4.61331e-07	1.00413e-05	0.979754	0.00103753	0.000167817	33.87	19.8	36.02	28.49	49.18	4.32	6.91007e+06	6.25484e+06	4.79659e+06	7.03639e+06	8.85063e+06	1.19804e+06	751609	3.13	16.26	1.14	8.14	10.91
1.35592e+18	FALSE	High	IsMasterProtein	22021E_unicycler_01904	hypothetical protein	0	80.338	11	9	46	9	1201	132.5	9.44	362	42.45	9	9	0	1.206	5.479	8.244	0.702	5.302	9.071	0.964599	0.00331354	0.000491988	0.999634	0.00987637	9.3944e-05	14.89	12.4	0.1	24.18	21.43	47.39	835335	1.25698e+06	183873	808312	1.38302e+06	107055	152469	12.24	14.57	26.04	47.49	45.18
-2.6108e+18	FALSE	High	IsMasterProtein	22021E_unicycler_00421	K(+)-insensitive pyrophosphate-energized proton pump	0	244.841	29	18	137	18	833	84.6	6.23	1512	208.68	18	17	0	3.778	3.023	8.124	0.131	0.583	0.813	0.000219703	0.0514953	7.71872e-05	0.103406	0.983883	0.994306	28.33	3.9	4.92	59.85	46.21	36.12	9.86604e+06	2.65121e+07	1.23312e+07	1.90241e+06	2.65199e+06	427024	3.26354e+06	43.12	13.91	22.18	67.39	57.54
7.96497e+18	FALSE	High	IsMasterProtein	22021E_unicycler_01584	hypothetical protein	0	37.832	16	3	16	3	141	15.9	5.35	320	19.88	3	3	0	3.306	9.524	8.12	1.196	14.406	12.907	0.19203	2.19544e-05	0.00137856	0.979754	8.06168e-05	2.84772e-06	49.1	47.41	11.73	48.67	84.27	51.91	1.02811e+06	876571	356873	1.55514e+06	1.39332e+06	129134	107950	12.69	11.18	21.93	12.31	42
-6.23013e+18	FALSE	High	IsMasterProtein	22021E_unicycler_01096	hypothetical protein	0	30.19	50	7	18	5	105	12.1	9.6	46	11.72	6	7	0	5.212	7.048	8.03	1.685	0.867	1.341	0.042226	0.000498549	0.000608091	0.979754	0.988435	0.961049	56.45	93.59	51.16	116.49	65.09	85.29	297287	338719	219840	36553.3	56543.1	71065.4	42180.2	13.33	18.11	18.02	35.28	5.74
2.98146e+18	FALSE	High	IsMasterProtein	22021E_unicycler_05740	NADPH-Fe(3+) oxidoreductase subunit beta	0	194.394	42	24	117	24	610	67.2	5.52	667	144.34	21	24	0	7.866	12.973	7.942	0.624	13.832	19.59	4.87392e-06	2.21361e-07	9.76236e-05	0.993339	0.000114627	1.44241e-06	12.17	3.5	8.92	15.62	0.99	9.53	4.48366e+06	2.74469e+06	2.71843e+06	4.78058e+06	6.77043e+06	215587	345612	9.27	17.46	12.35	35.01	19.8
-9.81254e+16	FALSE	High	IsMasterProtein	22021E_unicycler_00359	hypothetical protein	0	40.016	62	4	29	4	58	6.4	7.25	414	35.65	4	2	0	7.095	9.313	7.771	0.751	5.183	5.383	0.000134894	1.51475e-05	0.00115128	0.997377	0.0114746	0.00601243	9.9	15.31	0.2	8.55	9.37	56.73	1.46134e+06	1.21947e+06	1.11337e+06	813296	844641	117872	156916	24.65	29.6	15.22	7.31	6.53
-8.90679e+18	FALSE	Low	IsMasterProtein	22021E_unicycler_07046	Sodium, potassium, lithium and rubidium/H(+) antiporter	0.084	1.702	3	1	1	1	510	53.8	8.51	0		1		0
2.26176e+18	FALSE	High	IsMasterProtein	22021E_unicycler_04832	hypothetical protein	0	47.716	53	6	35	6	138	14.8	4.97	438	29.01	6	5	0	2.867	8.282	7.678	0.529	5.123	3.071	0.32008	8.52075e-05	0.00129607	0.989242	0.0481752	0.29738	7.41	20.15	135.43	13.68	16.9	278.84	721553	668998	249836	446323	267596	46089	87127	14.72	2.67	106.09	8.8	37.04
-8.89627e+18	FALSE	High	IsMasterProtein	22021E_unicycler_02491	Type I restriction enzyme EcoR124II R protein	0.003	7.839	1	1	6	1	1101	122.9	7.03	19	0	1	1	0
8.21755e+18	FALSE	High	IsMasterProtein	22021E_unicycler_05995	HTH-type transcriptional regulator DmlR	0	36.602	19	6	23	6	312	33.6	8.1	193	23.82	4	6	0	1.086	5.851	7.635	0.744	3.594	4.621	0.962762	0.0118261	0.0111461	0.989242	0.228956	0.0753201	46.97	28.87	99.03	18.74	50.06	0.23	61452.5	80190.3	11410.3	37752.6	48540	7814.52	10503.4	2.72	19.31	40.58	28.57	0.08
5.76617e+18	FALSE	High	IsMasterProtein	22021E_unicycler_06482	Poly(3-hydroxyalkanoate) polymerase subunit PhaC	0.001	13.783	6	2	4	2	579	64.3	7.33	77	0	2	2	0	44.041	8.61	7.629	0.831	3.385	9.536	5.5943e-08	0.00299133	0.0345308	0.989242	0.351249	0.00564883	90.83	65.54	75.88	215.55	174.31	54.09	20890.6	18508.2	106852	8213.28	23135.1	2016.9	2426.18	30.71	9.86	18.67	94.69	80.02
1.7397e+18	FALSE	High	IsMasterProtein	22021E_unicycler_00877	Phospholipase D	0	40.542	9	4	14	4	553	58.4	5.86	143	21.07	4	4	0	1.876	5.496	7.438	1.151	7.343	7.353	0.798387	0.0206594	0.0184898	0.979754	0.0419295	0.0183698	11.56	17.38	45.73	26.62	4.84	98.67	57688.3	78065.9	19689.7	77070.3	77175.7	12082	10496	8.57	14.05	39.45	22.62	2.18
1.68731e+17	FALSE	High	IsMasterProtein	22021E_unicycler_03257	Long-chain-fatty-acid--CoA ligase FadD15	0	31.596	7	4	17	4	652	71.1	5.77	146	18.25	4	3	0	2.55	2.897	7.429	0.271	0.359	0.32	0.455521	0.134401	0.00272179	0.979754	0.976359	0.798124	13.78	27.39	23.82	59.02	114.65	44.3	269929	692124	237510	33451.5	29792.3	25222.6	93159.4	40.2	2.23	5.59	74.71	102.07
-8.87585e+18	FALSE	Low	IsMasterProtein	22021E_unicycler_04339	Tyrocidine synthase 3	0.064	1.973	1	1	1	1	2183	238	6.1		0		1	0
4.91456e+18	FALSE	High	IsMasterProtein	22021E_unicycler_05699	hypothetical protein	0	39.255	24	2	26	2	112	11.6	8.5	103	21.66	2	2	0	4.214	9.046	7.416	6.016	3.205	2.929	0.0683941	4.46884e-05	0.00106228	0.027821	0.281541	0.408105	26.4	5.25	26.74	72.91	86.69	66.11	670176	549467	312188	237490	217019	445756	74089	10.38	9.63	10.69	50.09	59.9
-6.24901e+18	FALSE	High	IsMasterProtein	22021E_unicycler_00517	TRAP-T-associated universal stress protein TeaD	0	23.976	16	2	8	2	148	16.2	6.89	97	5.61	2	2	0	1.029	6.643	7.223	0.237	3.643	6.678	0.969629	0.00615767	0.022585	0.979754	0.242537	0.0177884	27.7	43.49	60.78	4.3	16.57	52.9	65914.4	71668	10212	36140.8	66256.7	2352.24	9921.95	7.21	7.41	22.78	36.72	47.36
-2.24527e+18	FALSE	High	IsMasterProtein	22021E_unicycler_00541	18 kDa heat shock protein	0	45.012	37	6	38	6	134	14.4	5.31	324	41.47	6	4	0	1.23	9.102	7.103	2.194	3.393	4.909	0.963555	6.28306e-06	0.00155114	0.676904	0.178603	0.0105221	56.63	23.9	7.49	3.92	6.78	53.51	1.28234e+06	1.00074e+06	173262	478066	691669	309168	140887	49.12	21.01	8.66	2.21	7.99
2.07337e+18	FALSE	High	IsMasterProtein	22021E_unicycler_07946	hypothetical protein	0	85.814	28	7	57	7	293	32.2	7.15	656	96.45	7	6	0	4.486	4.558	7.095	1.135	1.123	1.341	0.00538886	0.00633749	0.000166913	0.979754	0.983248	0.925858	14.35	3.22	3.7	15.2	14.42	54.48	2.45413e+06	3.82009e+06	2.41523e+06	604411	722238	611308	538415	20.97	4.39	10.96	7.01	6.27
-5.98275e+18	FALSE	High	IsMasterProtein	22021E_unicycler_06602	hypothetical protein	0	44.435	64	5	21	5	84	9.1	8.29	273	29.58	4	5	0	3.397	4.877	7.093	1.641	2.416	2.039	0.168899	0.0079612	0.00362968	0.979754	0.507064	0.715847	5.33	26.38	15.87	19.97	26.24	74.32	474640	690257	330612	235137	198443	159723	97318.3	11.83	18.15	21.71	12.18	18.03
-8.85567e+18	FALSE	High	IsMasterProtein	22021E_unicycler_02357	Alpha-D-ribose 1-methylphosphonate 5-triphosphate diphosphatase	0.004	7.541	5	1	2	1	384	41.6	6.48	25	2.85	1	1	0
7.89706e+18	FALSE	High	IsMasterProtein	22021E_unicycler_03147	hypothetical protein	0	65.289	42	8	119	5	139	16	11.11	266	83.32	8	8	0	6.301	7.26	7.075	1.97	6.341	8.206	0.000175365	3.68707e-05	0.000549017	0.861634	0.0145452	0.0007527	50.11	53.43	63.21	85.53	89.03	31.64	2.15305e+06	2.09811e+06	1.86873e+06	1.88056e+06	2.4336e+06	584360	296563	22.66	19.74	11.16	7.84	10.7
4.20275e+18	FALSE	High	IsMasterProtein	22021E_unicycler_02559	hypothetical protein	0	33.396	41	5	23	5	143	14.7	10.33	50	13.14	5	5	0	6.955	8.75	7.066	0.862	8.024	8.919	0.00603516	5.25926e-05	0.00663403	0.979754	0.00942442	0.0033172	52.4	68.75	29.38	7.11	20.16	100.25	330283	266713	262516	302852	336666	32540.4	37745.3	44.44	57.01	24.59	3.78	16.11
-8.17149e+18	FALSE	High	IsMasterProtein	22021E_unicycler_06358	Bacterioferritin	0	121.237	54	11	117	11	181	20.3	4.87	1085	176.38	11	10	0	3.609	7.229	6.999	3.724	12.634	13.02	0.00961336	2.41247e-05	7.2797e-05	0.298345	0.000247942	5.45904e-06	15.55	18.57	18.47	11.51	0.77	37.12	9.85418e+06	9.54076e+06	4.91893e+06	1.72226e+07	1.77487e+07	5.07568e+06	1.36314e+06	20.17	22.96	22.87	16.39	6.23
-8.84279e+18	FALSE	Medium	IsMasterProtein	22021E_unicycler_03579	Probable peptidoglycan glycosyltransferase FtsW	0.031	3.427	3	1	1	1	432	47.1	10.42	0		1		0
-8.83938e+18	FALSE	Low	IsMasterProtein	22021E_unicycler_05341	NADH-quinone oxidoreductase subunit 11	0.09	1.578	12	1	1	1	102	11.2	7.34	0		1		0
6.88049e+18	FALSE	High	IsMasterProtein	22021E_unicycler_05729	Mono(2-hydroxyethyl) terephthalate hydrolase	0	21.332	5	2	6	2	573	59	6.54	41	10.43	2	2	0	1.552	5.205	6.991	0.965	8.04	6.75	0.897259	0.0244228	0.0204696	0.979754	0.0242264	0.0263664	68.8	52.15	164.96	56.45	64.11	103.57	60805.2	81677.9	18127.7	93935.2	78857.9	11274.1	11682.8	29.57	15.25	87.44	19.05	25.65
6.26983e+17	FALSE	High	IsMasterProtein	22021E_unicycler_03319	Inner membrane protein YqiK	0	261.854	41	23	164	23	565	61.9	5.72	1560	119.67	23	23	0	5.248	4.521	6.907	0.701	3.761	4.66	0.000136801	0.00663672	8.90826e-05	0.998104	0.121084	0.035741	14.5	4.61	21.54	13.68	10.06	47.77	4.05546e+06	6.1959e+06	4.70762e+06	3.3737e+06	4.18006e+06	628980	897007	11.15	7.03	17.74	10.37	6.94
1.50882e+18	FALSE	High	IsMasterProtein	22021E_unicycler_03322	Lipopolysaccharide export system ATP-binding protein LptB	0	14.802	12	3	26	3	273	29.4	9.94	30	9.43	3	3	0	11.104	4.767	6.904	0.84	2.715	3.816	0.00662712	0.0552019	0.0352567	0.981798	0.454882	0.168261	105.24	72.66	118.06	184.92	202.06	185.39	22644.5	32798.2	52751.9	12900.2	18129.2	3991.92	4750.68	10.59	15.96	20.24	60.85	68.7
6.36296e+18	FALSE	High	IsMasterProtein	22021E_unicycler_07343	hypothetical protein	0	23.882	53	3	16	3	59	6.7	5.19	221	15.62	3	3	0	4.379	8.108	6.741	0.85	7.672	8.181	0.029699	0.000118307	0.00468069	0.989242	0.00107669	0.000170645	15.17	29.78	13.38	12.48	4.37	41.1	936718	778804	505902	886334	945051	98242.5	115524	24.72	37.81	23.08	22.24	14.65
-3.85255e+18	FALSE	High	IsMasterProtein	22021E_unicycler_03542	2-oxoisovalerate dehydrogenase subunit alpha	0	42.923	13	4	18	4	416	45.7	6.67	296	33.67	4	4	0	1.257	5.537	6.664	0.333	1.67	2.365	0.959645	0.00349435	0.00307518	0.979754	0.823018	0.590077	7.73	15.05	37.02	35.95	41.24	44.36	329063	396077	74733.4	99275.8	140575	19790.9	59432	10.95	4.01	16.53	50.05	54.27
-1.96621e+17	FALSE	High	IsMasterProtein	22021E_unicycler_01882	hypothetical protein	0	156.392	80	14	127	14	161	17	5.85	1296	193.38	14	11	0	2.134	8.085	6.532	0.645	33.6	51.314	0.355581	3.95203e-06	0.000139634	0.989242	2.16918e-07	6.83e-15	27.02	40.34	5.84	21.34	10.12	54.33	1.31335e+07	1.0611e+07	3.46708e+06	5.45814e+07	8.33559e+07	1.04762e+06	1.62444e+06	3.17	15.5	27.67	2.18	12.78
-6.39986e+18	FALSE	High	IsMasterProtein	22021E_unicycler_01120	Carbon monoxide dehydrogenase medium chain	0	303.44	78	16	446	16	263	27.3	8.92	6124	582.09	15	16	0	3.362	7.319	6.526	1.417	5.166	6.198	0.000796766	4.32405e-05	0.000376997	0.979754	0.0648422	0.00163993	20.52	17.31	13.07	26.24	17.57	60.49	1.21343e+08	1.08207e+08	5.57341e+07	8.5654e+07	1.02755e+08	2.34884e+07	1.65798e+07	10.4	7.37	3.35	15.74	7.61
8.01379e+18	FALSE	High	IsMasterProtein	22021E_unicycler_05741	2-oxoglutarate oxidoreductase subunit KorA	0	231.122	33	21	124	21	641	70	6.65	1207	188.42	21	21	0	6.251	8.269	6.439	0.813	8.147	11.733	0.00036238	3.68707e-05	0.00332323	0.989242	0.00174779	6.16692e-05	0.24	8.76	14.39	23.69	8.68	25.46	1.5404e+06	1.19943e+06	1.16449e+06	1.51755e+06	2.1857e+06	151499	186279	14.84	6.31	0.96	36.33	22.74
-3.85026e+18	FALSE	High	IsMasterProtein	22021E_unicycler_04192	Putative methyl-accepting chemotaxis protein YoaH	0	25.859	10	3	14	3	290	32.2	8.9	147	21.39	3	3	0	3.131	2.961	6.367	0.528	1.682	2.495	0.126694	0.129559	0.00173092	0.979754	0.803516	0.374578	26.39	10.13	20.14	45.58	37.56	50.18	625398	1.34507e+06	661334	355346	526954	111544	211244	34.39	0.39	28.79	50.54	44
-6.09213e+18	FALSE	High	IsMasterProtein	22021E_unicycler_01185	hypothetical protein	0	78.417	63	9	33	9	160	18	5.22	194	50.41	9	9	0	11.51	7.217	6.365	4.722	19.327	17.79	2.00761e-07	0.000368553	0.0059055	0.134137	9.62955e-06	4.11259e-07	26.33	1.76	8.69	8.92	4.08	16.44	761085	671243	1.21378e+06	2.03809e+06	1.87598e+06	497935	105452	32.96	6.91	16.8	17.02	12.45
6.90134e+18	FALSE	High	IsMasterProtein	22021E_unicycler_01880	hypothetical protein	0	198.168	67	12	259	12	172	18.8	5.3	3852	462.55	12	11	0	1.736	7.013	6.191	3.397	24.593	30.475	0.630523	1.6787e-05	0.000368031	0.414158	3.4915e-06	2.16565e-11	20.2	30.66	19.21	31.04	16.77	2.01	1.49523e+07	1.31994e+07	3.70091e+06	5.24367e+07	6.49782e+07	7.24325e+06	2.13216e+06	10.49	20.21	26.64	20.56	7.27
-1.72864e+18	FALSE	High	IsMasterProtein	22021E_unicycler_03541	hypothetical protein	0	47.936	29	4	17	4	156	18.4	9.89	80	25.28	4	4	0	7.547	11.542	6.163	0.599	11.499	14.072	0.0103813	5.27929e-06	0.0356582	0.999634	0.00250896	0.000250172	60.62	61.26	43.1	50.22	58.3	103.82	305477	163131	199759	304361	372459	15842.5	26467.5	11.5	12.07	4.24	2.24	9.46
-3.00001e+18	FALSE	High	IsMasterProtein	22021E_unicycler_03405	Osmotically-inducible protein Y	0	54.731	33	7	30	7	172	17.8	6.77	277	29.82	7	5	0	5.637	3.898	6.147	1.526	2.272	2.187	0.00517592	0.0310474	0.0050643	0.979754	0.56713	0.655488	3.35	17.48	7.85	15.19	4.7	57.76	376618	593996	544707	219536	211320	147430	96628.8	2.75	22.39	1.54	20.27	1.46
1.54442e+18	FALSE	High	IsMasterProtein	22021E_unicycler_01879	hypothetical protein	0	171.619	50	15	85	15	343	35.9	4.7	555	67.82	15	15	0	2.15	6.884	6.124	2.495	13.661	23.019	0.541497	0.000277116	0.00292505	0.626478	8.15982e-05	1.21417e-07	1.72	18.1	10.73	18.16	0.37	38.38	1.42299e+06	1.26578e+06	444456	2.82383e+06	4.75821e+06	515720	206707	0.92	14.61	12.75	14.66	2.21
4.00919e+18	FALSE	High	IsMasterProtein	22021E_unicycler_06391	hypothetical protein	0	94.533	67	6	65	6	87	9.6	6.14	444	107.12	6	4	0	5.668	7.319	6.093	1.253	13.456	15.863	6.40649e-05	1.56699e-05	0.000254678	0.979754	0.000243469	2.84772e-06	16.46	21.94	10.96	25.94	20.92	67.99	7.45815e+06	6.20892e+06	5.77615e+06	1.37119e+07	1.61642e+07	1.27654e+06	1.01902e+06	8.91	14.06	17.11	17.77	13.1
-2.33839e+18	FALSE	High	IsMasterProtein	22021E_unicycler_03543	2-oxoisovalerate dehydrogenase subunit beta	0	22.46	9	3	14	3	337	36.9	5.5	75	12.71	3	3	0	1.91	5.78	6.075	0.576	1.644	2	0.766412	0.0122173	0.038682	0.999634	0.823018	0.665478	13.21	27.59	71.66	28.33	35.84	19.37	153349	161168	50663.3	43600.9	53066.1	15274.1	26528.8	14.06	0.53	38.27	51.13	57.11
-6.99656e+18	FALSE	High	IsMasterProtein	22021E_unicycler_02422	hypothetical protein	0	52.773	23	3	23	3	155	16.2	7.69	442	39.36	3	3	0	0.685	6.057	6.073	1.508	5.001	4.829	0.970946	0.00177693	0.0079582	0.979754	0.0661336	0.0707074	2.63	7.52	36.72	0.88	9.34	25.19	373978	374986	42286.1	308818	298139	93134.2	61745.4	10.71	1.06	41.64	9.06	17.05
-8.79272e+18	FALSE	Medium	IsMasterProtein	22021E_unicycler_03401	Probable undecaprenyl-phosphate N-acetylglucosaminyl 1-phosphate transferase	0.016	4.518	2	1	4	1	345	38.2	10.62	0	0	1	1	0
-3.13287e+18	FALSE	High	IsMasterProtein	22021E_unicycler_01122	Carbon monoxide dehydrogenase small chain	0	174.355	96	9	127	9	163	17	6.39	2099	221.58	9	9	0	3.794	6.388	6.049	1.512	5.237	6.893	0.00144384	1.98703e-05	0.000254678	0.979754	0.0448869	0.00215163	0.33	10.24	8.76	11.31	18.07	43.22	1.51694e+07	1.43661e+07	9.00895e+06	1.24364e+07	1.63705e+07	3.59003e+06	2.37481e+06	9.66	19.01	1.02	20.01	7.83
-8.7856e+18	FALSE	High	IsMasterProtein	22021E_unicycler_05036	HTH-type transcriptional regulator DmlR	0.003	8.07	5	1	2	1	297	33.3	7.17	0	0	1	1	0	0.731	0.732	0.786	0.697	0.519	0.255	0.99742	0.998518	0.994431	0.989242	0.990082	0.673087	44.45	6.95	3.82	132.22	16.93	54.85	11101.7	11921.3	11089.3	7876.54	3860.32	10570.1	15165	28.6	6.16	16.36	86.57	3.32
4.90567e+18	FALSE	High	IsMasterProtein	22021E_unicycler_03323	hypothetical protein	0	428.87	55	21	497	21	417	44	9.01	4897	914.49	20	20	0	5.818	7.813	6.028	0.297	8.132	10.47	4.47992e-08	2.19544e-05	0.000745581	0.54213	0.00757786	1.25702e-05	21.84	15.59	3.85	20.56	17.91	108.4	2.42653e+08	1.87216e+08	1.80681e+08	2.52569e+08	3.25174e+08	9.21749e+06	3.10578e+07	13.89	8.01	3.14	26.07	23.64
8.55961e+18	FALSE	High	IsMasterProtein	22021E_unicycler_07471	Non-homologous end joining protein Ku	0	213.775	44	17	232	17	333	36.4	8.97	2052	333.36	15	15	0	4.052	8.398	6.024	0.341	8.257	8.93	0.000499248	8.91443e-06	0.000245072	0.979754	0.00665139	0.000246348	22.82	28.52	12.92	36.94	23.92	100.65	2.35121e+07	1.68658e+07	1.13444e+07	2.31179e+07	2.50011e+07	953805	2.79982e+06	11.95	17.25	2.61	24.92	12.98
-6.40444e+18	FALSE	High	IsMasterProtein	22021E_unicycler_05568	hypothetical protein	0	27.054	27	3	10	3	166	18.3	8.21	60	17.41	3	3	0	1.056	6.456	6.003	1.806	6.082	6.462	0.970946	0.007799	0.0428302	0.937484	0.0544157	0.0344659	22.55	19.32	48.8	29.1	22.48	29.27	151386	140765	24751.2	142602	151530	42346.8	23447.9	10.52	7.49	34.17	16.61	10.45
5.58372e+18	FALSE	High	IsMasterProtein	22021E_unicycler_00952	hypothetical protein	0	59.533	40	7	49	6	139	15.4	8.47	138	70.23	6	6	0	6.258	6.441	5.93	1.153	4.097	4.46	6.33641e-05	0.000341053	0.00077906	0.979754	0.13323	0.037325	0.61	2.88	18.13	12.4	42	41.38	4.44308e+06	4.09051e+06	4.31691e+06	2.82618e+06	3.07646e+06	795645	689772	29.4	26.2	11.97	17.35	10.28
-8.77535e+18	FALSE	Medium	IsMasterProtein	22021E_unicycler_06849	Aklavinone 12-hydroxylase RdmE	0.012	4.957	2	1	6	1	533	59.2	7.17	31	0	1	1	0
-8.77479e+18	FALSE	High	IsMasterProtein	22021E_unicycler_07857	Dihydroanticapsin 7-dehydrogenase	0.001	10.483	6	1	2	1	267	26.9	5.31	63	2.84	1	1	0
5.9031e+18	FALSE	High	IsMasterProtein	22021E_unicycler_03944	Outer membrane lipoprotein Blc	0	68.063	37	8	39	8	224	24.8	8.88	309	43.68	8	8	0	2.355	3.264	5.919	0.898	2.071	2.414	0.45519	0.0815857	0.00818028	0.979754	0.612	0.459354	28.02	30.07	29.54	10.13	31.04	52.47	593079	1.07568e+06	427884	376264	438758	163264	181724	7.25	9.16	8.67	9.64	10.07
5.73916e+18	FALSE	High	IsMasterProtein	22021E_unicycler_02389	hypothetical protein	0	18.427	18	3	5	3	194	20	9.7	42	6.56	2	3	0	1.212	4.587	5.874	0.327	3.387	4.07	0.963555	0.0121838	0.00704873	0.979754	0.228956	0.101757	41.83	39.01	117.95	22.32	11.73	139.89	471303	603626	124499	348038	418166	33602.2	102755	14.59	12.02	71.23	3.54	13.53
8.34306e+18	FALSE	High	IsMasterProtein	22021E_unicycler_07543	Leucine-, isoleucine-, valine-, threonine-, and alanine-binding protein	0	463.238	67	23	407	23	398	42.9	9.26	4803	824.65	23	23	0	7.749	6.933	5.85	1.262	1.738	2.164	4.52459e-11	7.45084e-05	0.000924937	0.979754	0.900702	0.478926	16.2	16.51	18.44	25.93	30.78	37.73	1.23374e+08	1.04104e+08	1.37889e+08	3.09184e+07	3.85133e+07	2.24545e+07	1.77945e+07	3.01	3.31	5.13	12.16	16.66
-2.68617e+18	FALSE	High	IsMasterProtein	22021E_unicycler_01608	hypothetical protein	0	70.167	30	8	41	8	335	37.7	5.94	367	46.2	7	8	0	1.9	5.571	5.795	0.432	4.344	5.674	0.740583	0.00313933	0.0111461	0.979754	0.0394873	0.00331591	8.96	0.16	9.67	43	46.23	34.46	897067	933271	305914	699462	913693	69589.3	161035	12.97	4.62	4.76	43.47	46.13
-2.72151e+18	FALSE	High	IsMasterProtein	22021E_unicycler_01906	hypothetical protein	0	136.421	40	13	66	13	431	47.5	6.37	481	60.49	13	12	0	1.831	5.464	5.771	1.714	5.544	9.573	0.681692	0.000682479	0.00224779	0.960752	0.0259181	0.000245687	19.77	10.33	4.37	67.79	52.52	100.56	1.85567e+06	1.9597e+06	621642	1.88256e+06	3.25085e+06	582113	339588	23.09	14.29	8.65	62.48	51.17
9.74557e+17	FALSE	High	IsMasterProtein	22021E_unicycler_03340	hypothetical protein	0	138.666	83	10	114	10	154	16.2	6.57	1179	117.09	10	9	0	2.098	2.298	5.762	0.975	1.269	1.43	0.200415	0.202388	0.000824299	0.989242	0.980706	0.961049	1.89	6.89	3.63	29.34	23.03	23.14	8.95269e+06	2.24463e+07	8.17133e+06	4.94509e+06	5.57196e+06	3.79867e+06	3.8954e+06	15.01	6.69	16.66	14.49	8.6
-8.75079e+18	FALSE	Medium	IsMasterProtein	22021E_unicycler_04710	High-potential iron-sulfur protein	0.015	4.754	13	1	2	1	106	11.5	9.32	0	2.89	1	1	0	1.194	0.969	1.46	0.806	0.601	0.789	0.956661	0.998518	0.993477	0.989242	0.996159	0.999889	66.85	32.89	34	6.39	49.14	47.29	2341.93	3527.83	2883.43	1451.73	1904.92	1948.07	2415.84	31.63	1.51	58.12	23.3	16.38
6.62355e+18	FALSE	High	IsMasterProtein	22021E_unicycler_00736	Probable GTPase Rv1496	0	183.839	48	12	140	12	347	36.9	9.16	2006	243.94	12	12	0	0.827	4.086	5.654	0.646	0.798	0.779	0.956661	0.0090877	0.000435159	0.986777	0.998699	0.994306	15.05	4.01	4.91	4.65	28.8	7.45	1.0733e+07	1.48514e+07	2.17187e+06	2.09482e+06	2.04536e+06	1.69629e+06	2.62667e+06	4.79	5.72	14.18	5.11	17.67
-5.32748e+18	FALSE	High	IsMasterProtein	22021E_unicycler_06881	2,5-diketo-D-gluconic acid reductase B	0	124.907	53	12	49	12	270	29.1	8.35	527	72.3	12	12	0	0.974	3.793	5.641	0.467	0.351	0.33	0.996836	0.0217602	0.000245521	0.979754	0.778368	0.464284	15.86	7.99	11.04	5.04	37.91	28.04	3.09301e+06	4.60051e+06	794124	285977	268834	380889	815513	11.55	4.09	6.99	1.28	31.7
3.05002e+18	FALSE	High	IsMasterProtein	22021E_unicycler_07858	Putative trans-acting enoyl reductase Rv2449c	0	22.955	10	3	8	3	375	40.7	7.24	46	6.63	3	3	0	0.827	5.279	5.638	0.603	1.339	1.181	0.996836	0.0193151	0.0470009	0.999634	0.932428	0.972321	15.82	24.07	25.17	38.71	66.17	40.39	163709	174848	25643.2	41519.1	36610.4	18696.8	31011.5	10.16	2.38	47.25	11.25	35.2
-7.90017e+18	FALSE	High	IsMasterProtein	22021E_unicycler_03256	Sulfate/thiosulfate import ATP-binding protein CysA	0	27.404	11	4	12	4	277	30.7	6.35	58	12.81	3	4	0	1.688	2.421	5.619	0.264	0.516	0.512	0.75921	0.304845	0.00476827	0.908013	0.983883	0.972321	15.15	8.1	10.99	20.55	0.29	36.13	635398	1.47487e+06	443080	135454	134356	69418.3	262501	27.25	5.45	2.69	32.14	12.86
-6.86732e+18	FALSE	High	IsMasterProtein	22021E_unicycler_02413	hypothetical protein	0	83.841	43	9	42	9	228	23.5	8.6	237	18.53	9	9	0	4.533	4.82	5.612	2.189	4.566	5.068	0.0506075	0.00928375	0.00730486	0.644047	0.0880944	0.0368691	11.67	1.31	11.92	31.88	19.27	43.13	399795	465518	376001	378752	420331	181565	82945.1	5.48	6.87	16.91	24.31	12.66
8.22112e+18	FALSE	High	IsMasterProtein	22021E_unicycler_02431	hypothetical protein	0	38.421	44	6	20	6	130	14.6	6.01	150	24.96	6	5	0	3.549	4.365	5.587	0.934	6.032	5.905	0.15339	0.0157024	0.00825271	0.979754	0.0328296	0.0176344	20.57	17.52	8.59	36.89	22.91	60.51	316980	405711	257743	438035	428778	67826.7	72614.1	0.02	2.87	11.33	15.23	2.23
2.1136e+18	FALSE	High	IsMasterProtein	22021E_unicycler_00774	Hydroxyquinol 1,2-dioxygenase	0	57.076	30	8	24	8	287	32	5.94	211	29.02	7	8	0	4.589	5.94	5.493	1.141	4.137	5.725	0.0148929	0.00193121	0.0223334	0.979754	0.084815	0.00327854	1.6	12.46	28.38	9.87	26.96	0.61	746118	690060	576404	519683	719227	143295	125619	10.12	0.22	15.19	2.25	13.87
3.49462e+16	FALSE	High	IsMasterProtein	22021E_unicycler_01899	hypothetical protein	0	102.074	59	10	64	10	185	20.1	5.96	641	62.37	10	9	0	1.725	3.893	5.469	3.437	15.388	20.742	0.844422	0.0828165	0.0442184	0.384856	3.27016e-05	1.77844e-08	101.81	68.28	69.53	49.82	89.6	69.64	155973	219163	69111	616601	831144	137741	40070.1	22.03	5.52	4.44	21.7	12.4
-7.44271e+18	FALSE	High	IsMasterProtein	22021E_unicycler_03053	hypothetical protein	0	67.872	44	5	93	5	80	8.6	8.38	765	68.8	4	5	0	5.426	6.303	5.391	1.577	8.733	8.093	6.39689e-06	0.000151047	0.00049742	0.979754	0.00220495	0.00103643	21.51	8.31	12.93	0.48	9.85	39.64	8.72632e+06	7.46377e+06	7.51178e+06	1.20892e+07	1.12039e+07	2.18383e+06	1.38437e+06	38.39	26.53	6.6	18.37	9.53
5.16879e+18	FALSE	High	IsMasterProtein	22021E_unicycler_05976	General stress protein 69	0	23.215	11	3	8	3	313	34.1	10.59	81	4.68	3	3	0	3.288	5.143	5.362	0.463	4.604	9.073	0.32167	0.0161982	0.0348562	0.983977	0.0933164	0.0037144	36.89	52.33	12.92	18.53	9.27	134.71	226462	236120	144789	202759	399531	20381.5	44036.6	3.49	17.5	18.92	13.67	22.32
-8.15538e+18	FALSE	High	IsMasterProtein	22021E_unicycler_00734	Acetyl-/propionyl-coenzyme A carboxylase alpha chain	0	475.837	56	38	299	36	682	74.3	6.96	2829	480.79	38	34	0	0.899	3.622	5.35	0.525	0.376	0.506	0.975225	0.0208004	0.00186993	0.979754	0.791523	0.89476	26.26	3.13	8.88	30.26	48.35	58.34	2.57458e+07	3.80232e+07	6.39116e+06	2.67074e+06	3.59325e+06	3.73321e+06	7.10779e+06	25.76	4.12	7.33	29.36	44.87
3.16462e+18	FALSE	High	IsMasterProtein	22021E_unicycler_05800	hypothetical protein	0	18.266	12	4	7	3	346	37.1	6.09	30	8.84	4	3	0	5.262	5.84	5.284	0.822	3.934	6.346	0.15339	0.0175517	0.0914786	0.979754	0.271011	0.0230543	2.79	6.88	29.59	12.94	34.52	10.68	30158.2	27287.7	27171.2	20317.2	32770	4243.68	5163.95	7.64	1.57	22.85	7.34	27.3
-1.93259e+18	FALSE	High	IsMasterProtein	22021E_unicycler_00737	Methylmalonyl-CoA mutase	0	379.787	44	28	295	28	720	78.1	5.34	3876	548.13	27	27	0	0.897	3.727	5.279	0.377	0.369	0.499	0.973238	0.0133732	0.00209459	0.975704	0.769606	0.859811	18.73	7.25	4.34	20.18	51.38	66.06	5.28381e+07	7.48331e+07	1.27181e+07	5.22949e+06	7.07176e+06	5.34265e+06	1.41768e+07	16.16	5.32	2.55	17.51	44.88
9.07714e+18	FALSE	High	IsMasterProtein	22021E_unicycler_04181	hypothetical protein	0	51.832	13	6	25	6	538	58.1	8.24	253	35.97	5	6	0	1.876	3.575	5.181	0.678	2.983	4.295	0.797396	0.120922	0.0143906	0.998104	0.395826	0.128561	0.5	8.41	0.46	23.29	21.07	0.17	203469	294820	106745	169747	244440	38597	56909.1	12.1	3.63	12.06	33.15	31.17
1.69522e+18	FALSE	High	IsMasterProtein	22021E_unicycler_00738	HTH-type transcriptional repressor RspR	0	127.6	53	12	93	12	215	24	6.9	670	132.66	11	11	0	0.607	4.466	5.164	0.966	0.664	0.694	0.740583	0.0042353	0.00125086	0.986777	0.989724	0.994306	2.85	5.4	19.43	20.73	0.38	5.88	5.27286e+06	6.09614e+06	716029	783358	819223	1.14051e+06	1.18058e+06	5.15	7.57	15.98	17.2	2.06
7.20413e+18	FALSE	High	IsMasterProtein	22021E_unicycler_01901	Membrane-bound lytic murein transglycosylase A	0	120.507	31	11	54	11	547	56.9	9.11	602	61.44	11	11	0	0.898	4.067	5.146	2.472	7.569	11.901	0.999778	0.0250995	0.0154528	0.596738	0.00519174	7.17679e-06	6.4	4.36	1.96	19.25	19.51	62.87	277615	351321	61278.4	516737	812437	168743	68267	1.27	3.22	5.51	25.41	25.64
5.57657e+18	FALSE	High	IsMasterProtein	22021E_unicycler_04183	hypothetical protein	0	51.577	30	6	23	6	244	25.1	9.83	173	17.98	6	6	0	2.37	6.107	5.07	0.54	3.296	4.373	0.588157	0.00175782	0.0111989	0.989242	0.269979	0.0989273	9.35	27.37	31.41	9.82	2	53.41	394713	327658	153152	213036	282622	34890.4	64631.3	7.17	23.99	27.64	7.62	3.64
5.83615e+18	FALSE	High	IsMasterProtein	22021E_unicycler_03416	hypothetical protein	0	42.277	11	3	14	3	374	39.4	9	241	14.19	3	3	0	1.237	3.259	5.027	0.524	3.079	2.925	0.960729	0.169227	0.051309	0.989242	0.314577	0.400836	3.05	22.67	39.57	8.46	6.49	11.36	145905	225086	55395.2	137848	130967	23469.6	44776.7	10.96	7.64	23.2	5.82	7.7
5.61401e+18	FALSE	High	None	22021E_unicycler_05076	Putative xanthine dehydrogenase YagS FAD-binding subunit	0	108.919	47	13	48	13	316	33.4	9.79	345	62.13	13	13	0	3.408	4.54	4.976	1.589	3.497	3.152	0.0668644	0.00435031	0.00861989	0.979754	0.158953	0.11307	1.69	5.07	8.73	5.97	22.13	19.22	1.6368e+06	1.7943e+06	1.22889e+06	1.26078e+06	1.1366e+06	572917	360561	0.28	3.51	6.99	4.36	19.58
-7.65566e+18	FALSE	High	IsMasterProtein	22021E_unicycler_05201	Methylmalonyl-CoA carboxyltransferase 12S subunit	0	64.509	13	5	27	3	535	57.3	7.3	283	43.43	5	5	0	0.892	3.102	4.95	1.416	1.131	1.522	0.991272	0.373628	0.191083	0.979754	0.983248	0.947105	55	38.9	134.65	28.28	63.8	11.53	6954.67	11098.2	1999.5	2534.94	3413.45	3174.72	2242.26	46.66	38.54	93.5	29.23	58.29
3.48814e+18	FALSE	High	IsMasterProtein	22021E_unicycler_02013	hypothetical protein	0	216.798	35	22	135	22	685	74	7.33	1212	140.02	22	21	0	1.276	4.742	4.902	0.76	6.399	9.592	0.956661	0.00620457	0.00380492	0.998104	0.0183005	0.000269173	4.13	14.2	8.46	52.67	48.59	86.89	3.85131e+06	3.98182e+06	1.03608e+06	5.19745e+06	7.79076e+06	617221	812229	16.19	1.2	4.26	57.95	54.85
-5.12864e+18	FALSE	High	IsMasterProtein	22021E_unicycler_05891	Putative xanthine dehydrogenase YagS FAD-binding subunit	0	119.887	54	15	58	15	316	33.4	9.67	474	71.75	15	15	0	3.434	4.423	4.876	1.523	3.418	3.173	0.0396977	0.0038644	0.00815489	0.979754	0.168566	0.182699	5.87	9.79	15.51	8.33	20.98	25.08	1.80306e+06	1.98792e+06	1.3999e+06	1.3935e+06	1.29368e+06	620907	407665	2.32	6.05	11.46	4.66	16.6
-8.69686e+18	FALSE	Medium	IsMasterProtein	22021E_unicycler_05148	hypothetical protein	0.021	4.138	4	1	2	1	184	20.1	8.51	22	1.86	1	1	0
8.84066e+18	FALSE	High	IsMasterProtein	22021E_unicycler_00398	Cobalt-zinc-cadmium resistance protein CzcC	0	39.016	16	6	19	6	426	45.3	9.63	229	20.93	5	5	0	1.668	5.302	4.875	5.502	3.395	3.636	0.860362	0.0241941	0.119617	0.0646657	0.31418	0.216895	18.36	35.09	8.06	10.97	15.65	1.57	47344.9	43530.9	14896.5	30320.1	32470.3	49134.1	8929.96	20.94	5.4	44.67	47.15	23.44
1.36062e+18	FALSE	High	IsMasterProtein	22021E_unicycler_05718	Cytochrome c4	0	86.916	36	5	44	5	216	22.9	9.01	415	78.32	5	5	0	1.314	5.038	4.828	1.355	7.443	8.293	0.956485	0.0106771	0.0496996	0.979754	0.00942442	0.00393538	3.75	2	24.99	2.31	6.7	36.2	252942	242391	65955	373681	416321	68011.5	50203.9	13.43	11.78	13.78	7.69	16.22
-8.68887e+18	FALSE	Medium	IsMasterProtein	22021E_unicycler_01034	hypothetical protein	0.01	5.343	3	1	2	1	405	44.6	9.77	42	2.38	1	1	0	1.146	1.678	2.17	0.484	1.028	0.378	0.959645	0.916231	0.870454	0.979754	0.983248	0.94177	19.37	25.87	8.42	44.05	37.78	3.28	4403.53	5693.1	3006.19	2696.33	992.416	1271.31	2624.15	8.77	2.64	19.06	63.71	8.44
-7.16625e+18	FALSE	High	IsMasterProtein	22021E_unicycler_05567	Rubredoxin-oxygen oxidoreductase	0	77.543	28	4	40	4	243	26.3	5.21	583	107.43	4	4	0	1.284	4.81	4.807	1.098	4.234	4.834	0.947887	0.0031753	0.00951678	0.979754	0.0826253	0.0170729	16.75	19.79	32.26	15.32	20.99	47.27	1.54542e+06	1.54453e+06	412491	1.36038e+06	1.55301e+06	352839	321294	1.63	4.51	16.15	0.27	5.64
5.50396e+18	FALSE	High	IsMasterProtein	22021E_unicycler_00757	hypothetical protein	0	56.134	25	7	46	7	291	32.2	5.38	162	46.98	7	7	0	2.679	5.637	4.8	1.185	7.414	6.909	0.42395	0.00335477	0.0281285	0.979754	0.00522281	0.00708702	10.06	6.81	5.59	21.5	30.15	50.63	434999	370444	206732	572164	533217	91477.4	77173.9	9.59	6.51	5.34	20.31	28.2
-5.95102e+18	FALSE	High	IsMasterProtein	22021E_unicycler_00763	Poly(3-hydroxyalkanoate) polymerase subunit PhaC	0	186.053	28	14	128	14	574	63.6	6.49	1075	164.84	14	14	0	4.025	4.028	4.729	0.673	2.457	2.245	0.00182226	0.00565986	0.00143388	0.989242	0.454882	0.530121	38.18	4.01	5.93	47.13	33.46	33.99	6.52635e+06	7.66143e+06	6.52192e+06	3.98158e+06	3.63732e+06	1.08972e+06	1.62018e+06	41.65	10.7	12.52	49.01	37.62
-8.54984e+18	FALSE	High	IsMasterProtein	22021E_unicycler_06293	Anaerobic glycerol-3-phosphate dehydrogenase subunit C	0	180.085	43	18	119	18	450	49.9	7.87	856	114.49	17	18	0	1.714	4.705	4.711	1.744	3.006	2.911	0.712847	0.00303544	0.00299123	0.979754	0.263263	0.265603	4.62	17.83	8.82	4.46	30.16	1.72	5.89389e+06	5.90155e+06	2.14683e+06	3.76613e+06	3.64732e+06	2.18455e+06	1.25278e+06	0.56	13.09	4.56	8.1	24.48
-8.06916e+18	FALSE	High	IsMasterProtein	22021E_unicycler_00735	Propionyl-CoA carboxylase beta chain	0	439.447	59	29	311	29	510	55.8	6.57	2845	452.04	28	29	0	0.916	3.027	4.675	0.997	0.728	0.849	0.981539	0.0479152	0.00525944	0.994504	0.989724	0.999889	9	1.66	11.74	3.67	1.2	20.16	3.892e+07	6.0103e+07	1.17751e+07	9.35724e+06	1.09195e+07	1.28224e+07	1.28568e+07	15.16	8.22	4.54	10.12	5.49
-8.67801e+18	FALSE	High	IsMasterProtein	22021E_unicycler_03785	hypothetical protein	0.002	9.442	5	1	6	1	202	21.8	5.5	95	10.01	1	1	0	0.665	0.979	0.891	0.725	0.804	0.876	0.962762	0.998518	0.994431	0.989242	0.989724	0.994306	1.1	7.2	36.18	2.08	7.47	15.77	58617.5	53387.7	39798.6	48149.6	52487.7	43396.4	59888.6	0.72	7.19	33.84	2.31	6.79
-4.74466e+18	FALSE	High	IsMasterProtein	22021E_unicycler_00699	hypothetical protein	0	229.487	75	13	218	13	203	21.1	9.2	3325	446.67	13	13	0	2.897	5.83	4.637	0.519	4.82	5.232	0.00757707	0.000406111	0.00663403	0.979754	0.0860813	0.00794442	18.24	7.15	14.09	10.27	4.47	76	2.99414e+07	2.38136e+07	1.4876e+07	2.47522e+07	2.68718e+07	2.66486e+06	5.13569e+06	20	9.58	16.13	12.53	7.03
-5.82665e+18	FALSE	High	IsMasterProtein	22021E_unicycler_05436	Putative monooxygenase YcnE	0	17.973	22	2	12	2	95	10.3	6.51	37	15.75	2	2	0	2.087	5.883	4.521	0.95	5.896	6.693	0.542883	0.000559101	0.0262204	0.979754	0.0162523	0.00229453	15.17	0.1	1.33	16.05	0.26	55.13	1.54287e+06	1.18581e+06	547464	1.54634e+06	1.7554e+06	249184	262278	8.85	5.48	4.31	9.68	5.82
9.14209e+18	FALSE	High	IsMasterProtein	22021E_unicycler_07767	Succinate--CoA ligase [ADP-forming] subunit alpha	0	502.206	46	35	429	35	907	95.6	6.81	4764	646.63	35	34	0	10.734	6.158	4.492	1.473	0.685	1.066	2.27667e-15	0.000244203	0.00688078	0.979754	0.989724	0.994306	63.53	30.31	27.59	65.37	68.03	113.9	5.00473e+07	3.65028e+07	8.72323e+07	5.56517e+06	8.66162e+06	1.19675e+07	8.12693e+06	44.93	16.3	13.79	46.38	48.43
4.2631e+18	FALSE	High	IsMasterProtein	22021E_unicycler_03270	hypothetical protein	0	57.848	48	5	40	5	90	10	5.9	530	58.49	5	5	0	2.965	5.613	4.475	1.258	14.039	19.068	0.127042	0.00147362	0.0314999	0.979754	0.000133839	8.6502e-07	13.98	33.55	18.25	15.72	16.29	81.47	1.43844e+06	1.14678e+06	759728	3.5977e+06	4.88658e+06	322340	256267	18.14	35.86	12.41	19.76	10.57
-8.64951e+18	FALSE	High	IsMasterProtein	22021E_unicycler_07238	Ferredoxin--NAD(P)(+) reductase fdr	0	20.565	4	1	6	1	418	44.4	6.54	64	14.77	1	1	0	0.554	0.745	0.754	0.377	0.33	0.485	0.962762	0.998518	0.994431	0.979754	0.983248	0.972321	14.78	1.39	56.06	47.58	52.42	56.27	21902.7	22169.8	16292.9	9697.12	14250.3	11088.8	29403.6	14.88	2.2	49.25	44	47.91
-8.64566e+18	FALSE	High	None	22021E_unicycler_06110	hypothetical protein	0.004	6.945	6	1	4	1	125	12.7	9.69	51	5.38	1	1	0	0.534	3.095	1.708	1.06	0.691	1.466	0.965307	0.212663	0.922976	0.979754	0.990082	0.914551	14.73	2.4	8.28	8.15	40.99	75.61	53237.8	29370.3	9183.54	11886.2	25208.5	18226.7	17199.2	28.62	17.2	22.69	22.57	23.4
-8.64478e+18	FALSE	High	None	22021E_unicycler_07920	Electron transfer flavoprotein-ubiquinone oxidoreductase	0	24.751	7	1	4	1	272	29.6	10.32	104	11.96	1	1	0	0.592	0.836	1.531	1.148	0.808	0.86	0.938117	0.998518	0.95808	0.979754	0.989724	0.997088	39.38	7.03	46.59	9.32	46.88	33.65	80633.6	147577	57069.5	77898.6	82970	110648	96423.2	21.26	9	27.66	24.35	27.92
-1.84385e+18	FALSE	High	IsMasterProtein	22021E_unicycler_00141	hypothetical protein	0	43.649	50	7	23	7	126	14	10.58	69	23.84	7	7	0	4.708	5.394	4.448	3.444	3.185	3.861	0.00672909	0.00127073	0.0377736	0.272143	0.149098	0.0368691	1.35	0.06	14.65	8.01	24.21	30.72	1.19493e+06	985210	1.04291e+06	705579	855226	762897	221515	17.69	16.36	2.55	8.84	6.49
-6.34272e+18	FALSE	High	IsMasterProtein	22021E_unicycler_03313	Long-chain-fatty-acid--CoA ligase FadD15	0	19.345	4	2	4	2	618	68.3	5.49	34	6.83	2	2	0	1.882	2.102	4.438	0.255	0.442	0.52	0.753701	0.492417	0.0313842	0.979754	0.983883	0.972321	27.83	1.39	18.01	63.18	50.61	58.19	204962	432793	183506	43057.3	50747.8	24843.3	97511.1	38.49	11.74	4.04	66.1	57.04
9.29989e+17	FALSE	High	IsMasterProtein	22021E_unicycler_05927	hypothetical protein	0	28.777	27	2	22	2	59	6.4	10.8	109	4.87	2	2	0	8.111	5.289	4.4	0.779	6.777	11.611	0.0253537	0.0332736	0.171039	0.986777	0.045712	0.00163728	5.48	30.51	38.53	25.78	104.52	49.28	31085.5	25859.3	47669.5	39831.3	68238	4581.12	5877.13	44.09	21.75	14.43	26.07	40.85
6.37292e+18	FALSE	High	IsMasterProtein	22021E_unicycler_00856	hypothetical protein	0	156.865	32	11	197	11	339	35.5	9.26	1406	193.89	11	10	0	2.309	4.825	4.395	0.532	2.051	2.784	0.06973	0.00209544	0.00791371	0.979754	0.769606	0.237069	13.11	6.74	4.6	26.92	23.3	3.55	3.61382e+07	3.29162e+07	1.72928e+07	1.53618e+07	2.08537e+07	3.98542e+06	7.49006e+06	14.74	8.72	2.08	23.02	19.7
2.30288e+18	FALSE	High	IsMasterProtein	22021E_unicycler_00400	Cobalt-zinc-cadmium resistance protein CzcA	0	28.674	4	3	12	3	1058	114.3	9.1	109	17.84	3	3	0	2.182	3.272	4.391	2.342	3.208	1.199	0.769374	0.340847	0.263191	0.838901	0.412124	0.977186	7.7	5.17	11.73	63.7	93.44	55.24	6182.17	8295.96	4122.36	6061.99	2265.29	4425.34	1889.52	41.4	29.92	44.88	23.5	97.31
-3.29217e+18	FALSE	High	IsMasterProtein	22021E_unicycler_03950	hypothetical protein	0	41.864	62	5	21	5	121	12.7	4.88	212	8.42	5	4	0	1.474	4.927	4.382	0.733	4.151	5.427	0.891007	0.00417465	0.0297427	0.998104	0.0554111	0.0101534	11.92	26.75	21.49	39.89	20.44	66.91	1.33023e+06	1.18301e+06	397912	1.12058e+06	1.46524e+06	198005	269971	2.09	16.04	11.14	27.96	10.15
-8.62912e+18	FALSE	High	IsMasterProtein	22021E_unicycler_07736	hypothetical protein	0.005	6.793	5	1	2	1	273	32	5.86	24	2.7	1	1	0
-6.13812e+18	FALSE	High	IsMasterProtein	22021E_unicycler_06267	Fructose-bisphosphate aldolase class 1	0	294.657	64	16	209	16	338	35.9	6.81	3598	388.95	16	15	0	1.69	4.728	4.369	0.6	3.728	4.564	0.657422	0.00124113	0.0059055	0.979754	0.142126	0.0376881	0.08	0.82	2.08	11.23	14.98	25.15	1.36227e+07	1.25882e+07	4.87007e+06	1.07418e+07	1.31499e+07	1.72922e+06	2.88121e+06	6.51	7.21	4.45	4.27	7.83
2.1846e+18	FALSE	High	IsMasterProtein	22021E_unicycler_00160	hypothetical protein	0.002	8.689	19	2	4	2	96	10.4	5.91	19	4.9	2	2	0	0.885	2.259	4.363	2.573	5.42	5.271	0.999778	0.571969	0.0995694	0.626478	0.053334	0.0681158	24.4	29.46	9.81	30.7	5.21	19.2	116982	225971	45848.2	280670	272996	133267	51788.7	8.95	13.66	4.85	14.81	19.06
-8.62102e+18	FALSE	Medium	IsMasterProtein	22021E_unicycler_08047	Glutamine transport system permease protein GlnP	0.045	2.682	4	1	2	1	232	25.9	9.89		0		1	0	0.983	0.499	0.793	0.314	0.166	0.212	0.996836	0.847317	0.994431	0.979754	0.360023	0.43706	46.56	16.34	21.77	93.95	16.96	67.44	96975.9	154215	191124	32246.4	41259	61143.8	194441	43.36	16.57	21.61	76.47	17.15
2.15509e+18	FALSE	High	IsMasterProtein	22021E_unicycler_03232	Quinohemoprotein ethanol dehydrogenase type-1	0	461.457	48	30	407	30	701	75.8	8.88	3922	638.17	30	30	0	3.594	4.982	4.341	1.099	12.814	20.285	0.000295112	0.0016602	0.00846349	0.986777	0.00044671	6.62944e-09	17.31	20.51	11.46	4.36	0.62	33.34	4.30047e+07	3.74669e+07	3.10219e+07	1.10605e+08	1.75095e+08	9.48943e+06	8.63169e+06	11.36	14.36	15.94	0.93	4.5
-8.619e+18	FALSE	High	None	Q3KNV1	TREMBL:Q3KNV1;Q96GE1 Tax_Id=9606 Gene_Symbol=KRT7 keratin 7	0.006	6.242	1	1	4	0	469	51.4	5.48	0	4.69	1	1	0
-1.6994e+18	FALSE	High	IsMasterProtein	22021E_unicycler_03897	Malto-oligosyltrehalose trehalohydrolase	0	40.282	10	6	19	6	616	68.2	5.72	91	14.43	6	6	0	2.987	4.296	4.333	0.41	1.881	2.856	0.371565	0.017977	0.0410906	0.979754	0.734298	0.470357	4.74	13.87	17.01	24.66	33.22	18.16	265023	267337	184299	116038	176204	25266.6	61696.1	4.01	13.68	16.62	22.71	30.43
4.01275e+18	FALSE	High	IsMasterProtein	22021E_unicycler_06182	Cardiolipin synthase C	0	24.96	10	3	8	3	518	57.2	8.37	62	17.57	3	3	0	2.527	4.019	4.292	1.536	2.535	3.233	0.716912	0.236756	0.314799	0.979754	0.580115	0.472614	58.23	24.73	54.24	35.79	12.71	23.92	4453.39	4756.76	2800.58	2809.29	3583.22	1702.33	1108.22	18.86	11.71	15.36	1.41	22.91
-6.8811e+18	FALSE	High	IsMasterProtein	22021E_unicycler_03342	Monocarboxylate 2-oxoacid-binding periplasmic protein all3028	0	464.646	59	24	2186	24	371	40.6	9.19	18270	3312.53	24	23	0	3.552	5.293	4.291	1.058	4.065	4.127	0.000350224	0.000986566	0.00905571	0.991314	0.160042	0.0259351	32.13	27.09	15.88	37.41	27.9	75.46	9.49179e+08	7.69404e+08	6.3696e+08	7.28907e+08	7.40027e+08	1.89777e+08	1.79316e+08	14.74	10.07	0.49	19.58	10.82
-3.36269e+18	FALSE	High	IsMasterProtein	22021E_unicycler_03233	hypothetical protein	0	54.291	17	5	14	5	493	52.5	8.98	170	28.25	5	5	0	3.473	3.353	4.279	1.038	8.767	12.25	0.280106	0.195812	0.127456	0.979754	0.00522281	0.000190292	60.54	77.92	46.51	45.23	42.62	23.51	123370	157439	127781	322608	450759	38185.1	36796.1	1.92	16.86	10.64	11.8	14.16
4.45884e+18	FALSE	High	IsMasterProtein	22021E_unicycler_00666	hypothetical protein	0	241.311	63	14	244	14	251	26.4	5.67	2188	305.85	14	14	0	2.708	5.138	4.276	0.538	3.423	4.061	0.015974	0.00129543	0.00730623	0.979754	0.25875	0.0384328	7.28	6.89	5.02	7.63	6.88	19.65	3.4862e+07	2.90179e+07	1.83748e+07	2.32291e+07	2.75594e+07	3.64971e+06	6.78577e+06	7.94	7.57	5.79	6.27	5.55
8.43689e+18	FALSE	High	IsMasterProtein	22021E_unicycler_00733	hypothetical protein	0	100.02	59	9	90	9	162	17.3	5.31	667	140.82	9	7	0	0.832	3.129	4.264	1.179	1.173	1.235	0.956661	0.0483476	0.00408909	0.979754	0.983248	0.972321	2.27	7.42	10.99	30.55	13.63	32.31	5.24175e+06	7.14367e+06	1.39417e+06	1.9647e+06	2.06832e+06	1.97436e+06	1.67524e+06	2.1	2.81	6.2	24.43	8.7
7.70115e+18	FALSE	High	IsMasterProtein	22021E_unicycler_02683	hypothetical protein	0	73.001	48	7	54	7	155	17.2	5.71	458	62.68	7	6	0	3.662	5.288	4.261	1.016	16.543	17.214	0.161224	0.0042269	0.0775002	0.979754	1.70829e-06	1.03655e-07	34.72	51.83	18.73	48.9	53	41.98	306955	247338	212542	960237	999175	58970.5	58043.4	2.28	17.84	12.69	15.23	18.88
-3.61507e+18	FALSE	High	IsMasterProtein	22021E_unicycler_05985	Alternative cytochrome c oxidase subunit 2	0.001	13.905	10	2	12	2	378	41.3	7.9	21	19.76	2	2	0	0.785	4.685	4.22	0.481	2.736	3.241	0.996836	0.0888334	0.288409	0.979754	0.51893	0.378804	75.75	77.04	24.99	103.46	65.7	195.81	10653.2	9595.23	1785.47	6220.43	7370.05	1092.72	2273.84	13.39	14.47	31.72	35.28	4.77
4.75865e+18	FALSE	High	IsMasterProtein	22021E_unicycler_05476	Peroxiredoxin OsmC	0	113.145	61	10	223	10	146	15.2	7.28	1677	316.4	10	10	0	2.208	4.597	4.22	0.913	4.938	5.435	0.0759726	0.00315103	0.0100462	0.998104	0.077689	0.00426215	15.25	7.96	6.41	23.75	6.21	61.82	1.23345e+08	1.13208e+08	5.92313e+07	1.32478e+08	1.45818e+08	2.44852e+07	2.68294e+07	16.64	9.77	3.91	24.5	8.11
-7.49077e+18	FALSE	High	IsMasterProtein	22021E_unicycler_03902	1,4-alpha-glucan branching enzyme GlgB	0	175.716	27	14	95	14	629	71.8	6.25	1113	162.12	14	13	0	3.451	3.752	4.199	0.273	0.813	1.432	0.0286835	0.0228722	0.00970973	0.856034	0.990082	0.925026	23.17	9.23	2.06	107	40.9	85.11	3.47801e+06	3.89237e+06	3.19868e+06	753380	1.32722e+06	253209	926916	14.5	1.34	5.5	77.7	30.58
-8.68829e+18	FALSE	High	IsMasterProtein	22021E_unicycler_01713	Proline/betaine transporter	0	172.536	26	15	113	15	564	60.6	9.25	1164	184.03	15	14	0	1.046	1.9	4.171	0.128	0.125	0.232	0.9953	0.417543	0.00447747	0.108892	0.0328296	0.167067	34.93	0.4	9.46	103.02	99.16	135	7.71033e+06	1.69289e+07	4.2466e+06	505544	940362	519248	4.05825e+06	39.25	7.66	16.24	85.47	83.51
-7.38252e+18	FALSE	High	IsMasterProtein	22021E_unicycler_06040	hypothetical protein	0	77.101	45	6	76	6	154	16.7	8.43	520	100.49	6	6	0	2.596	5.077	4.166	0.645	4.893	6.621	0.167971	0.00194645	0.00846349	0.989242	0.0485632	0.00601243	17.44	10.5	5.81	6.16	5.15	48.77	4.44267e+06	3.64551e+06	2.27177e+06	4.28148e+06	5.79355e+06	564759	875057	18.01	11.48	4.04	7.37	6.42
-8.58078e+18	FALSE	High	IsMasterProtein	22021E_unicycler_07895	Ethanolamine ammonia-lyase heavy chain	0	56.362	17	6	22	6	463	50.1	5.26	231	38.72	6	6	0	2.505	4.067	4.149	0.574	1.975	2.409	0.52941	0.0215572	0.041079	0.995815	0.733417	0.61567	13.99	2.47	13.35	14.11	29.85	31.35	295148	301142	181845	143344	174870	41631.9	72578.9	4.22	6.74	3.61	4.33	19.07
-7.80418e+18	FALSE	High	IsMasterProtein	22021E_unicycler_01903	hypothetical protein	0	22.792	18	3	16	3	214	23.9	4.79	93	18.34	2	3	0	0.465	3.881	4.141	1.994	7.343	8.256	0.958469	0.165555	0.28767	0.92776	0.045712	0.0105221	10.07	23.85	58.9	44.94	6.2	2.72	10967.7	11703	1313.83	20752.8	23332.9	5634.89	2826.27	19.44	12.65	60.59	31.73	4.05
-8.04582e+18	FALSE	High	IsMasterProtein	22021E_unicycler_07393	Formate dehydrogenase, cytochrome b556(fdo) subunit	0	16.249	14	3	8	3	378	41.3	9.82	49	0	3	3	0	2.786	2.232	4.13	3.24	21.38	30.27	0.655749	0.703523	0.276838	0.466593	0.000296586	1.68535e-06	198.2	158.52	238.51	132.21	128.4	165.93	4568.39	8452.59	5700.92	43756.1	61952.1	6630.09	2046.63	29.9	6.14	49.76	11.76	14.47
-2.32947e+17	FALSE	High	IsMasterProtein	22021E_unicycler_02412	DNA nickase	0	21.108	24	4	8	4	164	18.5	5	42	11.08	4	3	0	5.39	6.045	4.119	1.936	11.322	10.56	0.0598831	0.0215572	0.170455	0.913689	0.00267135	0.00522692	35.36	31.73	52.97	26.97	12.93	33.76	133776	91160.6	119279	250565	233702	42838.5	22131.1	24.48	21.19	39.72	16.81	3.62
-7.10982e+18	FALSE	High	IsMasterProtein	22021E_unicycler_01715	hypothetical protein	0	54.476	78	6	26	6	85	9.1	5.14	180	21.37	6	5	0	0.587	3.859	4.111	1.274	0.93	0.902	0.945367	0.0332736	0.0538792	0.979754	0.983883	0.994306	4.22	5.52	39.82	18.79	24.53	33.89	308583	328760	46948.6	74376.1	72089.6	101895	79964.3	4.22	5.07	36.5	17.59	22.9
7.96184e+18	FALSE	High	IsMasterProtein	22021E_unicycler_04650	hypothetical protein	0	69.391	44	8	62	8	212	23.3	9.58	278	31.08	7	8	0	17.925	8.726	4.082	5.998	1.17	1.176	4.24638e-12	1.95568e-05	0.0872216	0.0136437	0.983248	0.972321	37.34	67.63	8.84	21.09	3.89	27.02	1.40061e+06	655225	2.87702e+06	187711	188802	962732	160504	14.71	40.78	28.52	0.43	16.7
-9.06341e+18	FALSE	High	IsMasterProtein	22021E_unicycler_03001	Cytochrome c'	0	110.839	59	9	204	9	148	15.8	9.06	1480	252.8	9	8	0	2.611	4.044	4.077	0.935	3.068	4.165	0.0168966	0.007799	0.0125547	0.999634	0.35811	0.0244933	2.2	3.99	11.5	16.67	23.64	10.16	6.79325e+07	6.85001e+07	4.38672e+07	5.15359e+07	6.99791e+07	1.57149e+07	1.67999e+07	3.26	9.15	5.6	10.5	17.02
5.44036e+18	FALSE	High	IsMasterProtein	22021E_unicycler_07544	Arginine transport ATP-binding protein ArtM	0	24.428	16	4	8	4	254	27.2	8.19	57	12.77	4	4	0	3.085	2.371	4.05	0.926	0.58	0.727	0.15339	0.327803	0.0883204	0.979754	0.989724	0.999889	41.49	9.63	7.36	29.83	24.5	26.41	385028	657743	500967	94250.5	118001	150410	162386	39.57	10.73	8.59	29.4	24.59
6.50488e+18	FALSE	High	IsMasterProtein	22021E_unicycler_01422	hypothetical protein	0	178.187	62	15	262	15	141	14.2	9.99	2673	328.79	15	12	0	5.388	4.714	4.023	1.943	2.278	2.945	2.17223e-07	0.00259223	0.0137428	0.979754	0.65046	0.164455	20.97	13.57	38.74	26.02	68.67	4.31	1.22837e+08	1.04842e+08	1.40405e+08	5.93608e+07	7.67538e+07	5.06275e+07	2.60581e+07	19.92	26.73	3.44	15.23	23.17
-1.18614e+18	FALSE	High	IsMasterProtein	22021E_unicycler_01717	3-hydroxy-3-isohexenylglutaryl-CoA/hydroxy-methylglutaryl-CoA lyase	0	237.946	43	13	191	12	306	32.9	6.87	2183	283.03	13	12	0	0.967	3.142	3.997	0.91	1.161	1.086	0.996836	0.0363145	0.0123519	0.998104	0.983248	0.994306	5.4	1.58	9.7	7.42	5.22	4.67	2.02369e+07	2.57438e+07	6.22985e+06	7.47876e+06	6.99402e+06	5.86027e+06	6.4403e+06	4.43	0.8	9.95	6.36	4.26
-7.51158e+17	FALSE	High	IsMasterProtein	22021E_unicycler_03326	Imidazolonepropionase	0	58.665	19	7	29	6	427	46.5	6.34	190	39.43	7	6	0	4.564	3.584	3.986	0.504	4.85	4.837	0.0488336	0.062449	0.067777	0.989242	0.0791567	0.0678931	23.69	12.71	10.43	14.33	20.32	1.1	245445	272963	312526	332154	331234	34547	68483	2.71	7.68	9.84	6.14	0.46
-9.84125e+17	FALSE	High	IsMasterProtein	22021E_unicycler_01609	hypothetical protein	0	62.849	59	10	37	10	170	18.8	6.79	238	49.62	10	8	0	3.255	6.824	3.976	0.78	8.301	9.885	0.0563911	0.000211648	0.0309365	0.991314	0.00323313	0.000246348	9.3	21.72	0.66	21.89	15.09	2.97	2.9727e+06	1.73215e+06	1.41789e+06	3.61581e+06	4.30611e+06	339559	435609	7.42	19.09	2.07	19.25	12.9
3.4629e+18	FALSE	High	IsMasterProtein	22021E_unicycler_02333	Pentachlorophenol 4-monooxygenase	0	51.832	19	7	26	7	525	57.4	7.05	255	21.88	6	6	0	1.301	3.788	3.93	0.416	1.118	1.602	0.947887	0.125278	0.225108	0.979754	0.983248	0.88137	9.66	2.56	16.58	54.44	57.88	26.55	129036	133883	44313.5	38082	54563.7	14157.3	34068.4	12.32	5.58	12.61	51.5	54.14
2.16018e+18	FALSE	High	IsMasterProtein	22021E_unicycler_03544	Lipoamide acyltransferase component of branched-chain alpha-keto acid dehydrogenase complex	0	90.909	19	8	81	8	436	46	5.86	893	93.56	8	7	0	1.843	4.151	3.917	0.406	2.016	2.685	0.668247	0.0092885	0.0364441	0.979754	0.477917	0.216895	8.68	4.07	10.13	3.85	4.63	6.66	1.50522e+06	1.42025e+06	668159	730957	973428	147181	362588	1.42	5.81	19.23	13.32	14.07
-8.52433e+18	FALSE	Medium	IsMasterProtein	22021E_unicycler_02370	Probable cardiolipin synthase YwiE	0.047	2.559	2	1	2	1	428	47.6	6.35		3.68		1	0
9.02504e+18	FALSE	High	IsMasterProtein	22021E_unicycler_00429	Putative peroxiredoxin bcp	0	74.522	29	5	99	5	184	19.5	7.96	1096	172.69	5	4	0	1.381	4.179	3.917	1.505	4.538	5.065	0.856893	0.00571636	0.00905212	0.979754	0.0890287	0.0103247	22.07	15.86	20.38	9.32	15.32	32.41	2.03736e+07	1.90936e+07	6.7302e+06	2.21214e+07	2.46918e+07	7.33649e+06	4.87482e+06	7.79	1.93	6.21	4.28	1.42
-8.51926e+18	FALSE	High	IsMasterProtein	22021E_unicycler_04732	hypothetical protein	0.003	8.048	12	1	2	1	93	10.3	5.67	52	2.94	1	1	0
8.5063e+18	FALSE	High	IsMasterProtein	22021E_unicycler_03252	High-affinity branched-chain amino acid transport ATP-binding protein LivF	0	18.193	10	2	6	2	270	29.7	9.04	67	9.61	2	2	0	0.691	1.686	3.904	0.534	0.693	0.782	0.996836	0.799118	0.197647	0.997404	0.990082	0.999889	2.49	1.7	59.76	12.58	16.21	16.01	39030.2	90382.3	15995.2	16049.9	18101.6	12354.3	23149.4	16.75	12.79	40	26.13	0.99
6.95091e+18	FALSE	High	IsMasterProtein	22021E_unicycler_01894	Chaperone protein ClpB	0	400.577	48	36	238	36	898	98	5.82	1691	251.15	36	34	0	0.97	3.557	3.901	0.943	4.575	7.521	0.996836	0.0160849	0.0150047	0.989242	0.0756922	0.000975974	12.59	7.23	10.06	48.16	39.52	88.72	9.55564e+06	1.04799e+07	2.60482e+06	1.229e+07	2.02056e+07	2.53362e+06	2.68643e+06	19.17	0.4	2.29	50.18	43.14
-3.21414e+18	FALSE	High	IsMasterProtein	22021E_unicycler_00668	hypothetical protein	0	52.628	90	7	52	7	61	6.9	5.08	322	50.88	7	5	0	4.307	5.787	3.862	1.526	8.801	10.936	0.0573949	0.00168879	0.0737733	0.979754	0.000363229	7.69034e-06	22.84	46.98	47.91	20.47	38.02	2.84	570946	381045	424904	868299	1.07899e+06	150599	98661.7	11.96	10.39	11.23	14.18	2.2
6.9376e+17	FALSE	High	IsMasterProtein	22021E_unicycler_07768	hypothetical protein	0	286.919	52	19	189	19	428	46.9	7.14	1893	300.02	17	18	0	7.828	5.883	3.842	2.194	1.081	1.215	3.58668e-11	0.000363181	0.00648421	0.960752	0.983883	0.972321	48.93	19.89	2.72	18.18	39.7	50.33	2.68607e+07	1.75418e+07	3.57359e+07	4.9354e+06	5.54751e+06	1.00147e+07	4.56543e+06	42.09	16.38	0.14	14.78	34.28
-8.49172e+18	FALSE	High	IsMasterProtein	22021E_unicycler_04347	hypothetical protein	0.001	11.824	10	1	10	1	82	9.5	5.16	78	13.45	1	1	0	0.042	0.012	0.006	0.309	0.005	0.025	1.23145e-12	1.59367e-15	1.7075e-15	0.975704	2.3905e-14	1.78055e-08	0.94	6.89	38.1	323.93	148.6	10.94	19039.8	9022.94	65854	3501.83	39956.3	488670	1.58356e+06	3.66	2.01	39.44	138.13	97.79
2.85059e+17	FALSE	High	IsMasterProtein	22021E_unicycler_02371	hypothetical protein	0	25.505	53	3	14	3	57	6.5	4.63	72	12.14	3	3	0	3.714	4.712	3.829	0.836	4.799	4.064	0.029699	0.00571229	0.0670408	0.989242	0.0492847	0.0376881	30.94	16.6	16.88	22.27	17.05	105.46	1.37472e+06	1.11734e+06	1.08365e+06	1.40025e+06	1.18566e+06	243992	291778	29.43	16.29	16.55	21.55	16.71
-7.07441e+18	FALSE	High	IsMasterProtein	22021E_unicycler_05890	Putative xanthine dehydrogenase YagR molybdenum-binding subunit	0	70.185	18	10	46	10	736	78	8.1	236	30.36	10	10	0	1.581	3.657	3.817	1.054	2.946	2.848	0.822251	0.0289624	0.0264768	0.979754	0.317033	0.241087	9.81	8.82	3.01	7.82	3.17	42.19	2.59565e+06	2.70958e+06	1.1224e+06	2.09127e+06	2.02139e+06	747808	709810	16.56	15.63	4.42	14.69	10.29
-7.39991e+18	FALSE	High	IsMasterProtein	22021E_unicycler_07532	Transcriptional regulatory protein DesR	0	60.132	23	8	25	8	357	39.6	6.81	242	34.1	8	8	0	2.732	3.311	3.815	0.602	1.185	2.057	0.223586	0.0815857	0.105032	0.989242	0.983248	0.590887	23.98	5.02	11.61	63.98	71.01	41.13	718476	827844	592844	257192	446311	130716	216998	7.72	19.71	3.99	42.85	48.31
5.14362e+18	FALSE	High	IsMasterProtein	22021E_unicycler_04202	Flavohemoprotein	0	16.88	7	3	11	3	588	64.1	6.43	40	0	2	3	0	1.589	3.977	3.799	0.413	0.359	1.442	0.863557	0.0825102	0.276961	0.979754	0.983248	0.92393	11.21	5.44	42.27	351.69	89.8	16.45	56731.4	54190	22670.5	5117.48	20568	5895.24	14265	5.87	0.38	43.18	129.57	69.69
6.54086e+18	FALSE	High	None	22021E_unicycler_03732	Putative xanthine dehydrogenase YagS FAD-binding subunit	0	37.636	13	4	15	4	316	33.8	9.89	92	16.31	4	4	0	1.766	3.589	3.788	1.562	3.35	2.908	0.822251	0.0528872	0.0665784	0.979754	0.231028	0.343974	5.03	2.15	19.28	3.04	7.9	8.64	392563	414330	193180	366398	318124	170815	109379	5.79	12.61	28.54	7.69	3.06
-6.38874e+18	FALSE	High	IsMasterProtein	22021E_unicycler_03758	hypothetical protein	0	148.335	66	15	63	15	212	23.5	5.59	560	102.52	14	14	0	4.032	6.173	3.783	0.294	26.486	32.009	0.0126824	0.000559101	0.0420756	0.979754	6.62845e-07	3.64746e-09	60.84	64.18	0.31	29.62	29.23	95.26	2.60061e+06	1.59396e+06	1.69886e+06	1.1159e+07	1.3486e+07	123966	421322	32.5	35.27	22.92	4.65	4.28
1.9219e+18	FALSE	High	IsMasterProtein	22021E_unicycler_03253	hypothetical protein	0	421.536	60	27	455	27	436	47.5	8.73	3943	696.31	27	27	0	1.572	3.5	3.782	0.536	1.633	1.9	0.647422	0.0204099	0.0206547	0.979754	0.912558	0.654152	2.76	1.69	6.02	21.28	13.06	26.62	3.79507e+07	4.10028e+07	1.70389e+07	1.77086e+07	2.05951e+07	5.80963e+06	1.08416e+07	1.06	3.18	4.16	21.63	13.96
4.45237e+18	FALSE	High	None	22021E_unicycler_05077	Putative xanthine dehydrogenase YagR molybdenum-binding subunit	0	56.418	11	8	42	8	736	78	7.85	231	22.61	8	8	0	1.553	3.612	3.778	1.058	2.922	2.826	0.845527	0.0332736	0.0266263	0.979754	0.286237	0.243224	10.25	8.46	3.14	7.96	3.36	41.67	2.51275e+06	2.62839e+06	1.08059e+06	2.03249e+06	1.96625e+06	735927	695670	16.91	15.23	4.22	14.76	10.41
-4.50942e+18	FALSE	High	IsMasterProtein	22021E_unicycler_06178	hypothetical protein	0	47.222	16	5	19	5	318	32.8	7.88	152	21.61	4	5	0	1.196	1.469	3.775	0.464	0.535	0.789	0.956661	0.919108	0.231753	0.989242	0.990082	0.999889	22.19	2.14	9.4	43.28	7.17	22.39	35923.3	92342.6	29258.8	13086.8	19305.6	11345.1	24462.1	32.79	10.24	21.1	50.67	19.02
1.44947e+18	FALSE	High	IsMasterProtein	22021E_unicycler_00747	Transcriptional regulatory protein KdpE	0	18.556	32	3	6	3	154	16.4	4.59	56	4.11	3	2	0	0.602	2.904	3.738	0.397	2.019	1.053	0.989306	0.307536	0.264421	0.979754	0.68441	0.982287	29.65	6.29	46.37	17.6	92.81	83.17	38524.4	49584.2	7981.11	26774.5	13972.9	5270.85	13264.4	25.14	3.32	39.76	19.31	73.09
9.11351e+17	FALSE	High	IsMasterProtein	22021E_unicycler_04196	Virulence sensor protein BvgS	0	49.117	9	7	20	7	824	90.2	5.47	110	12.4	6	7	0	2.345	3.952	3.734	0.094	1.035	2.298	0.503145	0.0278142	0.118642	0.123381	0.983883	0.50373	47.91	12.42	3.17	106.09	110.79	157.15	688524	650610	408603	180240	400332	16422.6	174222	13.84	19.11	33.44	59.17	62.12
-8.44895e+18	FALSE	Medium	IsMasterProtein	22021E_unicycler_06265	hypothetical protein	0.019	4.29	12	1	1	1	112	12.9	9.67	21		1		0
1.33143e+18	FALSE	High	IsMasterProtein	22021E_unicycler_06344	Glutaredoxin 3	0	46.298	71	5	24	5	89	9.8	7.87	183	19.99	5	5	0	0.21	2.956	3.712	2.642	0.682	0.572	0.0732957	0.0831665	0.0558379	0.425761	0.990082	0.972321	12.36	15.52	113.51	28.8	60.52	26.79	1.00619e+06	1.26379e+06	71373.9	232134	194731	899322	340442	7.81	4.81	72.58	7.7	35.84
5.22262e+17	FALSE	High	IsMasterProtein	22021E_unicycler_02001	hypothetical protein	0	28.017	20	2	8	2	157	16.1	6.62	288	24.07	2	2	0	0.185	3.394	3.71	2.416	1.885	3.278	0.609555	0.154252	0.290569	0.609762	0.734298	0.236233	34.7	15.81	93.98	67.36	3.43	13.99	47316.1	51718.4	2576.13	26279.2	45705.1	33680.3	13941.2	23.93	6.41	81.67	65.47	5.36
-7.2538e+18	FALSE	High	IsMasterProtein	22021E_unicycler_03505	Lipase EstA	0	113.156	22	7	88	7	331	35.2	6.73	1165	146.54	7	7	0	1.963	3.245	3.7	2.021	4.493	5.625	0.51533	0.058595	0.0201919	0.975704	0.0543725	0.0168144	19.95	12.59	12.42	5.56	17.81	27.49	4.79655e+06	5.46812e+06	2.90214e+06	6.64067e+06	8.31404e+06	2.98644e+06	1.47805e+06	20.51	13.63	13.47	3.62	18.52
-4.05304e+18	FALSE	High	IsMasterProtein	22021E_unicycler_02373	Putative peroxiredoxin bcp	0	92.301	70	9	43	9	226	24.3	5.25	567	83.82	8	8	0	0.659	3.377	3.7	0.479	3.817	4.031	0.956661	0.0605617	0.110362	0.979754	0.174071	0.120361	42.56	19.64	111.24	22.34	15.42	95.93	312908	342851	61061.2	353674	373494	44381.7	92658.1	27.85	6.83	76.91	9.37	2.84
1.98938e+18	FALSE	High	IsMasterProtein	22021E_unicycler_05996	Thiol-disulfide oxidoreductase YkuV	0	98.756	52	10	34	10	186	20.7	8.66	289	58.89	10	10	0	2.092	4.065	3.693	0.709	1.872	2.401	0.515658	0.00983044	0.0470322	0.999634	0.576228	0.313092	24.02	20.8	16.6	8.48	0.26	21.85	1.61227e+06	1.46458e+06	829835	742559	952490	281183	396636	11.9	8.88	4.91	18.85	11.11
-4.93122e+18	FALSE	High	IsMasterProtein	22021E_unicycler_03318	hypothetical protein	0	30.5	26	4	12	4	146	16.4	5.17	121	15.06	4	4	0	5.125	3.765	3.673	0.987	4.225	4.929	0.0407481	0.10155	0.20021	0.979754	0.123489	0.0778648	20.02	23.9	13.03	15.44	11.42	60.03	186916	182382	254459	209783	244717	48990.2	49648	10.36	13.99	20.92	6.04	19.42
-1.32626e+18	FALSE	High	IsMasterProtein	22021E_unicycler_07896	Ethanolamine ammonia-lyase light chain	0	48.45	19	4	16	4	287	30.5	6.57	189	23.49	4	4	0	1.464	3.648	3.663	0.43	1.97	2.076	0.92186	0.190051	0.27692	0.979754	0.734298	0.673087	7.16	5.05	32.12	9.49	1.98	46.4	110995	111462	44549	59941	63153.7	13077.6	30427.7	0.08	11.7	36.47	15.89	8.78
-2.15169e+17	FALSE	High	IsMasterProtein	22021E_unicycler_01605	hypothetical protein	0	27.287	18	4	14	4	158	17.5	5.35	76	20.7	4	4	0	2.716	3.895	3.649	0.81	9.692	10.331	0.523001	0.0784273	0.204701	0.987761	0.00158076	0.000719528	13.46	28.3	21.31	22.88	21.57	46.18	207257	194165	144516	515760	549775	43127.2	53215.5	3.52	17.43	10.92	12.4	11.18
-4.3756e+18	FALSE	High	IsMasterProtein	22021E_unicycler_01909	hypothetical protein	0	138.213	54	7	190	7	124	13.6	5.01	1679	193.48	7	5	0	1.913	3.952	3.642	1.179	7.414	5.065	0.279681	0.0100761	0.0139198	0.979754	0.0114962	0.0101534	22.64	6.43	3.78	21.31	32.09	55.34	2.07703e+07	1.91386e+07	1.00531e+07	3.89599e+07	2.66184e+07	6.19501e+06	5.25521e+06	16.71	1.41	1.12	15.47	25.37
-7.48799e+18	FALSE	High	IsMasterProtein	22021E_unicycler_03052	hypothetical protein	0	361.084	60	19	414	19	340	35.7	9.06	5804	824.38	18	19	0	1.851	3.932	3.619	1.094	4.711	5.363	0.295367	0.00959527	0.0269635	0.989242	0.0912228	0.00469204	6.47	0.84	4.1	11.99	8.4	50.89	4.99653e+07	4.59974e+07	2.35284e+07	5.98771e+07	6.81604e+07	1.38981e+07	1.27088e+07	7.65	2.29	2.42	12.87	6.51
1.777e+18	FALSE	High	IsMasterProtein	22021E_unicycler_01714	2-hydroxychromene-2-carboxylate isomerase	0	104.443	38	8	105	8	214	23.7	7.74	1168	106.66	8	8	0	1.166	3.561	3.608	0.663	0.788	1.053	0.981323	0.0172162	0.0132218	0.989242	0.996159	0.994306	21.84	12.67	25.75	26.85	42.2	33.93	6.76642e+06	6.85465e+06	2.2147e+06	1.49781e+06	2.00163e+06	1.2596e+06	1.90009e+06	9.39	0.72	13.06	14.08	28.01
-7.04045e+18	FALSE	High	IsMasterProtein	22021E_unicycler_00667	Monoacylglycerol lipase	0	92.4	39	10	65	10	255	27.7	6.52	773	86.2	10	9	0	2.785	4.042	3.607	0.896	2.574	3.067	0.0981679	0.0134271	0.0223334	0.989242	0.441244	0.212593	3.6	11.07	1.02	8.24	4.65	1.63	4.13764e+06	3.6915e+06	2.85011e+06	2.63437e+06	3.13892e+06	916822	1.02354e+06	1.12	8.22	3.29	10.15	2.12
1.50033e+17	FALSE	High	IsMasterProtein	22021E_unicycler_02015	Heme/hemopexin-binding protein	0	30.647	3	3	10	3	1275	126.4	5.33	218	17.86	3	3	0	3.645	7.635	3.586	1.482	20.45	26.966	0.470562	0.0130737	0.463598	0.979754	0.00107977	8.71284e-06	74.44	43.59	57.48	36.76	47.14	12.72	11417.8	5362.53	5450.71	30583.5	40328.3	2216.19	1495.5	33.67	68.67	19.42	0.73	10.23
-3.11551e+18	FALSE	High	IsMasterProtein	22021E_unicycler_07545	High-affinity branched-chain amino acid transport ATP-binding protein LivF	0	36.874	23	6	34	6	242	26.3	8.44	189	8.44	6	6	0	2.083	2.668	3.585	1.198	0.662	0.788	0.697164	0.202388	0.117174	0.979754	0.998699	0.999889	13.18	0.34	22.33	3.52	0.96	15.58	261247	351037	203959	64809	77161.8	117276	97910.4	20.32	8.22	13.28	11.24	6.98
8.99636e+18	FALSE	High	IsMasterProtein	22021E_unicycler_05782	Probable pyridine nucleotide-disulfide oxidoreductase RclA	0	117.46	35	14	60	14	465	50.7	6.76	401	66.52	14	14	0	2.469	4.642	3.585	1.096	6.206	6.917	0.32167	0.00599861	0.143854	0.979754	0.0147796	0.00129472	11.31	2.95	2.13	33.11	17.54	65.4	1.08027e+06	834232	574696	1.44422e+06	1.60981e+06	255080	232729	2.42	11.14	6.32	22.78	8.33
-3.58703e+18	FALSE	High	IsMasterProtein	22021E_unicycler_05998	Osmolarity sensor protein EnvZ	0.002	8.497	5	2	4	2	432	47.4	7.65	18	2.65	2	2	0	0.899	1.64	3.584	0.324	0.58	0.79	0.989306	0.885938	0.327953	0.979754	0.998699	0.999889	9.24	43.89	14.64	20.94	97.04	100.2	9221.82	20146.3	5053.64	3262.36	4441.47	1819.01	5621.81	35.6	3.91	30.75	25.02	40.61
5.71084e+17	FALSE	High	IsMasterProtein	22021E_unicycler_01890	Actin cross-linking toxin VgrG1	0	35.423	4	4	14	4	1193	128.6	9.1	56	8.97	4	4	0	1.414	3.761	3.561	1.444	6.972	8.921	0.938117	0.0373725	0.10764	0.979754	0.00881963	0.000525476	22.6	10.13	5.24	10.47	4.91	79.14	284111	268998	106802	526749	674000	109061	75550.1	26.59	15.03	10.41	15.35	10.1
-8.36512e+18	FALSE	Low	IsMasterProtein	22021E_unicycler_04344	Tyrocidine synthase 3	0.081	1.728	0	1	1	1	1760	190	6.84		0		1	0
-8.36392e+18	FALSE	Medium	IsMasterProtein	22021E_unicycler_05885	hypothetical protein	0.036	3.084	4	1	3	1	186	20.8	6.28	0	0	1	1	0	2.388	1.096	1.377	9.651	5.88	4.831	0.730429	0.998518	0.994431	0.00591812	0.111837	0.0896554	92.49	84.64	88.32	139.81	194.9	300.9	3380.9	4249.64	7368.4	18141.2	14904.7	29775.4	3085.34	19.61	25.87	22.93	15.74	48.64
-1.3963e+18	FALSE	High	IsMasterProtein	22021E_unicycler_06181	hypothetical protein	0	123.155	59	7	121	7	132	13.6	8.03	1612	157.42	7	7	0	2.571	4.033	3.557	0.857	3.301	3.852	0.151252	0.0153346	0.0277498	0.989242	0.203336	0.0880674	9.13	15.65	22.21	4.02	2.56	66.09	3.92691e+06	3.46254e+06	2.5031e+06	3.21407e+06	3.75071e+06	834269	973578	17.09	23.16	29.16	12.27	6.03
-8.36237e+18	FALSE	High	None	Q9Z2K1	SWISS-PROT:Q9Z2K1 Tax_Id=10090 Gene_Symbol=Krt16 Keratin, type I cytoskeletal 16	0	32.348	8	4	18	0	469	51.6	5.2	118	8.08	4	4	3
5.66512e+18	FALSE	High	IsMasterProtein	22021E_unicycler_03916	Vitamin B12 transport ATP-binding protein BacA	0	31.685	10	5	13	5	585	65.4	8.57	129	12.4	4	5	0	3.312	1.721	3.502	0.278	0.188	0.521	0.191072	0.815525	0.0974491	0.979754	0.641329	0.975413	46.2	3	15.6	99.76	8.32	59.41	146728	298611	282395	16033	44394.6	23727.3	85268.9	58.47	21.5	33.04	90.94	26.42
-1.89647e+18	FALSE	High	IsMasterProtein	22021E_unicycler_03248	hypothetical protein	0	147.257	62	17	117	17	355	36.4	9.41	1009	122.46	15	14	0	1.554	2.345	3.458	1.034	1.441	1.325	0.838511	0.221409	0.0418622	0.979754	0.922984	0.961049	4.05	14.85	8.92	20.17	15.86	48.58	2.55884e+06	3.77339e+06	1.69606e+06	1.57241e+06	1.44544e+06	1.12794e+06	1.09128e+06	6.42	16.63	11.05	21.58	17.58
-7.35826e+17	FALSE	High	IsMasterProtein	22021E_unicycler_04419	C4-dicarboxylate transport sensor protein DctB	0	21.433	4	2	9	2	644	69.7	9.86	111	18.24	1	2	0	0.234	1.647	3.453	0.692	0.484	0.974	0.787536	0.851784	0.32572	0.991314	0.989859	0.987047	11.25	6.36	92.22	60.37	24.94	88.64	16851.8	35340.3	2397.18	4948.74	9971.85	7085.94	10233.8	20.09	15.5	67.6	61.27	32.59
-3.10226e+18	FALSE	High	IsMasterProtein	22021E_unicycler_02011	hypothetical protein	0	20.361	16	3	16	3	157	17	6.34	53	15.6	3	2	0	4.659	3.586	3.452	1.512	5.014	4.772	0.0033537	0.0356725	0.0827352	0.979754	0.045712	0.0178093	16.41	7.27	0.56	7.88	8.19	5.98	1.28695e+06	1.23887e+06	1.67229e+06	1.79962e+06	1.71259e+06	542641	358919	27.78	19.33	13.02	5.01	4.71
4.89823e+18	FALSE	High	IsMasterProtein	22021E_unicycler_00443	hypothetical protein	0	429.63	69	18	419	18	346	36.2	9.2	6053	791.55	18	18	0	1.684	3.693	3.445	0.575	1.638	2.544	0.472376	0.0142825	0.0352567	0.979754	0.922984	0.298101	9.18	6.89	11.69	19.72	8.39	24.93	9.12091e+07	8.5076e+07	4.15851e+07	4.04572e+07	6.28182e+07	1.4188e+07	2.46952e+07	3.94	1.77	6.33	23.35	12.77
-2.72866e+18	FALSE	High	IsMasterProtein	22021E_unicycler_03891	hypothetical protein	0.001	13.353	28	2	4	2	79	8.9	10.78	56	6.73	2	2	0	6.552	2.278	3.424	33.616	3.427	4.163	0.173028	0.749074	0.575151	5.68399e-07	0.410098	0.320233	20.91	29.9	93.3	53.46	70.21	35.41	1433.07	2154.33	4121.66	2156.01	2619.3	21148	629.111	36.55	28.56	26.38	7.32	7.4
-7.5067e+17	FALSE	High	IsMasterProtein	22021E_unicycler_00770	Murein hydrolase activator NlpD	0	33.441	46	4	10	4	100	10.8	7.5	135	9.2	4	4	0	3.437	2.867	3.421	2.203	2.435	2.129	0.242362	0.283017	0.246911	0.838901	0.489811	0.658795	35.15	45.98	25.7	61.46	65.38	69.14	155925	186005	186891	132399	115780	119789	54379	14.39	4.47	23.06	9.4	12.81
-5.15781e+18	FALSE	High	IsMasterProtein	22021E_unicycler_04542	Succinyl-CoA--L-malate CoA-transferase alpha subunit	0.001	10.167	6	2	6	2	414	44.7	6.32	16	8.63	2	2	0	2.881	1.164	3.411	0.585	0.812	2.922	0.649637	0.998518	0.515633	0.989242	0.989811	0.561311	347.77	234.5	165.81	301.13	424.22	78.36	1195.95	3506.04	2961.09	834.927	3003.7	601.732	1027.86	27.4	21.45	57.25	9.23	51.48
-8.33266e+18	FALSE	High	None	22021E_unicycler_02573	Penicillin-binding protein 1A	0.005	6.603	2	1	2	1	780	84.3	8.97	18	0	1	1	0
-1.08002e+18	FALSE	High	IsMasterProtein	22021E_unicycler_00955	hypothetical protein	0	318.33	94	13	435	13	186	19.1	6.57	5190	702.38	13	11	0	2.92	2.815	3.393	1.166	2.429	2.537	0.00507691	0.0720128	0.038461	0.989242	0.583955	0.300287	20.9	13.42	6.1	53	46.9	67.58	9.97229e+07	1.20195e+08	1.03446e+08	8.60516e+07	8.98835e+07	4.13147e+07	3.54293e+07	4.17	11.24	29.42	25.23	19.85
1.55877e+18	FALSE	High	IsMasterProtein	22021E_unicycler_06692	Gluconolactonase	0	219.617	42	16	103	16	414	44.5	8.41	1172	209.84	16	16	0	1.634	3.615	3.385	0.843	3.488	3.399	0.785701	0.0313464	0.0539502	0.989242	0.170493	0.146503	12.73	11.89	22.22	32.51	24.94	40.93	3.34604e+06	3.13279e+06	1.51206e+06	3.2281e+06	3.14636e+06	780104	925560	4.56	3.76	13.51	22.99	16.04
-7.95114e+18	FALSE	High	IsMasterProtein	22021E_unicycler_02513	Guanyl-specific ribonuclease Sa3	0	55.523	51	7	39	7	137	15.1	9.89	344	59.29	7	7	0	1.634	3.569	3.374	4.27	0.679	0.726	0.794526	0.0298103	0.054525	0.21593	0.990082	0.994306	10.96	17.58	24.38	31.14	5.54	36.09	2.66704e+06	2.52156e+06	1.22131e+06	507232	542754	3.1908e+06	747256	6.86	13.13	19.46	25.63	1.71
7.61589e+18	FALSE	High	IsMasterProtein	22021E_unicycler_06331	hypothetical protein	0	103.073	59	11	46	11	223	22.9	8.78	604	60.09	11	11	0	4.727	4.313	3.372	2.494	3.583	3.419	0.00710119	0.00688196	0.122022	0.544751	0.0737056	0.0686424	32.62	22.26	22.3	47.44	40.54	47.87	1.11479e+06	871537	1.22173e+06	926052	883660	644661	258451	2.22	7.49	7.45	15.8	9.54
-6.47279e+18	FALSE	High	IsMasterProtein	22021E_unicycler_06312	Formate dehydrogenase H	0	34.158	7	6	15	6	965	104.4	5.9	86	10.56	5	6	0	2.526	2.739	3.36	3.112	8.988	14.534	0.557616	0.316036	0.311207	0.425761	0.00795347	0.000174397	54.8	84.12	17.86	13.61	19.52	5.99	63095.8	77421.5	58191.5	207083	334852	71704.1	23039.9	8.4	33.09	25.47	29.35	23.95
-8.30447e+18	FALSE	High	IsMasterProtein	22021E_unicycler_03922	hypothetical protein	0.001	11.454	8	1	2	1	266	27.9	10.58	38	5.23	1	1	0	0.545	1.351	2.821	0.539	0.26	0.574	0.989306	0.971858	0.565088	0.995964	0.941033	0.994306	47.35	59.81	4.28	216.56	0.53	148.34	9825.78	20522.3	3966.51	1893.69	4176.58	3921.15	7275.04	26.24	36.85	21.8	110.36	17.29
2.82523e+18	FALSE	High	IsMasterProtein	22021E_unicycler_06568	hypothetical protein	0.002	9.25	8	2	4	2	370	38.7	10.02	26	3.29	2	2	0	3.982	2.886	3.348	2.506	1.474	2.492	0.485105	0.528455	0.593341	0.913689	0.941641	0.684685	56.75	21.53	48.09	169.9	147.63	129.15	2059.69	2389.15	2841.2	1051.47	1777.95	1788.49	713.575	61.45	32.79	54.98	100.57	92.86
2.89023e+18	FALSE	High	IsMasterProtein	22021E_unicycler_04065	hypothetical protein	0	19.74	12	2	8	2	145	15.9	5.86	74	11.87	2	2	0	2.16	4.206	3.348	1.082	6.477	8.015	0.716912	0.0613974	0.346382	0.979754	0.0217022	0.00601243	33.31	31	17.1	16.53	4.73	82.48	172922	137635	88804.5	266279	329484	44484	41110.5	20.03	17.92	4.94	4.39	6.83
-6.49446e+18	FALSE	High	IsMasterProtein	22021E_unicycler_02671	Benzoyl-CoA oxygenase component B	0	228.509	49	24	136	24	475	53.8	6.16	1125	145.21	24	22	0	2.744	3.033	3.346	0.75	1.6	1.47	0.0379294	0.0423153	0.0373206	0.997404	0.851408	0.935687	32.21	18.33	37.08	2.42	64.42	45.21	9.21467e+06	1.01662e+07	8.33715e+06	4.86049e+06	4.46515e+06	2.27816e+06	3.03791e+06	29.63	16.94	33.92	2.72	56.01
8.78941e+18	FALSE	High	IsMasterProtein	22021E_unicycler_01369	C4-dicarboxylate transport protein	0	24.206	11	4	10	4	440	46.8	8.09	78	16.07	4	4	0	1.353	1.509	3.334	0.143	0.344	0.654	0.938117	0.8752	0.0854763	0.300909	0.823018	0.988902	16.99	0.69	6.2	43.67	51.41	56.88	646848	1.42944e+06	579913	147390	280195	61295.7	428722	35.63	19.46	25.86	57.74	63.48
5.579e+17	FALSE	High	IsMasterProtein	22021E_unicycler_06111	Aclacinomycin-N/aclacinomycin-A oxidase	0	38.014	10	4	24	4	510	55.5	5.34	274	33.48	4	4	0	0.255	3.863	3.331	0.981	3.216	4.867	0.822953	0.13433	0.377329	0.979754	0.346122	0.0623269	25.98	32.27	43.52	8.57	28.12	18.86	36524.1	31495.7	2413.14	30407.8	46018.6	9274.46	9454.69	2.03	3.85	62.9	18.41	0.02
8.6436e+18	FALSE	High	IsMasterProtein	22021E_unicycler_02375	hypothetical protein	0	34.238	16	4	9	4	336	35.7	9.32	53	16.67	4	4	0	1.568	3.954	3.318	0.253	3.896	6.811	0.899138	0.0830422	0.292348	0.979754	0.173733	0.0151304	32.93	35.98	46.11	20.18	15.49	44.62	190332	159728	75490.9	187528	327832	12199.9	48133.6	11.07	13.89	23.04	38.27	34.13
-1.76107e+18	FALSE	High	IsMasterProtein	22021E_unicycler_05868	CRP-like cAMP-activated global transcriptional regulator	0	38.138	21	4	18	4	221	24.9	8.47	159	11.74	4	4	0	1.088	2.27	3.305	0.283	0.595	0.759	0.98923	0.358466	0.201602	0.979754	0.989724	0.999889	4.46	14.83	37.37	22.15	31.51	85.33	434915	633080	208407	114037	145395	54197.1	191570	4.56	5.31	26.16	29.42	37.72
9.60315e+17	FALSE	High	IsMasterProtein	22021E_unicycler_01716	Cys-tRNA(Pro)/Cys-tRNA(Cys) deacylase YbaK	0	48.058	34	5	45	5	163	17.4	8.07	350	48.57	5	4	0	0.611	2.642	3.305	0.773	0.937	0.865	0.699201	0.114843	0.0263871	0.999634	0.989724	0.999889	11.6	5.96	22.16	12.74	18.55	5.67	5.2294e+06	6.5419e+06	1.21028e+06	1.85512e+06	1.71312e+06	1.52956e+06	1.9794e+06	4.47	0.89	14.43	5.56	11.05
-1.32059e+18	FALSE	High	IsMasterProtein	22021E_unicycler_00362	Erythritol/L-threitol-binding protein	0	106.182	31	12	49	12	436	47.4	9.04	354	77.74	12	12	0	2.103	3.609	3.291	0.608	1.462	1.891	0.469554	0.0244509	0.0606899	0.989242	0.908966	0.665478	5	3.26	7.86	22.54	21.56	3.82	2.84445e+06	2.59446e+06	1.65787e+06	1.15256e+06	1.49049e+06	479517	788262	5.63	3.98	6.62	20.41	19.5
-7.18599e+17	FALSE	High	IsMasterProtein	22021E_unicycler_03896	4-alpha-glucanotransferase	0	196.183	17	25	106	25	1709	188.8	6.38	782	122.84	25	23	0	1.843	2.85	3.288	0.224	0.483	0.804	0.681692	0.157394	0.142014	0.627055	0.983248	0.999889	43.35	30.74	11.16	115.8	100.58	116.7	804518	928190	520102	136207	226982	63318.1	282278	20.53	9	9.46	73.46	64.54
6.22489e+18	FALSE	High	IsMasterProtein	22021E_unicycler_02176	Glutathione transferase FosA	0	38.321	37	4	31	4	128	14.6	6	575	44.83	4	3	0	0.123	3.561	3.262	1.479	4.161	4.437	0.191886	0.219151	0.353254	0.979754	0.170493	0.131493	11.07	2.8	229.94	33.53	12.69	25.31	115155	105471	3968.35	134541	143490	47813.2	32337.6	5.5	7.71	117.33	26.36	7.03
1.45577e+18	FALSE	High	IsMasterProtein	22021E_unicycler_01310	hypothetical protein	0	21.513	15	2	17	2	217	22.9	6.87	162	12.96	2	2	0	1.183	2.842	3.257	3.52	2.934	2.161	0.960729	0.417543	0.416739	0.326091	0.366313	0.652452	21.56	38.9	82.71	43.81	56.28	39.91	100812	115517	41964.3	104069	76654.3	124877	35472.4	12.67	3.5	40.89	8	19.16
4.02011e+18	FALSE	High	IsMasterProtein	22021E_unicycler_03328	4,5:9,10-diseco-3-hydroxy-5,9,17-trioxoandrosta-1(10),2-diene-4-oate hydrolase	0	120.235	48	12	100	12	265	28.3	7.27	846	64.71	12	11	0	4.393	4.124	3.255	0.92	6.593	6.537	0.00605809	0.0104477	0.107855	0.979754	0.00952995	0.00396705	15.35	2.16	4.35	6.95	0.74	73.67	1.53886e+06	1.21478e+06	1.63922e+06	2.46019e+06	2.4395e+06	343149	373179	14.81	2.3	3.9	6.87	0.46
2.52486e+18	FALSE	High	IsMasterProtein	22021E_unicycler_00165	Efflux pump periplasmic linker BepF	0	79.864	21	7	44	7	414	43.7	9.57	620	55.23	7	7	0	0.182	2.634	3.251	1.143	0.05	0.027	0.0309207	0.13737	0.108196	0.979754	0.00163984	4.01762e-06	6.61	2.18	16.53	118.33	34.13	19.36	1.03177e+06	1.27363e+06	71402.1	19496.6	10650.9	447623	391787	12.2	3.85	9.79	84.5	26.04
-7.44341e+18	FALSE	High	IsMasterProtein	22021E_unicycler_02872	Nicotinate dehydrogenase subunit A	0	21.017	24	3	10	3	159	16.7	7.65	94	19.59	3	3	0	0.27	2.729	3.242	1.741	3.288	3.918	0.754491	0.313827	0.423164	0.975845	0.313797	0.181186	15.45	42.59	115.06	26.99	21.84	38.74	45946.5	54583.8	4538.4	55366.9	65973.8	29317.6	16839	11.41	13.9	68.54	0.54	5.39
-3.42372e+18	FALSE	High	IsMasterProtein	22021E_unicycler_03760	Putative anti-sigma factor antagonist BtrV	0	83.673	53	4	26	4	116	12.3	5.01	287	41.05	4	4	0	2.623	3.752	3.235	0.438	6.876	8.734	0.286657	0.0402529	0.196081	0.979754	0.00817655	0.000603275	13.24	3.99	15.89	4.93	6.27	3.8	915118	788921	639636	1.67693e+06	2.12998e+06	106828	243878	11.48	2.7	16.16	5.8	7.08
-3.65282e+18	FALSE	High	IsMasterProtein	22021E_unicycler_01898	hypothetical protein	0	194.33	57	12	144	12	273	30	4.83	1814	147.64	12	11	0	1.481	3.875	3.225	2.368	10.773	12.039	0.882874	0.0131605	0.0827352	0.686172	0.000638699	8.591e-05	27.4	19.02	3.85	22.39	16.07	9.28	2.23058e+06	1.85617e+06	852459	6.20065e+06	6.92911e+06	1.36314e+06	575576	8.44	0.56	13.82	3.73	2.24
1.0229e+18	FALSE	High	IsMasterProtein	22021E_unicycler_07548	Haloalkane dehalogenase	0	157.506	51	11	102	11	291	32	5.94	1440	166.38	10	11	0	2.28	3.893	3.218	2.538	3.364	2.335	0.360679	0.0216453	0.0666872	0.705437	0.243719	0.45079	6.7	19.85	21.71	32.03	24.83	23.94	3.24727e+06	2.68455e+06	1.90207e+06	2.80564e+06	1.94787e+06	2.11699e+06	834134	6.3	18.86	20.4	29.77	23.27
-7.92664e+18	FALSE	High	IsMasterProtein	22021E_unicycler_07447	2-hydroxy-6-oxo-6-phenylhexa-2,4-dienoate hydrolase	0	15.382	7	2	6	2	369	41.1	7.4	43	4.61	2	2	0	0.556	3.151	3.166	0.586	1.801	2.675	0.956661	0.202388	0.398692	0.999634	0.780994	0.469491	17.32	12.9	68.61	31.25	31.59	17.85	135787	136470	23948.6	77601.8	115283	25271	43100	3.48	7.67	42.03	47.63	47.91
3.40455e+17	FALSE	High	IsMasterProtein	22021E_unicycler_02423	Dimethlysulfonioproprionate lyase DddQ	0	29.637	21	3	12	3	130	13.6	8.47	90	15.21	3	3	0	2.224	2.125	3.165	2.108	2.152	3.258	0.600391	0.45003	0.177111	0.709057	0.580115	0.237069	12.62	16.92	36.41	5.36	3.13	26.45	240067	357594	251263	243184	368109	238136	112983	6.77	10.83	38.63	10.35	8.23
6.15291e+18	FALSE	High	IsMasterProtein	22021E_unicycler_00428	Cardiolipin synthase C	0	36.288	10	5	22	5	524	57.8	7.21	166	24.65	5	5	0	0.936	2.327	3.163	0.869	1.259	1.555	0.996836	0.625144	0.421602	0.979754	0.954977	0.89476	1.2	1.84	6.44	13.4	16.18	56.42	94923.4	128987	38193.5	51336.9	63423	35429.9	40785.7	8.14	7.53	3.15	21.88	24.45
-8.22377e+18	FALSE	High	IsMasterProtein	22021E_unicycler_00840	50S ribosomal protein L35	0.009	5.58	12	1	11	1	67	7.4	12.41	0	2.5	1	1	0	1.07	0.301	0.428	1.517	0.666	1.401	0.996836	0.125278	0.686471	0.979754	0.990082	0.933638	74.43	19.86	12.94	95.85	114.29	74.4	296688	420834	1.05261e+06	655918	1.37833e+06	1.49297e+06	984155	8.21	40.08	46.02	25.65	39.23
-4.26201e+18	FALSE	High	IsMasterProtein	22021E_unicycler_00524	hypothetical protein	0	82.773	50	6	31	6	149	15.2	9.63	583	63.1	6	5	0	1.737	2.637	3.145	1.92	3.027	2.621	0.819561	0.195812	0.181721	0.838901	0.306209	0.446805	41.61	32.1	52.75	43.22	49.55	48.55	267060	318451	175851	306527	265374	194416	101261	16.75	8.01	26.63	18.2	23.84
2.05678e+18	FALSE	High	IsMasterProtein	22021E_unicycler_03901	Alpha-1,4-glucan:maltose-1-phosphate maltosyltransferase 2	0	285.827	44	29	184	29	681	77.9	6.38	1774	209.72	27	28	0	3.015	3.104	3.128	0.478	1.032	1.499	0.00482013	0.0166564	0.0314999	0.979754	0.988435	0.925026	15.84	18.54	15.22	64.93	37.78	57.34	1.58255e+07	1.59495e+07	1.53731e+07	5.26282e+06	7.64366e+06	2.4358e+06	5.09826e+06	1.66	4.22	1.08	45.06	22.06
-2.37819e+18	FALSE	High	IsMasterProtein	22021E_unicycler_00514	Guanine deaminase	0	45.612	50	7	24	7	157	17.5	5.06	125	17.24	7	7	0	2.556	3.257	3.124	1.135	3.669	4.35	0.54995	0.173199	0.32572	0.979754	0.180729	0.138059	18.61	23.52	21.38	34.7	23.34	35.73	177479	170234	139239	199888	236987	61850.6	54484.7	3.01	7.63	5.62	18	7.47
5.66784e+18	FALSE	High	IsMasterProtein	22021E_unicycler_02026	hypothetical protein	0	102.804	36	11	84	11	318	33.2	9.42	444	91.01	11	11	0	2.111	3.331	3.117	0.888	2.221	2.774	0.442423	0.0502691	0.0352567	0.989242	0.526073	0.311735	11.36	11.86	1.21	12.85	12.09	3.51	4.43417e+06	4.1484e+06	2.81027e+06	2.95617e+06	3.69275e+06	1.1819e+06	1.33101e+06	13.38	13.86	1.44	9.63	8.91
2.17193e+18	FALSE	High	IsMasterProtein	22021E_unicycler_05281	Uncharacterized signaling protein CC_0091	0	17.763	3	3	8	3	1011	110.7	6.73	38	3.86	3	3	0	1.974	1.461	3.105	0.112	0.332	0.568	0.75146	0.934124	0.468682	0.354556	0.983248	0.994306	23.25	11.59	4.23	55.06	6.78	206.36	26144.8	55546.7	35319.1	5944	10162.2	2005.61	17889.9	28.9	3.81	11.24	55.47	0.76
4.35496e+18	FALSE	High	IsMasterProtein	22021E_unicycler_02405	hypothetical protein	0	33.58	20	5	14	5	318	32.6	9.39	88	20.96	5	5	0	4.82	2.317	3.099	1.726	5.42	3.713	0.215203	0.630723	0.530536	0.979754	0.138483	0.243518	32.08	4.72	20.07	7.74	6.15	50.14	6767.95	9052.32	14078.6	15828.8	10844.1	5041.14	2920.58	25.25	0.33	14.2	12.19	1.03
-4.64363e+18	FALSE	High	IsMasterProtein	22021E_unicycler_06230	hypothetical protein	0	27.956	10	3	25	2	328	34.7	9.11	215	25.21	3	3	0	0.733	3.306	3.095	1.007	3.157	4.566	0.9953	0.20613	0.424633	0.979754	0.330692	0.128331	2.62	11.12	11.07	21.86	37.91	45.04	128037	119838	28371.7	122258	176815	38998.3	38724.5	3.97	4.12	16.94	14.26	28.89
-1.08368e+18	FALSE	High	IsMasterProtein	22021E_unicycler_06294	hypothetical protein	0	165.704	74	13	111	13	193	21.9	5.25	955	121.54	13	11	0	2.534	3.428	3.091	1.428	2.989	3.199	0.0932269	0.0254112	0.0436502	0.979754	0.268727	0.203791	0.71	11.19	3.93	1.82	5.56	5.66	8.05654e+06	7.26443e+06	5.95464e+06	7.02563e+06	7.519e+06	3.3569e+06	2.3502e+06	0.22	10.18	3.29	2.19	5.75
2.94617e+18	FALSE	High	IsMasterProtein	22021E_unicycler_03898	Glycogen operon protein GlgX homolog	0	129.023	26	17	70	17	724	82.3	6.48	420	81.11	17	17	0	1.262	2.239	3.062	0.271	0.921	1.056	0.960729	0.271862	0.114243	0.975845	0.989724	0.987047	26.05	2.36	2.69	52.83	45.13	75.25	1.44847e+06	1.98155e+06	816729	595758	683385	175212	647041	25.01	2.8	3.11	47.95	41.68
1.6022e+18	FALSE	High	IsMasterProtein	22021E_unicycler_06649	hypothetical protein	0	67.417	21	6	26	6	338	35.9	9.35	320	48.36	6	6	0	1.025	2.904	3.06	0.576	1.81	2.6	0.996836	0.129111	0.189089	0.989242	0.740546	0.400157	9.09	17.12	36.23	34.88	27.24	34.83	443635	467471	156607	276592	397206	88030.7	152780	7.88	15.46	32.84	33.12	26.31
-8.18635e+18	FALSE	High	IsMasterProtein	22021E_unicycler_05689	Methylated-DNA--protein-cysteine methyltransferase	0.001	11.411	8	1	2	1	172	18.1	7.11	76	3.97	1	1	0	0.3	0.366	0.338	1.043	0.482	0.566	0.681721	0.63952	0.605838	0.979754	0.989724	0.993381	12.95	11.63	3.56	14.86	8.29	34.5	17086.4	15758.6	14002.3	22517.6	26411.3	48660.1	46671.2	1.02	0.24	14.66	2.83	3.42
3.1432e+18	FALSE	High	IsMasterProtein	22021E_unicycler_02061	Glucose-1-phosphate adenylyltransferase	0	163.193	44	16	98	16	429	47.6	7.02	1008	124.7	16	14	0	2.276	3.252	3.056	0.277	2.013	3.835	0.284247	0.0388403	0.0586218	0.862959	0.637425	0.0858931	12.71	0.51	14.64	77.5	53.95	44.33	5.27904e+06	4.96122e+06	3.69544e+06	3.26868e+06	6.22641e+06	450027	1.62341e+06	12.16	0.58	13.81	65.58	48.44
-8.18015e+18	FALSE	Medium	IsMasterProtein	22021E_unicycler_04898	Short-chain-enoyl-CoA hydratase	0.012	5	3	1	2	1	267	28.5	6.23	15	2.76	1	1	0
-4.27057e+18	FALSE	High	IsMasterProtein	22021E_unicycler_02324	General stress protein 39	0	51.213	23	5	28	5	333	35.8	5.69	399	34.59	5	4	0	2.959	2.992	3.041	0.641	2.858	3.095	0.305504	0.128964	0.195245	0.998815	0.306209	0.288001	11.54	16.67	38.29	20.4	28.17	39.69	338807	344341	335063	323593	350510	72589.4	113239	17.53	22.3	41.5	12.75	19.95
-3.78258e+18	FALSE	High	IsMasterProtein	22021E_unicycler_02179	hypothetical protein	0	40.972	33	2	18	2	85	9.2	9.77	288	24.54	2	2	0	1.586	2.269	3.037	0.446	2.006	1.658	0.860587	0.371849	0.204701	0.979754	0.654288	0.854326	26.09	5.08	39.43	11.61	2.02	59.79	365425	489170	255502	323064	267021	71824.8	161048	24.37	4.7	36.21	10.89	1.78
2.48887e+18	FALSE	High	IsMasterProtein	22021E_unicycler_00579	Acetyl-coenzyme A synthetase	0	355.781	46	28	232	28	638	69.5	6.25	2250	314.14	28	27	0	0.659	3.296	3.027	0.386	0.443	0.503	0.687108	0.0288616	0.0720134	0.979754	0.915461	0.884209	29.47	41.36	5.89	49.66	68.59	79.56	3.33811e+07	3.06609e+07	6.67448e+06	4.49005e+06	5.09788e+06	3.91428e+06	1.0128e+07	15.25	26.04	6.99	33.27	48.61
8.25376e+18	FALSE	High	IsMasterProtein	22021E_unicycler_00010	hypothetical protein	0	28.803	20	4	12	4	190	20.3	11.31	90	17.22	4	4	0	2.305	2.21	3.014	1.025	1.224	1.193	0.602749	0.440457	0.189399	0.979754	0.974133	0.972321	5.08	13.56	7.32	6.22	14.55	12.19	205404	280114	214190	113790	110909	95245.2	92934.3	3.45	11.49	8.36	4.53	12.42
4.60459e+18	FALSE	High	IsMasterProtein	22021E_unicycler_04756	hypothetical protein	0	58.745	30	8	26	8	266	30.4	6.65	246	40.66	8	7	0	1.765	3.199	2.981	1.204	1.82	2.356	0.780636	0.0717508	0.224163	0.979754	0.747304	0.512046	6.04	17.37	0.83	22.6	16.2	23.13	450103	419383	248374	256093	331415	169442	140682	5.65	5.11	12.17	10.05	4.01
5.73792e+18	FALSE	High	IsMasterProtein	22021E_unicycler_00075	hypothetical protein	0	99.549	54	9	1217	9	105	10.4	10.54	8672	1753.27	9	9	0	3.168	3.027	2.981	1.927	1.57	1.883	0.0017476	0.0479152	0.0784827	0.979754	0.941641	0.654152	46.29	28.03	63.93	18.67	59.64	8.52	2.31413e+08	2.27863e+08	2.42156e+08	1.20026e+08	1.43953e+08	1.47331e+08	7.6449e+07	7.18	23.84	8.57	32.32	4.8
-7.12603e+18	FALSE	High	IsMasterProtein	22021E_unicycler_00403	hypothetical protein	0	33.425	19	5	16	4	323	33	9.48	98	15.84	4	5	0	0.649	2.687	2.978	0.39	1.594	2.22	0.960729	0.356861	0.347563	0.979754	0.852423	0.649337	5.44	53.14	101.63	38.62	8.19	38.62	179954	199488	43465.4	106760	148729	26127	66984.4	33.99	9.78	48.68	3.43	31.52
-2.2542e+18	FALSE	High	IsMasterProtein	22021E_unicycler_03123	hypothetical protein	0	74.192	38	5	119	5	125	13.8	4.7	1004	117.86	5	5	0	1.866	3.547	2.974	0.886	5.156	4.737	0.35097	0.0118261	0.0871431	0.9938	0.0661336	0.0171656	23.29	0.75	1.47	21.03	19.39	50.57	1.26622e+07	1.06161e+07	6.66012e+06	1.8408e+07	1.69093e+07	3.16172e+06	3.56992e+06	22.55	1.33	2.02	20.47	18.95
-2.35074e+18	FALSE	High	IsMasterProtein	22021E_unicycler_03056	hypothetical protein	0	157.416	61	8	109	8	175	18.6	8.81	786	156.7	8	8	0	1.268	3.373	2.948	2.237	4.4	5.698	0.95532	0.0200762	0.0559169	0.863303	0.0801733	0.0120117	4.91	5.03	2.41	10.81	20.28	26.07	7.25463e+06	6.34024e+06	2.72745e+06	9.46302e+06	1.22568e+07	4.81235e+06	2.15093e+06	10.72	10.83	3.76	4.24	13.19
-7.52132e+18	FALSE	High	IsMasterProtein	22021E_unicycler_08118	Acetyl-CoA:oxalate CoA-transferase	0	15.196	8	3	8	3	394	41.5	6.33	30	5.29	3	3	0	3.063	3.239	2.934	0.75	6.965	11.949	0.457088	0.18786	0.490006	0.989242	0.0391475	0.00177535	23.38	17.28	47	21.34	26.1	45.99	45352.6	41074	42884.6	97514	167294	10502.4	14000.9	19.59	18.83	40.46	17.7	22.09
-1.21592e+18	FALSE	High	IsMasterProtein	22021E_unicycler_06567	hypothetical protein	0	24.447	12	3	11	3	322	33.2	7.5	108	13.59	3	3	0	1.442	3.305	2.929	0.946	3.505	3.288	0.920949	0.163084	0.497594	0.979754	0.285598	0.243518	37.75	59.07	44.66	48.86	61.51	11.17	47928.2	42479.3	20906.2	50830.1	47675.2	13713.4	14501.2	27.12	8.13	20.95	17.2	5.97
3.41516e+18	FALSE	High	IsMasterProtein	22021E_unicycler_00507	hypothetical protein	0	121.574	45	13	63	13	325	33.7	9.48	574	80.89	13	12	0	2.073	3.71	2.929	0.639	6.42	8.164	0.461198	0.0244228	0.0995694	0.989242	0.00942442	0.00163993	26.07	34.21	2.77	4.82	6.45	53.5	3.97092e+06	3.13523e+06	2.2192e+06	6.87241e+06	8.7391e+06	684188	1.07043e+06	15.86	23.32	6.18	4.22	2.67
1.2529e+18	FALSE	High	IsMasterProtein	22021E_unicycler_03327	Imidazolonepropionase	0	51.701	15	7	27	6	429	47.3	6.58	193	28.83	7	4	0	3.339	3.039	2.921	0.748	4.573	4.61	0.0634052	0.0763877	0.168252	0.998104	0.0673914	0.0259351	8.08	9.93	16.46	19.07	16.28	33	1.17901e+06	1.13322e+06	1.29524e+06	1.77377e+06	1.78832e+06	290155	387910	1.65	3.4	9.59	12.05	9.43
3.90579e+17	FALSE	High	IsMasterProtein	22021E_unicycler_03050	hypothetical protein	0	52.351	41	4	18	4	144	15.8	4.79	287	30.53	4	4	0	4.635	3.978	2.913	1.003	6.958	6.983	0.0340425	0.0276669	0.217292	0.979754	0.00353831	0.00290806	19.7	2.57	34.39	37.61	44.97	11.77	380246	278484	443111	665174	667521	95854.5	95596.7	29.07	48.62	15.64	12.69	5.96
3.95778e+18	FALSE	High	IsMasterProtein	22021E_unicycler_03420	hypothetical protein	0	89.046	32	5	168	5	142	15.6	6.18	1450	247.51	5	5	0	1.19	3.093	2.899	1.263	3.945	3.252	0.952565	0.0420266	0.0784827	0.979754	0.176038	0.11615	17.38	0.47	21.37	28.9	17.83	44.08	2.63546e+07	2.46952e+07	1.01362e+07	3.36053e+07	2.77084e+07	1.07589e+07	8.51941e+06	15.39	0.64	19.11	26.01	15.81
7.69952e+18	FALSE	High	IsMasterProtein	22021E_unicycler_05802	hypothetical protein	0	21.865	11	3	8	3	326	36.5	8.85	63	6.05	3	3	0	1.806	4.547	2.898	0.838	1.409	2.013	0.822251	0.0435586	0.52103	0.979754	0.912558	0.701229	44.59	34.9	32.68	12.43	83.61	36.14	51382.1	32751.7	20413.3	15919.7	22743.2	9473.65	11300.4	5.85	14.73	16.77	35.17	27.9
-8.13313e+18	FALSE	High	IsMasterProtein	22021E_unicycler_06158	Sigma factor SigB regulation protein RsbQ	0.005	6.556	3	1	4	1	268	29.2	5.44	14	5.13	1	1	0	1.664	1.755	1.574	0.859	0.823	1.056	0.822251	0.676191	0.909999	0.989242	0.990082	0.994042	8.46	4.71	8.75	1.54	9.92	56.63	366429	328747	347514	171906	220490	179481	208825	4.85	1.28	5.13	1.74	6.24
1.39941e+18	FALSE	High	IsMasterProtein	22021E_unicycler_05743	Hypoxic response protein 1	0	99.774	58	9	239	9	146	15.8	6.54	1116	105.4	9	9	0	2.254	3.228	2.896	1.158	5.845	6.047	0.0560444	0.0325901	0.0967187	0.979754	0.0384435	0.00197812	19.52	17.66	0.3	25.29	19.48	32.47	2.2466e+07	2.0152e+07	1.56851e+07	4.06788e+07	4.20812e+07	8.0604e+06	6.95937e+06	8.94	7.19	9.32	14.34	8.9
8.98774e+18	FALSE	High	IsMasterProtein	22021E_unicycler_01426	hypothetical protein	0	48.256	18	6	32	5	330	37.4	9.95	341	21.92	6	5	0	0.105	1.809	2.893	0.056	1.821	2.582	0.0759726	0.829772	0.505288	0.02942	0.762142	0.464061	23.74	41.77	383.85	9.24	6.47	19.82	82980.2	132718	4833.26	83534.3	118469	2566.15	45881.4	40.94	19.61	134.16	28.03	13.38
-8.90702e+18	FALSE	High	IsMasterProtein	22021E_unicycler_06062	Transcriptional regulatory protein OmpR	0	54.075	29	7	33	7	247	27.9	6.71	344	25.64	6	7	0	1.552	2.691	2.889	0.599	1.846	2.082	0.822953	0.138149	0.214417	0.989242	0.578772	0.45079	8.39	9.43	1.14	4.39	16.02	9.82	980285	1.0524e+06	565378	672646	758439	218221	364307	0.63	1.63	6.27	3.18	22.42
8.11326e+18	FALSE	High	IsMasterProtein	22021E_unicycler_02432	hypothetical protein	0	62.103	75	4	61	4	89	10	8.41	601	120.84	4	4	0	1.761	3.079	2.889	1.035	1.919	1.509	0.611265	0.0472016	0.0697897	0.979754	0.705045	0.931696	14.67	7.35	5.59	2.43	11.21	1.15	7.59926e+06	7.13122e+06	4.34634e+06	4.73685e+06	3.72363e+06	2.55471e+06	2.4683e+06	25.83	5.14	6.82	14.42	1.47
-7.9731e+18	FALSE	High	IsMasterProtein	22021E_unicycler_05952	Flagellin	0	149.583	32	13	69	13	515	52.9	4.49	744	84.88	13	13	0	3.596	2.569	2.883	6.98	2.971	5.657	0.0424706	0.247219	0.291578	0.0131447	0.146495	0.0037144	13.61	3.38	5.52	170.45	111.4	127.11	693506	778379	970808	802197	1.52747e+06	1.88447e+06	269995	63.87	55.88	48.55	74.77	41.1
2.93054e+18	FALSE	High	IsMasterProtein	22021E_unicycler_03312	High-affinity branched-chain amino acid transport ATP-binding protein LivF	0	26.586	17	3	15	3	259	28.9	8.69	108	22.31	3	2	0	0.664	1.691	2.883	0.441	0.538	0.645	0.956661	0.740888	0.224163	0.979754	0.989724	0.994306	9.68	20.02	45.19	5.23	14.62	7.85	225740	384949	88612.6	71820.2	86160.3	58867.8	133510	13.33	3.56	19.74	27.24	8.67
8.91663e+18	FALSE	High	IsMasterProtein	22021E_unicycler_01993	hypothetical protein	0	17.858	16	3	6	3	272	30.8	5.94	32	4.04	3	3	0	1.938	2.582	2.867	0.589	1.229	1.473	0.766037	0.377196	0.458622	0.998104	0.967082	0.919033	43.03	36	26.88	86.06	29.42	82.25	129778	144089	97412.5	61780	74041.5	29592	50264.8	14.08	7.63	0.86	49.51	1.51
-6.01401e+17	FALSE	High	IsMasterProtein	22021E_unicycler_00343	hypothetical protein	0	40.65	44	6	20	6	194	21.2	7.23	189	23.53	6	6	0	2.061	3.278	2.866	0.552	1.097	1.47	0.699201	0.0808443	0.225085	0.989242	0.983248	0.947105	5.35	21.75	23.05	19.93	9.48	46.1	337688	295235	212334	113020	151462	56905.8	103007	11.07	4.47	5.7	2.75	24.97
-8.74444e+18	FALSE	High	IsMasterProtein	22021E_unicycler_08033	hypothetical protein	0	365.593	42	39	250	39	1165	130.1	6.05	2020	298.85	38	39	0	1.369	1.779	2.86	0.223	0.282	0.277	0.838511	0.526432	0.0737733	0.501052	0.51893	0.29738	36.74	0.8	15.03	86.67	85.57	155.57	7.5669e+06	1.21676e+07	5.82383e+06	1.2017e+06	1.17715e+06	948804	4.25458e+06	37.63	4.63	10.42	74.21	73.55
-4.69934e+18	FALSE	High	IsMasterProtein	22021E_unicycler_03320	hypothetical protein	0	83.996	46	8	32	8	276	29.1	6.34	279	54.14	8	7	0	3.056	3.688	2.86	0.449	5.553	4.965	0.0959735	0.0257549	0.242631	0.979754	0.026949	0.0165565	14.06	21.32	9.69	28	25.36	123.83	1.24715e+06	967155	1.03345e+06	1.87786e+06	1.67906e+06	151904	338154	8.74	15.56	13.84	21.74	19.31
5.07363e+18	FALSE	High	IsMasterProtein	22021E_unicycler_07853	hypothetical protein	0	54.278	36	6	23	6	245	26.4	9.13	237	27.11	6	6	0	0.838	1.822	2.859	0.976	1.352	1.06	0.9953	0.63952	0.226729	0.979754	0.941641	0.994255	1.22	14.67	13.62	27.68	45.15	25.48	223618	350922	102899	165914	130101	119764	122744	12.58	0.19	0.8	12.44	28.26
4.50646e+18	FALSE	High	IsMasterProtein	22021E_unicycler_06266	NAD-specific glutamate dehydrogenase	0	965.353	50	77	868	77	1614	178.9	6.02	8654	1032.81	76	73	0	2.033	2.4	2.839	0.176	0.527	0.959	0.151674	0.161743	0.098685	0.134137	0.953721	0.999889	36.25	9	7.48	96.83	85.04	106.19	5.86396e+07	6.93564e+07	4.9675e+07	1.28859e+07	2.34205e+07	4.29324e+06	2.44334e+07	30.42	5.24	3.8	74.96	67.82
4.5072e+18	FALSE	High	IsMasterProtein	22021E_unicycler_06359	hypothetical protein	0	25.562	25	4	11	4	169	16.9	8.63	50	17.42	3	4	0	2.964	1.83	2.836	1.304	1.384	1.207	0.115082	0.666415	0.263191	0.979754	0.905999	0.972321	9.49	18.89	16.74	8.54	4.62	45.26	616243	954856	998112	466007	406503	439194	336749	8.04	16.89	14.88	7.13	5.4
4.43168e+18	FALSE	High	IsMasterProtein	22021E_unicycler_03098	ABC transporter periplasmic-binding protein YtfQ	0	308.619	62	22	255	22	321	34.9	9.26	2873	481.66	22	21	0	1.011	3.038	2.82	0.981	2.499	3.195	0.996836	0.0495626	0.0562255	0.989242	0.530637	0.165395	12.37	8.11	7.43	7.13	4.31	17.43	1.82767e+07	1.69681e+07	6.08027e+06	1.50326e+07	1.92237e+07	5.90381e+06	6.01616e+06	8.37	4.32	3.67	3.38	7.52
5.81927e+18	FALSE	High	IsMasterProtein	22021E_unicycler_05759	hypothetical protein	0	123.194	52	10	57	10	335	34.3	9.67	949	97.69	10	10	0	1.612	3.177	2.819	0.566	1.748	2.275	0.800133	0.0420266	0.152778	0.985628	0.769606	0.457977	19.07	19.67	11.1	2.99	2.96	8.11	2.0652e+06	1.83263e+06	1.04752e+06	1.13599e+06	1.47901e+06	367596	650012	8.37	8.94	0.82	6.9	12.55
1.43372e+18	FALSE	High	IsMasterProtein	22021E_unicycler_01721	ATP-dependent dethiobiotin synthetase BioD 1	0	136.048	60	9	119	9	232	24.1	6.52	1182	114.54	9	8	0	0.183	2.576	2.815	1.927	0.582	0.389	0.00266048	0.161856	0.154163	0.975845	0.988435	0.654152	3.99	8.56	77.31	1.33	23.94	20.55	2.10549e+06	2.30072e+06	149587	475579	318255	1.5746e+06	817217	3.1	1.25	59.84	5.64	15.76
5.57228e+18	FALSE	High	IsMasterProtein	22021E_unicycler_04193	hypothetical protein	0	132.384	34	10	79	10	327	35	10.15	718	84.66	10	10	0	1.775	2.894	2.794	0.33	1.501	2.231	0.588157	0.0535523	0.0933185	0.979754	0.908611	0.576831	4.72	0.24	5.38	44.46	32.83	37.72	8.62746e+06	8.33136e+06	5.29239e+06	4.47522e+06	6.65153e+06	983674	2.98144e+06	1.14	5.87	0.52	35.38	25.15
-8.05048e+18	FALSE	High	IsMasterProtein	22021E_unicycler_04841	hypothetical protein	0.003	7.824	9	1	2	1	198	22.4	6.34	18	3.12	1	1	0	0.728	0.524	0.661	0.811	0.267	0.458	0.99696	0.968497	0.994431	0.989242	0.908966	0.972321	97.02	46.41	45.44	82.23	100.05	1.06	1727.4	2178.69	2396.95	880.928	1508.5	2671.38	3294.44	37.76	4.68	80.19	26.32	39.99
-7.44791e+18	FALSE	High	IsMasterProtein	22021E_unicycler_04846	Acetoin:2,6-dichlorophenolindophenol oxidoreductase subunit beta	0	38.242	7	3	18	3	336	35.8	6.62	126	26.13	3	3	0	3.118	2.268	2.793	0.897	0.613	0.643	0.256399	0.417543	0.278337	0.979754	0.995689	0.994306	23.58	3.4	1.1	6.41	43.29	8.36	206416	254143	283708	55801.2	58480.8	81625.2	91003.8	15.97	9.59	5.3	0.24	33.71
-7.96165e+18	FALSE	High	IsMasterProtein	22021E_unicycler_06594	hypothetical protein	0	31.427	32	5	20	5	177	18.9	10.58	142	8.4	5	4	0	3.813	1.883	2.781	2.307	0.91	1.268	0.0721158	0.587368	0.254429	0.598278	0.989724	0.972321	4.26	4.84	27.89	21.23	4.03	3.6	237549	350765	481018	114814	159957	291025	126143	1.76	2.31	23.91	22.3	1.54
-6.74022e+18	FALSE	High	IsMasterProtein	22021E_unicycler_05926	hypothetical protein	0	81.737	24	9	120	9	391	41.4	6.11	917	109.55	8	8	0	1.201	2.817	2.779	0.379	1.199	1.255	0.970793	0.12335	0.110395	0.979754	0.983248	0.972321	10.31	3.49	44.67	46.35	43.92	43.68	4.59213e+06	4.52934e+06	1.95743e+06	1.95387e+06	2.04514e+06	617118	1.62997e+06	10.36	3.88	41.3	41.7	39.67
-1.67355e+18	FALSE	High	IsMasterProtein	22021E_unicycler_03407	Elongation factor G-like protein	0	595.633	60	37	622	37	686	74	5.74	5810	666.83	37	36	0	2.159	3.168	2.767	0.388	1.935	2.423	0.0951225	0.0363079	0.110476	0.947595	0.812347	0.347792	3.78	11.91	16.22	11.06	8.18	2.42	6.94468e+07	6.06534e+07	4.73238e+07	4.2422e+07	5.31035e+07	8.51441e+06	2.19189e+07	4.65	3.09	7.18	18.69	15.98
7.49369e+18	FALSE	High	IsMasterProtein	22021E_unicycler_06217	hypothetical protein	0	101.86	40	11	56	11	298	33	9.01	496	78.41	11	11	0	1.622	2.8	2.751	0.645	1.555	2.165	0.798651	0.0850833	0.167601	0.989242	0.864379	0.515166	6.62	10.39	4.49	14.28	18.78	1.18	2.02208e+06	1.98708e+06	1.17128e+06	1.12338e+06	1.56364e+06	465974	722227	2.11	5.71	0.09	17.71	21.88
-8.038e+18	FALSE	Medium	IsMasterProtein	22021E_unicycler_05521	Lactose transport system permease protein LacF	0.029	3.575	3	1	2	1	289	32.6	9.94	24	2.48	1	1	0
-3.47381e+18	FALSE	High	IsMasterProtein	22021E_unicycler_02986	hypothetical protein	0	79.404	22	8	78	8	534	54.7	6.07	571	58.35	8	8	0	3.354	2.173	2.748	7.651	6.253	5.667	0.0257673	0.351284	0.139529	0.0161919	0.0101867	0.0128101	36.15	50.84	36.97	49.62	46.16	56.63	2.40142e+06	3.03623e+06	3.70527e+06	6.90848e+06	6.26177e+06	8.45328e+06	1.10486e+06	9.14	22.39	9.89	21.33	18.24
2.62524e+18	FALSE	High	IsMasterProtein	22021E_unicycler_03013	Leu/Ile/Val-binding protein homolog 3	0	138.744	32	13	99	13	396	43.5	9.45	639	101.05	13	13	0	2.194	2.871	2.738	1.172	2.621	3.117	0.272413	0.060087	0.0871965	0.979754	0.364342	0.225687	7.94	3.93	13.21	6.98	7.48	31.61	6.51432e+06	6.21187e+06	4.97805e+06	5.94761e+06	7.07342e+06	2.65891e+06	2.26895e+06	6.47	2.65	13.64	5.55	6.03
-2.70638e+18	FALSE	High	IsMasterProtein	22021E_unicycler_04185	hypothetical protein	0	36.592	13	5	30	5	407	44.9	9.2	129	4.58	5	5	0	1.476	2.355	2.734	0.227	1.846	2.954	0.92973	0.604621	0.573423	0.979754	0.762142	0.393426	4.88	29.23	32.27	94.26	74.41	0.25	91108.5	105796	57123.8	71427.5	114306	8779.73	38693.5	7.74	15.24	41.67	66.63	53.15
-5.20385e+18	FALSE	High	IsMasterProtein	22021E_unicycler_06303	Formate dehydrogenase iron-sulfur subunit	0	101.959	49	8	44	6	206	21.9	7.58	750	62.46	8	8	0	1.878	2.45	2.733	3.041	5.55	3.912	0.77488	0.320602	0.292348	0.326963	0.0259181	0.154979	16.52	7.18	27.25	4.43	18.42	2.1	217593	242721	166817	492927	347403	270062	88809.5	7.44	1.43	17.48	4.05	9.24
-6.65452e+18	FALSE	High	IsMasterProtein	22021E_unicycler_05721	hypothetical protein	0	144.668	41	12	99	12	332	34.9	9.85	863	132.76	12	11	0	1.725	2.888	2.732	0.865	2.229	3.281	0.711637	0.0984413	0.0666872	0.991314	0.523851	0.194408	2.97	4.3	4.46	30.19	35.72	12.01	4.2021e+06	3.97541e+06	2.50979e+06	3.24375e+06	4.77385e+06	1.2585e+06	1.45512e+06	6.8	8.06	0.28	24.39	29.35
6.85011e+18	FALSE	High	IsMasterProtein	22021E_unicycler_03316	hypothetical protein	0	58.619	50	5	49	5	125	13.9	6.16	468	42	5	5	0	2.865	3.711	2.732	0.466	4.956	5.375	0.160046	0.0196707	0.255718	0.979754	0.0491299	0.0128271	22.34	24.29	9.73	7.28	6.77	95.59	1.43196e+06	1.05426e+06	1.10572e+06	1.91262e+06	2.07432e+06	179933	385904	12	13.82	0.07	2.27	2.75
-5.44892e+18	FALSE	High	IsMasterProtein	22021E_unicycler_06879	Glycine cleavage system transcriptional activator	0	68.869	30	10	38	10	309	34.7	6.54	91	37.88	10	9	0	1.908	2.268	2.731	0.485	0.748	0.873	0.638983	0.313827	0.175947	0.979754	0.996159	0.999889	11.55	0.31	2.45	30.1	32.05	58.51	2.25764e+06	2.71945e+06	1.89974e+06	744822	868789	482482	995642	12.15	1.47	3.51	29.26	31
7.49198e+18	FALSE	High	IsMasterProtein	22021E_unicycler_00875	hypothetical protein	0	36.437	19	3	17	3	268	28.4	6.05	426	41.01	3	2	0	0.903	3.74	2.728	0.495	6.256	7.271	0.991272	0.0983713	0.572922	0.989242	0.0597155	0.0175423	6.93	12.34	5.38	6.7	0.76	36.56	56830.8	41446.5	13720.7	95051.1	110486	7523.3	15194.6	1.52	3.63	3	14.47	7.4
4.585e+18	FALSE	High	IsMasterProtein	22021E_unicycler_01722	8-amino-7-oxononanoate synthase	0	114.114	30	8	74	8	410	42.9	7.03	701	82.9	8	8	0	0.18	2.339	2.722	0.68	0.014	0.03	0.000182251	0.252282	0.111384	0.989242	9.06222e-09	1.36026e-08	22.76	2.42	20.38	40.34	10.5	98.25	4.69114e+06	5.45955e+06	360323	28178.9	60004.3	1.3632e+06	2.00585e+06	21.68	2.53	19.04	37.34	10.21
-3.46306e+18	FALSE	High	IsMasterProtein	22021E_unicycler_06619	HTH-type transcriptional regulator Rv1931c	0.008	5.634	6	2	5	2	311	33.9	11.08	18	4.24	1	2	0	2.107	1.412	2.713	1.999	1.176	1.839	0.822251	0.995745	0.738447	0.979754	0.983248	0.879736	104.28	127.61	79.86	25.4	54.02	96.68	1503.46	2887.61	2242.87	1251.33	1957.5	2127.56	1064.51	23.23	39.87	3.66	43.66	18.68
2.0491e+18	FALSE	High	IsMasterProtein	22021E_unicycler_00309	PE-PGRS family protein PE_PGRS18	0	62.054	25	7	24	7	320	33.8	8.84	179	30.04	7	7	0	1.428	2.138	2.712	0.373	0.613	0.899	0.908741	0.403493	0.149769	0.979754	0.983883	0.999889	13.95	12.33	26.13	11.98	35.65	39.97	2.80557e+06	3.55858e+06	1.87411e+06	804880	1.17986e+06	488908	1.31202e+06	6.27	4.73	17.7	18.32	39.61
1.18361e+18	FALSE	High	IsMasterProtein	22021E_unicycler_03900	Trehalose synthase/amylase TreS	0	182.067	19	18	79	18	1111	126.6	5.34	791	88.8	17	18	0	1.937	2.843	2.708	0.259	0.893	1.464	0.557616	0.121272	0.117174	0.796537	0.990082	0.917313	26.9	6.53	5.42	83.24	74.14	34.64	3.48161e+06	3.31522e+06	2.37176e+06	1.09326e+06	1.79228e+06	317302	1.22444e+06	16.52	2.69	14.04	62.24	55.92
4.71692e+18	FALSE	High	IsMasterProtein	22021E_unicycler_04070	Membrane lipoprotein TmpC	0	384.894	68	20	395	20	326	34.4	8.9	3901	624.21	20	19	0	2.037	2.993	2.704	1.194	2.814	3.137	0.150167	0.0508987	0.1215	0.984538	0.436007	0.122217	13.27	8.03	3.25	20.71	12.7	46.98	4.88812e+07	4.41543e+07	3.32614e+07	4.59547e+07	5.12251e+07	1.95005e+07	1.63295e+07	10.96	6	4.76	17.94	10.42
6.56765e+18	FALSE	High	IsMasterProtein	22021E_unicycler_01738	Mandelamide hydrolase	0	229.194	46	18	89	18	497	51.1	9.72	817	121.26	17	18	0	1.485	2.915	2.698	0.939	2.008	2.7	0.860587	0.0797882	0.122022	0.989242	0.676537	0.398128	12.19	6.41	5.15	7.66	4.82	31.59	4.53848e+06	4.19943e+06	2.31251e+06	3.1255e+06	4.20308e+06	1.4616e+06	1.55674e+06	11.74	6.26	4.75	7.46	4.76
-2.90336e+18	FALSE	High	IsMasterProtein	22021E_unicycler_00760	Mesaconyl-C(4)-CoA hydratase	0	83.505	44	10	43	9	296	32.5	8.51	522	59.87	10	10	0	1.541	2.138	2.696	0.368	0.912	1.339	0.893918	0.41602	0.299249	0.979754	0.989724	0.966074	15.42	4.23	6.13	47.32	46.56	45.8	393122	495678	283378	167633	246128	67586.3	183838	7.3	3.35	1.53	36.2	35.55
-7.98547e+18	FALSE	Medium	IsMasterProtein	22021E_unicycler_02710	hypothetical protein	0.036	3.147	4	1	2	1	280	30.6	6.35	0	0	1	1	0
9.16195e+18	FALSE	High	IsMasterProtein	22021E_unicycler_08058	ECF RNA polymerase sigma-E factor	0	29.665	21	3	8	3	238	26.4	5.43	116	15.25	3	3	0	3.055	3.57	2.696	0.705	1.378	1.722	0.402773	0.157882	0.569669	0.989242	0.929265	0.8377	47.18	21.74	59.9	43.58	43.26	19.96	124319	93874	106383	47972.3	59972.9	24565	34820.1	1.65	21.78	13.02	1.63	1.92
3.53807e+18	FALSE	High	IsMasterProtein	22021E_unicycler_01621	Translocation and assembly module TamA	0	14.968	6	2	4	2	629	69	8.5	27	5.49	2	2	0	2.968	2.117	2.693	2.421	1.687	2.853	0.615521	0.734174	0.650671	0.64603	0.851408	0.470357	16.39	33.14	50.73	31.88	65.73	39.85	5965.46	7590.87	8364.05	4753.71	8040.22	6822.94	2818.43	1.4	17.07	32.69	15.91	44.99
7.2979e+18	FALSE	High	None	22021E_unicycler_07390	Formate dehydrogenase H	0	23.877	2	2	13	2	991	109.5	8.1	110	5.44	2	2	0	2.749	2.149	2.692	1.342	2.194	3.193	0.429259	0.573762	0.423337	0.979754	0.569951	0.297774	30.85	20.12	55.06	61.38	67.83	28.48	172964	216633	221227	176553	256910	107968	80468.3	14.74	4.71	36.14	41.33	46.42
7.94136e+18	FALSE	High	IsMasterProtein	22021E_unicycler_03641	hypothetical protein	0	36.098	16	4	12	4	211	23.1	8.44	54	12.75	4	4	0	2.972	2.741	2.686	1.189	1.007	1.499	0.410545	0.319634	0.473009	0.979754	0.983248	0.914313	2.71	11.87	1.94	3.51	0	2.28	160169	156926	173642	58825.9	87583.3	69478.3	58428.7	8.48	5.41	7.74	2.55	5.9
5.10175e+18	FALSE	High	IsMasterProtein	22021E_unicycler_01614	Protocatechuate 3,4-dioxygenase alpha chain	0	72.633	41	7	44	7	201	21.9	5.15	335	47.83	7	7	0	2.086	2.645	2.68	1.005	1.636	1.947	0.638983	0.212883	0.322722	0.979754	0.847846	0.715847	15.64	23.62	13.89	38.63	38.9	42.19	404989	410243	319373	250443	298009	153801	153086	6.08	13.58	4.42	27.28	27.52
-3.07038e+18	FALSE	High	IsMasterProtein	22021E_unicycler_02647	Adenylate cyclase 2	0	142.04	18	17	87	17	1003	109	5.78	682	92.56	17	17	0	1.355	2.292	2.678	0.183	0.541	0.834	0.938117	0.309161	0.196081	0.598278	0.983883	0.999889	8.03	11.46	31.69	82.64	61.84	81.05	1.20158e+06	1.40439e+06	710738	283649	437103	95990.1	524347	16.63	1.86	20.8	75.55	61.96
-7.97217e+18	FALSE	High	IsMasterProtein	22021E_unicycler_07443	Inner membrane metabolite transport protein YhjE	0	18.939	3	1	10	1	448	48	7.14	215	17.91	1	1	0	0.145	0.45	0.767	0.065	0.134	0.209	0.0742844	0.807694	0.994431	0.0605723	0.406767	0.444661	22.53	0.01	134.98	26.01	55.31	242.24	35421.9	60361.7	11390.6	10552	16456.1	5090.97	78706	42.81	22.6	106.36	45.76	68.21
-8.42339e+18	FALSE	High	IsMasterProtein	22021E_unicycler_07852	Chaperone modulatory protein CbpM	0	17.321	37	2	4	2	107	11.7	5.08	135	5.7	2	1	0	2.584	2.695	2.677	0.673	1.45	2.228	0.645224	0.418458	0.648039	0.998104	0.906929	0.630079	15.98	13.83	29.13	56.54	28.68	169.24	11441.4	11366.3	10968.8	6155.89	9461.5	2855.49	4245.7	16.61	14.6	25.85	49.1	28.28
4.88697e+18	FALSE	High	IsMasterProtein	22021E_unicycler_02639	Catalase C	0	44.553	6	4	22	3	800	86	6.55	361	30.77	4	4	0	2.575	2.959	2.677	1.239	1.786	1.751	0.541497	0.285271	0.587007	0.979754	0.754934	0.755875	0.02	45.51	7.64	15.41	35.34	15.11	67806.9	61331.7	59003.7	40933.2	40132.3	28393.4	22913.2	13.78	53.73	6.52	0.86	19.46
8.38123e+18	FALSE	High	IsMasterProtein	22021E_unicycler_03245	Ribose import ATP-binding protein RbsA	0	36.17	28	5	17	5	258	28	8.13	100	19.65	5	5	0	1.838	1.579	2.67	0.578	0.772	0.753	0.671159	0.771522	0.219433	0.989242	0.996159	0.994306	7.36	17.45	5.17	26.79	18.95	31.07	956757	1.61827e+06	1.114e+06	468080	456343	350449	606038	18.05	27.39	15.99	35.76	6.89
7.34776e+18	FALSE	High	IsMasterProtein	22021E_unicycler_01372	Constitutive lysine decarboxylase	0	255.99	30	27	177	27	962	108.9	6.44	1357	231.84	26	27	0	1.782	2.398	2.668	0.226	0.852	1.711	0.606008	0.156798	0.0995694	0.599862	0.995477	0.829062	26.51	14.09	12.64	91.21	63.47	90.49	5.52963e+06	6.15187e+06	4.10839e+06	1.96327e+06	3.94547e+06	520713	2.30553e+06	21.99	10.42	9.05	71.92	53.12
-1.06434e+18	FALSE	High	IsMasterProtein	22021E_unicycler_01427	hypothetical protein	0	44.288	23	6	22	6	350	37.8	9.74	187	42.97	6	6	0	1.75	1.334	2.648	0.256	0.446	0.821	0.716912	0.925213	0.181789	0.705686	0.953721	0.999889	27.42	7.46	1.63	69.51	37.79	32.03	1.34113e+06	2.66217e+06	1.76002e+06	448590	825149	257822	1.0055e+06	37.57	5.37	14	69.88	46.37
-1.12971e+18	FALSE	High	IsMasterProtein	22021E_unicycler_01592	hypothetical protein	0	423.64	67	26	291	26	446	49.8	8.35	2295	456.67	25	26	0	2.637	3.448	2.645	0.326	3.317	3.442	0.0156954	0.0221378	0.135577	0.856034	0.291762	0.0743953	27.26	21.43	22.83	27.62	3.47	3.11	4.42737e+07	3.39587e+07	3.38567e+07	4.25861e+07	4.41931e+07	4.18569e+06	1.28399e+07	3.59	1.88	0.57	46.65	25.3
-2.37664e+18	FALSE	High	IsMasterProtein	22021E_unicycler_00011	hypothetical protein	0	84.913	88	5	59	5	74	8.2	4.59	738	73.97	5	5	0	0.753	2.896	2.644	0.649	2.534	2.429	0.945367	0.0932127	0.191812	0.989242	0.447673	0.4221	0.08	11.5	22.69	7.37	1.66	55.99	2.57289e+06	2.34927e+06	669490	2.25187e+06	2.15869e+06	576259	888578	6.54	4.49	27.67	13.45	4.89
-2.76169e+18	FALSE	High	IsMasterProtein	22021E_unicycler_07742	D-amino acid dehydrogenase 1	0	31.252	11	4	12	4	417	45.4	7.46	60	9.62	4	4	0	1.82	1.734	2.643	0.389	0.488	0.709	0.785941	0.809686	0.416698	0.979754	0.989724	0.999889	14.09	0.56	6.72	48.48	44.69	46.68	152806	232940	160360	42975.3	62461.9	34292.8	88131.5	20.37	6.55	13.45	50.25	47.21
7.6543e+18	FALSE	High	IsMasterProtein	22021E_unicycler_02579	Copper chaperone CopZ	0	73.853	94	4	48	4	64	6.9	5.15	1198	114.55	4	4	0	1.369	3.325	2.636	1.208	1.93	1.891	0.934307	0.0233655	0.126153	0.979754	0.707539	0.707686	15.33	4.85	38.97	43.07	28.27	62.46	5.8686e+06	4.65386e+06	2.41661e+06	3.40749e+06	3.33742e+06	2.13237e+06	1.76519e+06	11.58	1.63	33.14	36.68	23.59
8.70975e+18	FALSE	High	IsMasterProtein	22021E_unicycler_03221	Probable fatty acid methyltransferase Rv3720	0	205.828	42	17	184	17	420	47.1	8.31	2020	293.61	17	16	0	1.559	2.318	2.635	0.324	0.805	0.97	0.687108	0.205297	0.145332	0.960752	0.998699	0.994306	5.69	4.83	4.85	30.37	32.23	34.72	9.0613e+06	1.02996e+07	6.09236e+06	3.14537e+06	3.78964e+06	1.26809e+06	3.90861e+06	11.87	11.05	1.85	34.52	36.16
-7.93573e+18	FALSE	High	IsMasterProtein	22021E_unicycler_04364	HTH-type transcriptional regulator GltC	0	28.531	6	1	6	1	316	34.6	9.54	163	19.19	1	1	0	0.278	0.798	0.733	0.483	0.652	0.682	0.818839	0.998518	0.994431	0.989242	0.991867	0.999889	7.59	24.87	10.67	23.89	38.14	46.35	10582.4	9719.21	3680.27	8647.72	9040.26	6402.48	13254.1	15.83	0.47	12.93	44.29	12.82
-7.93025e+18	FALSE	Medium	None	22021E_unicycler_07138	Acetyl-CoA:oxalate CoA-transferase	0.01	5.379	2	1	4	0	399	43	6.96	39	5.72	1	1	0
5.68185e+18	FALSE	High	IsMasterProtein	22021E_unicycler_06190	Cation efflux system protein CusB	0	25.527	5	3	8	3	430	45.7	9.32	61	8.71	3	3	0	2.001	2.348	2.632	1.128	0.67	0.768	0.75146	0.479084	0.593341	0.979754	0.990082	0.999889	5.81	38.32	24.74	80.17	25.59	51.96	38188.9	42819.4	32555.2	10891.9	12487.6	18350.4	16267.8	17.86	23.53	11.06	57.27	35.9
6.50063e+18	FALSE	High	IsMasterProtein	22021E_unicycler_00135	hypothetical protein	0	67.925	48	8	44	8	185	20.9	8.78	417	55.86	7	7	0	4.021	3.358	2.624	1.2	4.978	4.474	0.0109896	0.0332736	0.220375	0.979754	0.0487874	0.034859	10.38	17.24	2.37	6.73	9.86	1.92	1.77471e+06	1.38715e+06	2.12559e+06	2.63104e+06	2.36477e+06	634215	528572	0.87	5.65	8.49	4.35	1.36
-6.80697e+18	FALSE	High	IsMasterProtein	22021E_unicycler_03484	5-nitrosalicylic acid 1,2-dioxygenase	0.002	9.531	17	2	6	2	192	22	5.91	25	7.16	2	1	0	0.774	2.699	2.62	2.719	5.02	4.057	0.996836	0.460246	0.66507	0.544751	0.126364	0.190498	26.15	34.5	31.77	52.61	104	64.06	7933.34	7700.27	2274.7	14752.7	11922.7	7990.19	2938.9	11.4	3.62	6.16	12.91	53.44
4.8126e+18	FALSE	High	IsMasterProtein	22021E_unicycler_00860	hypothetical protein	0	86.703	23	8	28	8	474	51.2	5.55	365	49.23	8	8	0	1.23	2.65	2.602	0.69	0.928	1.235	0.96102	0.199292	0.394596	0.999634	0.983883	0.972321	13.31	9.46	7.98	40.33	34.5	28.88	265773	261031	123388	93055	123874	69179.1	100304	3.11	0.55	17.1	28.06	22.84
2.68672e+18	FALSE	High	IsMasterProtein	22021E_unicycler_05623	Putative xanthine dehydrogenase molybdenum-binding subunit XdhA	0	241.573	31	20	149	20	808	86.7	6.46	2061	231.7	20	20	0	2.627	3.401	2.598	1.764	5.757	6.254	0.126871	0.0346699	0.186241	0.979754	0.0203945	0.00801293	15.34	13.15	7.47	33.64	17.97	48.15	4.60053e+06	3.51505e+06	3.55433e+06	7.78865e+06	8.4611e+06	2.38694e+06	1.35284e+06	4.37	2.29	3.12	21.41	6.85
-6.4969e+18	FALSE	High	IsMasterProtein	22021E_unicycler_07435	Protein-L-isoaspartate O-methyltransferase	0	19.565	13	3	16	3	224	24.5	5.58	58	15.71	3	2	0	2.095	3.151	2.594	0.658	4.084	4.383	0.538551	0.115585	0.425067	0.998039	0.0450002	0.016047	5.48	20.06	2.24	8.38	6.81	41.44	717686	590905	477143	930290	998522	149899	227798	1.31	15.11	1.78	4.07	2.57
-3.19446e+18	FALSE	High	IsMasterProtein	22021E_unicycler_03317	2-haloacrylate reductase	0	83.198	25	11	42	11	485	52.9	7.78	247	44.23	10	11	0	1.872	2.353	2.594	0.325	1.391	1.802	0.675888	0.327803	0.478278	0.979754	0.929265	0.718466	4.75	9.19	19.79	37.16	31.42	19.76	556752	613657	442821	328971	426208	76899.5	236570	5.04	8.24	19.21	33.9	28.83
-3.97668e+18	FALSE	High	IsMasterProtein	22021E_unicycler_04195	Phosphoserine phosphatase RsbP	0	30.48	10	5	18	5	567	61	5.12	97	13.88	5	5	0	2.126	3.256	2.593	0.295	4.427	6.085	0.693942	0.119802	0.52103	0.979754	0.0888547	0.0177884	1.76	2.25	9.1	46.24	18.44	6.01	217078	172888	141726	295190	405694	19660.7	66673.4	1.64	2.18	8.7	42.07	17.42
-8.69578e+18	FALSE	High	IsMasterProtein	22021E_unicycler_06042	hypothetical protein	0	128.495	48	11	127	11	327	33.3	9.42	1227	136.83	11	11	0	1.647	2.784	2.586	0.643	1.805	2.2	0.513084	0.0770183	0.110395	0.979754	0.793503	0.49071	19.34	20.82	11.66	0.14	4.3	8.74	1.81259e+07	1.68399e+07	1.07258e+07	1.17538e+07	1.43257e+07	4.18558e+06	6.51179e+06	11.66	13.06	4.4	6.57	10.79
-4.37494e+18	FALSE	High	IsMasterProtein	22021E_unicycler_05854	Hydroxycinnamoyl-CoA hydratase-lyase	0	54.889	30	6	24	6	257	28.8	5.92	279	31.2	6	5	0	1.602	2.783	2.577	0.615	1.58	1.914	0.822251	0.174886	0.422306	0.990327	0.829096	0.654152	11.03	14.7	23.25	2.88	6.8	16.4	714507	661554	411225	405493	491365	157946	256699	0.05	3.43	11.5	13.28	4.08
7.4935e+18	FALSE	High	IsMasterProtein	22021E_unicycler_01798	hypothetical protein	0	29.571	15	2	8	2	208	22.2	5.41	87	11.81	2	2	0	0.79	2.355	2.566	1.196	3.976	3.78	0.996836	0.486417	0.662471	0.979754	0.209001	0.21072	47.87	5.92	50.9	16.73	12.29	5.3	48662.9	53030	16316.2	82147.6	78099.1	24721.5	20663.1	36.1	2.34	38.65	7.93	3.73
5.45272e+18	FALSE	High	IsMasterProtein	22021E_unicycler_00150	hypothetical protein	0	159.094	35	14	183	13	323	33.5	9.25	1088	244.2	13	13	0	2.398	2.674	2.563	0.892	1.384	1.799	0.0384331	0.0944872	0.157899	0.996079	0.983248	0.707763	1.73	8.25	4.8	11.3	13.81	21.25	6.50683e+07	6.2363e+07	5.83639e+07	3.36812e+07	4.37751e+07	2.17011e+07	2.43365e+07	1.82	8.04	4.4	10.58	12.94
6.40771e+18	FALSE	High	IsMasterProtein	22021E_unicycler_03338	Virginiamycin B lyase	0	81.76	17	7	52	7	527	55.8	8.21	576	81	7	7	0	1.948	1.702	2.555	0.913	1.087	1.259	0.586237	0.63147	0.21847	0.986777	0.983248	0.972321	7.8	17.41	5.02	3.98	3.57	8.04	1.30594e+06	1.96062e+06	1.49442e+06	834307	965870	700743	767322	10.69	1.58	13.33	14.31	14.69
8.50997e+18	FALSE	High	IsMasterProtein	22021E_unicycler_06597	Type IV secretion system protein virB10	0	24.223	12	3	6	3	409	43	7.77	66	13.99	3	3	0	0.667	2.146	2.555	0.67	1.272	1.114	0.989306	0.63952	0.634243	0.995964	0.953721	0.972321	0.53	6.93	48.23	9.27	30.79	21.39	76513	91104.4	23769.7	45349.3	39731.2	23889.9	35653.2	15.88	9.83	28.39	7.61	12.67
5.61531e+17	FALSE	High	IsMasterProtein	22021E_unicycler_08114	Leucine-, isoleucine-, valine-, threonine-, and alanine-binding protein	0	134.792	46	13	62	13	378	39.5	9.1	653	117.06	13	13	0	1.492	2.787	2.551	0.422	3.572	6.114	0.882632	0.125278	0.226564	0.979754	0.157859	0.011593	2.82	12.12	5.52	38.04	30.62	36.3	2.50519e+06	2.29292e+06	1.34152e+06	3.21145e+06	5.49656e+06	379470	898960	0.45	9.29	7.5	37.25	30.75
-7.72086e+18	FALSE	High	IsMasterProtein	22021E_unicycler_05988	hypothetical protein	0	82.515	40	6	105	6	161	17.9	6.39	1541	131.34	6	5	0	1.212	2.905	2.547	0.918	3.722	4.148	0.966803	0.0815857	0.236944	0.979754	0.166261	0.0507915	10.83	21.55	19.45	21.61	5.68	35.68	1.98615e+06	1.74124e+06	828632	2.54456e+06	2.83589e+06	627896	683615	10.13	20.17	18.23	20.23	5.25
-7.15999e+18	FALSE	High	IsMasterProtein	22021E_unicycler_01163	1,2-phenylacetyl-CoA epoxidase, subunit A	0	21.213	12	4	14	4	336	38.2	6.92	23	15.81	4	3	0	1.538	2.467	2.541	1.497	2.499	3.227	0.910762	0.292094	0.421592	0.979754	0.480494	0.298101	3.81	23.37	28.91	18.36	32.51	11.17	227209	234022	141660	230169	297218	137923	92107.7	10.95	7.59	12.77	31.53	43.87
-8.58617e+18	FALSE	High	IsMasterProtein	22021E_unicycler_00758	hypothetical protein	0	176.134	51	16	94	15	330	35.2	9.42	749	111.77	15	16	0	1.548	2.544	2.532	1.285	2.039	2.417	0.806177	0.200763	0.154163	0.979754	0.655309	0.510441	17.63	5.75	4.26	1.54	1.76	19.8	4.55261e+06	4.53205e+06	2.76999e+06	3.65016e+06	4.32564e+06	2.30025e+06	1.78975e+06	14.04	2.79	1.38	4.15	1.02
1.97786e+18	FALSE	High	IsMasterProtein	22021E_unicycler_05624	6-hydroxypseudooxynicotine dehydrogenase complex subunit beta	0	201.178	38	16	116	16	530	57.6	6.96	1146	151.27	15	16	0	1.795	3.134	2.532	1.784	5.846	5.437	0.678666	0.0598431	0.234838	0.979754	0.0183005	0.0196982	21.83	12.23	23.17	34.46	24.97	43.42	2.6357e+06	2.12904e+06	1.50982e+06	4.91664e+06	4.5719e+06	1.50026e+06	840960	7.96	1.12	9.22	19.67	10.9
9.08974e+18	FALSE	High	IsMasterProtein	22021E_unicycler_06269	Hypoxic response protein 1	0	185.573	89	11	292	11	147	16.3	6.09	3482	452.17	11	11	0	1.944	2.837	2.529	1.09	3.721	3.584	0.24487	0.0794924	0.177533	0.987379	0.208978	0.0606658	10.15	5.11	1.05	15.87	9.14	24.59	2.48224e+07	2.21243e+07	1.70078e+07	3.25526e+07	3.13611e+07	9.53392e+06	8.74928e+06	8.87	4.08	1.79	14.27	7.91
2.50554e+18	FALSE	High	IsMasterProtein	22021E_unicycler_07840	4,5-DOPA dioxygenase extradiol	0	89.071	43	10	57	10	282	30.4	5.86	679	92.77	10	9	0	2.222	2.302	2.522	0.716	1.09	1.283	0.178468	0.205446	0.120147	0.991314	0.983883	0.972321	2.69	1.02	4.49	5.35	11.98	12.56	6.05391e+06	6.63253e+06	5.84371e+06	2.867e+06	3.37425e+06	1.88372e+06	2.62958e+06	0.81	2.41	0.91	1.72	8.02
2.27375e+18	FALSE	High	IsMasterProtein	22021E_unicycler_07849	Acyl-homoserine lactone acylase PvdQ	0	72.131	13	8	30	8	792	84.1	7.96	424	37.26	8	8	0	1.037	1.612	2.515	0.999	1.312	1.661	0.991272	0.815525	0.356625	0.979754	0.941641	0.87401	30.27	21.54	1.7	5.96	8.17	36.2	181140	282683	116507	147445	186710	112335	112402	9.42	1.24	20.71	24.67	11.43
7.15664e+18	FALSE	High	IsMasterProtein	22021E_unicycler_04867	hypothetical protein	0	23.383	9	3	7	3	568	61.7	9.32	64	11.26	3	3	0	1.242	2.3	2.508	1.315	1.057	1.217	0.956661	0.554452	0.627689	0.979754	0.983248	0.972321	10.97	9.39	41.56	17.19	1.11	32.63	69042	75300.5	37287.8	31736.1	36539	39491.2	30024.4	2.35	0.85	30.56	8.25	9.15
1.74371e+18	FALSE	High	IsMasterProtein	22021E_unicycler_01045	hypothetical protein	0	24.787	29	3	6	3	171	18.4	11.22	84	12.48	3	3	0	1.33	1.384	2.507	0.561	0.903	1.736	0.938117	0.96235	0.68233	0.998104	0.983883	0.755875	4.45	27.59	10.43	4.69	88.45	56.25	30542.9	55305.4	29333.2	19922.6	38288.1	12384.7	22060.8	8.43	13.44	22.43	8.21	81.38
-7.82187e+18	FALSE	Medium	IsMasterProtein	22021E_unicycler_02722	hypothetical protein	0.037	3.045	4	1	3	1	351	39.4	10.48	0	0	1	1	0
6.76409e+18	FALSE	High	IsMasterProtein	22021E_unicycler_05775	Acylphosphatase	0	37.416	50	4	20	4	112	12.2	8.07	159	17.91	4	4	0	1.219	3.132	2.506	0.62	3.56	4.247	0.960729	0.180414	0.572922	0.999634	0.228679	0.122217	21.46	0.23	26.63	21.13	21.82	29.11	200790	160644	78119.9	228183	272272	39763.8	64103.7	8.98	11.59	35.87	8.67	9.33
2.96135e+18	FALSE	High	IsMasterProtein	22021E_unicycler_08113	hypothetical protein	0	33.557	13	4	10	4	399	41.2	6.14	142	19.47	4	4	0	1.84	2.573	2.496	0.693	4.097	5.674	0.787536	0.396996	0.68233	0.989242	0.208978	0.047134	6.22	33.3	39.67	10.78	28.97	16.02	50592.8	49077.8	36174	80553.7	111565	13622.4	19661.7	10.78	26.32	41.06	15.09	31.78
-7.82009e+18	FALSE	High	None	Q7RTS7	SWISS-PROT:Q7RTS7 Tax_Id=9606 Gene_Symbol=KRT74 Keratin, type II cytoskeletal 74	0	17.754	3	3	9	0	529	57.8	7.71	27	7	3	3	3
-7.04778e+18	FALSE	High	IsMasterProtein	22021E_unicycler_01900	hypothetical protein	0	28	17	3	18	3	260	27.9	6	127	31.03	3	3	0	0.307	3.064	2.494	1.283	7.824	8.48	0.882632	0.264242	0.658281	0.979754	0.0259647	0.0105221	9.66	32.47	2.29	13.39	22.71	49.98	35815.2	29152.9	3590.14	91447	99118.3	14992.8	11688.5	15.45	24.19	4.11	18.94	27.53
-6.97369e+18	FALSE	High	IsMasterProtein	22021E_unicycler_03704	hypothetical protein	0	168.395	39	10	106	10	329	33.8	9.7	1642	214.51	10	10	0	1.198	2.594	2.476	0.578	1.388	1.938	0.970946	0.175714	0.188714	0.979754	0.953721	0.661829	10.03	8.16	10.65	22.88	19.01	16.25	4.25079e+06	4.05754e+06	1.96242e+06	2.2739e+06	3.17543e+06	947588	1.63863e+06	13.68	11.91	14.26	17.49	13.88
5.74779e+17	FALSE	High	IsMasterProtein	22021E_unicycler_03532	Demethylmenaquinone methyltransferase	0	85.759	32	8	30	8	270	29.3	5.29	419	56.97	8	8	0	2.355	2.624	2.456	0.626	2.023	2.351	0.343531	0.210682	0.451676	0.996775	0.511621	0.323134	0.43	0.63	10.33	13.81	24.16	1.93	820500	767976	736434	632630	735276	195771	312718	6.37	5.36	3.89	7.19	16.9
-7.56776e+18	FALSE	High	IsMasterProtein	22021E_unicycler_07828	hypothetical protein	0	78.056	31	11	38	11	504	54.1	9.63	174	37.85	11	11	0	1.401	2.383	2.452	0.379	1.19	1.617	0.934307	0.200066	0.26134	0.979754	0.983248	0.835569	13.58	6.59	5.41	30.58	34.54	37.35	1.96133e+06	2.01769e+06	1.15339e+06	979377	1.3307e+06	311761	822987	2.54	4.12	5.24	38.38	41.77
-7.8022e+18	FALSE	High	None	22021E_unicycler_06731	ATP-dependent RNA helicase RhlE	0	15.746	3	1	44	1	425	45.7	10.32	168	0	1	1	0	0.172	0.394	0.342	0.603	0.313	0.328	0.000866145	0.410099	0.398692	0.989242	0.66291	0.431419	5.56	18.49	47.03	17.74	5.01	42.29	420212	364615	183603	333972	350182	643669	1.0675e+06	15.08	7.75	33.64	26.41	5.06
7.01623e+18	FALSE	High	IsMasterProtein	22021E_unicycler_03343	hypothetical protein	0	27.715	21	4	13	4	206	23.4	5.38	63	8.94	4	3	0	1.606	1.169	2.452	0.311	0.443	0.578	0.787536	0.998518	0.373423	0.979754	0.959854	0.972321	16.27	9.13	6.8	32.55	7.05	76.76	491294	1.03009e+06	674897	186157	242706	130768	420147	32.57	8.96	23.93	46.67	10.94
2.66413e+18	FALSE	High	IsMasterProtein	22021E_unicycler_01878	hypothetical protein	0	40.145	29	5	20	5	175	18.9	9.85	143	9.16	5	5	0	1.935	1.627	2.45	1.08	1.867	1.824	0.772312	0.931441	0.675107	0.979754	0.740546	0.765716	5.2	3.37	11.05	0.2	13.15	8.67	84296.8	126957	100288	96748.7	94518.5	55952.4	51815.9	12.11	10.38	17.62	7.36	19.59
-7.79796e+18	FALSE	High	IsMasterProtein	22021E_unicycler_04088	hypothetical protein	0	26.577	46	5	34	1	69	7.6	8.18	63	6.32	5	5	0
-1.32449e+18	FALSE	High	IsMasterProtein	22021E_unicycler_01718	Glyoxylate/hydroxypyruvate reductase A	0	151.007	46	10	144	10	309	33.8	6.65	1343	119.23	10	10	0	1.027	2.287	2.448	0.636	0.616	0.688	0.996836	0.212663	0.196081	0.986777	0.983883	0.991281	9.45	13.72	0.07	24.17	26.47	27.86	1.00305e+07	1.07367e+07	4.50582e+06	2.70261e+06	3.01864e+06	2.78977e+06	4.38566e+06	5.23	9.28	3.7	19.06	21.18
-1.09917e+18	FALSE	High	IsMasterProtein	22021E_unicycler_03756	hypothetical protein	0.001	14.292	15	2	4	2	164	17.7	5.19	39	4	2	2	0	0.897	2.592	2.447	1.095	2.396	2.6	0.991272	0.527513	0.771898	0.979754	0.602449	0.563117	40.73	27.37	32.43	17.87	27.91	4.57	6660.27	6286.66	2303.86	6156.83	6680.29	2812.98	2569.4	19.96	7.67	12.38	1.28	8.18
1.04613e+18	FALSE	High	IsMasterProtein	22021E_unicycler_04845	Acetoin:2,6-dichlorophenolindophenol oxidoreductase subunit alpha	0.001	13.806	9	3	10	3	327	35	5.83	57	4.83	3	3	0	2.8	1.957	2.427	0.873	0.611	0.612	0.336661	0.574879	0.473009	0.986777	0.996159	0.994306	28.07	16.52	18.97	8.26	45.65	0.87	207743	257661	297227	64878.7	64957.2	92631.8	106156	14.05	3.2	5.52	4.65	29.91
1.66933e+17	FALSE	High	IsMasterProtein	22021E_unicycler_03321	High-affinity branched-chain amino acid transport ATP-binding protein LivF	0	92.242	18	10	39	10	760	80.5	8.22	419	61.28	9	10	0	3.027	2.715	2.424	0.985	2.85	6.913	0.105541	0.192607	0.48087	0.979754	0.184401	0.00177535	7.24	12.79	15.48	9.75	7.24	19.93	716350	639615	798794	752119	1.82432e+06	259842	263891	0.47	19.44	7.36	16.59	0.48
4.79518e+18	FALSE	High	IsMasterProtein	22021E_unicycler_03691	hypothetical protein	0	60.118	25	7	41	7	297	31.9	9.33	293	63.12	7	7	0	0.647	2.186	2.423	0.354	0.783	1.321	0.956661	0.465448	0.52103	0.979754	0.989724	0.972321	9.78	19.58	38.15	40.83	28.53	16.08	195572	216772	57913.7	70050.3	118212	31683.3	89455.2	0.62	8.67	25.77	46.61	36.17
-4.89753e+18	FALSE	High	IsMasterProtein	22021E_unicycler_00086	hypothetical protein	0	110.105	52	7	121	7	157	17.3	9.35	1346	192.06	7	7	0	1.58	2.477	2.422	0.562	1.755	3.003	0.588157	0.125277	0.221899	0.979754	0.857234	0.180882	7.12	10.07	1.26	21.37	11.74	2.46	2.16419e+07	2.11576e+07	1.38018e+07	1.53308e+07	2.62391e+07	4.9089e+06	8.73628e+06	7.69	10.48	2.11	19.28	10.26
-2.34425e+18	FALSE	High	IsMasterProtein	22021E_unicycler_01425	hypothetical protein	0	313.117	76	19	352	19	339	37.4	5.96	5501	785.15	19	18	0	1.812	2.616	2.416	0.582	1.353	1.52	0.335286	0.0538317	0.155897	0.979754	0.959854	0.917313	8.99	5.4	10.43	19.46	22.38	16.15	1.51426e+07	1.39862e+07	1.04886e+07	7.83224e+06	8.80114e+06	3.37209e+06	5.78936e+06	2.3	1.11	3.68	12.22	14.95
-1.8467e+18	FALSE	High	IsMasterProtein	22021E_unicycler_04856	hypothetical protein	0	62.607	24	7	31	7	406	46.3	6.15	228	47.49	7	6	0	2.909	2.092	2.409	1.062	1.204	1.564	0.123867	0.480715	0.504242	0.979754	0.976359	0.850027	24.85	17.82	14.26	45.97	42.87	36.28	625191	720027	869501	359875	467395	317328	298856	12.31	5.7	2.32	31.39	28.68
-7.46866e+18	FALSE	High	IsMasterProtein	22021E_unicycler_00377	6-hydroxypseudooxynicotine dehydrogenase complex subunit gamma	0	580.981	58	39	469	39	778	82.2	5	6576	676.75	39	38	0	1.268	2.377	2.401	1.473	1.321	1.49	0.926195	0.162829	0.196081	0.979754	0.983248	0.917313	10.69	9.61	8.97	3.93	1.22	36.99	2.21248e+07	2.23436e+07	1.18001e+07	1.22954e+07	1.38727e+07	1.37081e+07	9.30786e+06	6.55	5.52	4.91	0.11	2.47
8.05936e+18	FALSE	High	IsMasterProtein	22021E_unicycler_00484	hypothetical protein	0	21.271	11	2	19	2	144	15.3	8.94	33	5.37	2	2	0	0.679	2.306	2.399	1.169	2.348	2.536	0.950059	0.356861	0.51177	0.979754	0.364342	0.27883	0.54	3.69	41.85	3.82	0.81	0.47	594034	617908	174879	604840	653178	301024	257613	2.2	1.84	39.97	5.33	0.91
-7.7489e+18	FALSE	Medium	IsMasterProtein	22021E_unicycler_07686	hypothetical protein	0.015	4.686	1	2	2	1	2889	306.7	6.46	48		2		0	0.78	0.684	0.63	1.386	1.322	1.181	0.989306	0.997808	0.95808	0.979754	0.959854	0.972321	96.01	57.6	67.06	82.61	76.48	94.33	66192.3	60969.8	75459.2	127937	114311	134120	96760.6	44.64	13.67	21.85	34.56	29.67
4.05889e+18	FALSE	High	IsMasterProtein	22021E_unicycler_06206	HTH-type transcriptional regulator DmlR	0	19.824	17	3	10	3	303	33.1	8.29	111	16.5	3	3	0	0.798	2.018	2.398	0.514	0.439	0.789	0.9953	0.643851	0.697201	0.989242	0.989724	0.999889	8.92	16.82	13.56	135.97	91.81	70.34	16723.3	19873.7	6609.31	3636.71	6542.87	4259.02	8287.49	1.84	5.66	23.05	89.68	66.69
5.45674e+18	FALSE	High	IsMasterProtein	22021E_unicycler_03627	hypothetical protein	0	36.405	42	4	14	4	154	16.9	6.68	164	32.46	4	4	0	1.279	3.008	2.397	2.09	0.566	0.627	0.956661	0.113304	0.433962	0.796537	0.989724	0.994306	11.26	1.38	8.33	11.87	8.17	18.81	512112	408178	217797	96411.4	106832	355894	170276	14.77	5.41	12.01	15.34	11.86
-5.87697e+18	FALSE	High	IsMasterProtein	22021E_unicycler_06313	NADH-quinone oxidoreductase subunit F	0	95.924	26	12	37	12	599	65.1	6.18	352	53.04	12	11	0	1.968	2.566	2.39	2.777	9.872	15.059	0.75921	0.356861	0.691972	0.569159	0.00125463	5.81667e-07	3.43	25.41	31.69	5.03	0.92	8.83	143086	133288	109754	550539	839849	154875	55770	7.01	20.23	33.13	8.54	2.87
-8.71604e+18	FALSE	High	IsMasterProtein	22021E_unicycler_01787	Putative lipoprotein LppC	0	41.063	19	3	26	3	209	21.4	5.02	577	52.5	3	3	0	1.427	2.472	2.389	0.845	2.529	2.209	0.934869	0.257141	0.453512	0.989242	0.352727	0.551828	15.86	16.6	29.03	27.48	23.06	44.19	468706	452999	270615	479582	418909	160306	189601	13.81	14.5	25.97	24.56	20.51
-7.72779e+18	FALSE	High	IsMasterProtein	22021E_unicycler_01999	hypothetical protein	0.001	12.028	9	1	4	1	217	23.8	10.9	110	13.84	1	1	0	0.167	0.091	0.129	2.584	0.153	0.105	0.52197	0.00777945	0.0737733	0.569159	0.635974	0.106888	30.81	65.04	19.52	112.65	95.54	18.56	1324.99	1866.52	2424.17	2222.58	1530.36	37522.6	14522.8	65.62	18.23	57.01	54.32	42.54
-7.98927e+17	FALSE	High	IsMasterProtein	22021E_unicycler_02027	Histidinol-phosphate aminotransferase	0	100.238	37	9	47	9	331	35	7.08	787	84.34	9	9	0	2.181	2.303	2.375	0.567	1.154	1.517	0.446933	0.255113	0.328572	0.979754	0.983248	0.869749	6.32	4.63	1.5	32.1	34.69	49.3	1.60196e+06	1.65226e+06	1.51679e+06	802680	1.0554e+06	394310	695614	2.66	1.05	1.94	26.69	29.01
-7.7236e+18	FALSE	Medium	IsMasterProtein	22021E_unicycler_05764	hypothetical protein	0.021	4.16	3	1	6	1	402	45.1	9.26	0	0	1	1	0	1.122	1.287	1.537	0.452	0.931	0.472	0.958272	0.971858	0.963033	0.98308	0.983248	0.972321	56.16	5.61	222.58	137.4	168.65	11.04	10826.5	12925.2	9433.19	7830.52	3968.4	3805.21	8410.4	33.98	22.85	111.66	104.86	97.75
-7.72319e+18	FALSE	High	IsMasterProtein	22021E_unicycler_00332	Phosphoserine phosphatase SerB1	0.001	14.528	7	1	10	1	218	23.6	5.38	104	0	1	1	0	0.22	0.536	0.777	0.518	0.37	0.467	0.595957	0.968497	0.994431	0.989242	0.983248	0.972321	62.58	24.39	5.58	62.41	95.2	81.44	17373	25182.4	7123.17	11980.7	15129.6	16782.8	32422.3	52.63	20.26	8.08	52.5	74.44
-8.78093e+18	FALSE	High	IsMasterProtein	22021E_unicycler_03242	hypothetical protein	0	50.808	23	6	18	6	353	35.5	8.43	187	27.32	5	6	0	2.541	1.849	2.371	1.542	1.585	1.835	0.565594	0.78725	0.686471	0.979754	0.852423	0.789175	2.44	13.87	31.35	13.11	7.09	43.61	105424	135177	144882	90347.9	104638	87880.5	57008	4.21	11.31	31.06	14.33	8.64
2.6308e+17	FALSE	High	IsMasterProtein	22021E_unicycler_06307	Electron transport complex subunit RsxB	0	193.818	39	21	91	21	692	73.7	6.37	1070	148.1	20	21	0	0.959	2.121	2.367	1.902	2.158	3.153	0.996836	0.320974	0.317555	0.975704	0.580115	0.176302	0.61	10.16	23.66	27.31	2.61	8	1.42783e+06	1.59345e+06	645943	1.45277e+06	2.12275e+06	1.28074e+06	673255	9.41	0.32	12.44	35.16	12.46
-9.04874e+18	FALSE	High	IsMasterProtein	22021E_unicycler_01370	hypothetical protein	0	39.009	26	7	18	7	350	38.6	6.27	111	29.3	7	7	0	1.368	2.411	2.36	0.797	2.003	2.504	0.934869	0.421681	0.732409	0.979754	0.677865	0.498314	10.26	1.05	5.02	10.18	0.2	15.12	50656.5	49593.4	28735	42096.7	52620.7	16746.5	21012.5	4.82	5.95	0.17	14.61	5.14
-2.96158e+18	FALSE	High	IsMasterProtein	22021E_unicycler_01601	hypothetical protein	0	127.361	35	12	67	12	418	44.6	9.1	525	95.86	12	12	0	1.362	2.445	2.355	0.508	1.604	2.48	0.90873	0.132341	0.177111	0.979754	0.852423	0.458323	3.72	4.65	3.4	29.89	25.17	24.37	6.85042e+06	6.59894e+06	3.81503e+06	4.49289e+06	6.94782e+06	1.42289e+06	2.80157e+06	7.23	8.12	0.44	24.39	20.07
5.05403e+18	FALSE	High	IsMasterProtein	22021E_unicycler_01371	hypothetical protein	0	235.146	44	17	144	17	485	55.1	5.59	1544	269.38	15	15	0	1.224	2.152	2.354	0.388	1.447	1.682	0.960729	0.309735	0.219433	0.979754	0.937011	0.869749	12.8	8.69	5.08	34.92	46.75	42.85	4.79213e+06	5.24153e+06	2.72599e+06	3.22107e+06	3.74587e+06	863037	2.22652e+06	13.98	10.1	3	34.16	44.19
1.26777e+18	FALSE	High	IsMasterProtein	22021E_unicycler_07526	hypothetical protein	0	478.801	73	24	2114	23	319	33	9.44	15326	2979.99	23	23	0	2.297	2.972	2.351	1.035	1.584	1.793	0.0555112	0.0528422	0.224163	0.997404	0.941641	0.713028	4.26	3.59	2.45	5.06	0.8	4.86	5.90381e+08	4.66993e+08	4.56351e+08	3.14791e+08	3.56197e+08	2.05615e+08	1.98673e+08	2.64	2	0.91	6.25	2.18
-3.93128e+18	FALSE	High	IsMasterProtein	22021E_unicycler_00190	Prolipoprotein diacylglyceryl transferase	0.001	11.83	7	2	8	2	277	31.3	9.79	58	6.34	2	2	0	1.717	1.491	2.346	1.482	1.153	3.238	0.903956	0.971858	0.853434	0.979754	0.983248	0.45079	230.37	95.44	88.8	450.47	88.17	34.27	1768.9	2784.16	2037.9	1367.84	3842.46	1758.38	1186.64	68.87	12.15	17.47	115.1	17.98
-7.71042e+18	FALSE	Low	IsMasterProtein	22021E_unicycler_07382	Inner membrane protein YbaL	0.059	2.084	1	1	1	1	567	60.7	6.2		2.39		1	0
-7.69713e+18	FALSE	Low	IsMasterProtein	22021E_unicycler_06383	hypothetical protein	0.058	2.112	1	1	4	1	477	53.9	10.18	81		1		0	2.227	2.27	2.219	0.426	1.064	1.38	0.324379	0.270311	0.264303	0.979754	0.983883	0.956604	14.8	13.04	25.5	3.12	1.68	10.97	3.73974e+06	3.65583e+06	3.66877e+06	1.75336e+06	2.27267e+06	701282	1.64733e+06	2.13	3.8	7.97	19.08	17.73
4.59123e+18	FALSE	High	IsMasterProtein	22021E_unicycler_06494	Aliphatic amidase expression-regulating protein	0	142.225	40	13	57	13	397	42.8	8.6	669	93.01	13	13	0	4.016	3.414	2.335	1.428	2.91	2.711	0.0120349	0.0322247	0.381444	0.979754	0.242537	0.313615	12.32	28.23	0.76	0.37	0.78	31.95	1.52218e+06	1.0412e+06	1.79053e+06	1.2975e+06	1.20885e+06	636660	445857	6.99	21.85	5.46	4.39	5.48
-7.57563e+18	FALSE	High	IsMasterProtein	22021E_unicycler_05282	hypothetical protein	0	92.991	29	8	61	8	360	38.8	8.7	516	55.35	8	8	0	1.547	2.267	2.322	0.47	1.126	1.384	0.860587	0.298246	0.28767	0.979754	0.983883	0.938329	1.34	0.95	4.18	28.34	33.77	33.36	2.59007e+06	2.65354e+06	1.76781e+06	1.28633e+06	1.58085e+06	536429	1.14254e+06	7.71	9.89	5.01	17.78	22.74
1.85977e+18	FALSE	High	IsMasterProtein	22021E_unicycler_01613	Protocatechuate 3,4-dioxygenase beta chain	0	80.977	39	8	43	8	242	27.4	7.24	455	37.38	8	7	0	1.875	2.276	2.303	1.045	1.365	1.569	0.615521	0.29687	0.316727	0.979754	0.945291	0.856554	8.64	8.38	14.92	13.65	5.08	26.83	2.50437e+06	2.5334e+06	2.06252e+06	1.50201e+06	1.72615e+06	1.14986e+06	1.10017e+06	3.44	3.69	2.53	24.44	16.45
1.30124e+18	FALSE	High	IsMasterProtein	22021E_unicycler_03964	Putative phosphoribosyl transferase MT0597	0	46.577	33	6	27	6	217	23.5	5.21	303	31.67	6	6	0	1.366	2.624	2.3	0.757	3.056	3.439	0.938117	0.226529	0.605206	0.992717	0.137212	0.0619582	2.58	13.05	36.67	5.22	0.74	58.13	673495	590310	350677	784522	882806	194241	256696	9.88	19.74	26.86	2.46	6.73
-7.66582e+18	FALSE	High	IsMasterProtein	22021E_unicycler_07384	hypothetical protein	0.006	6.298	8	1	2	1	142	16.4	9.25	16	3.19	1	1	0	1.916	0.974	1.11	0.431	12.772	13.106	0.822251	0.998518	0.994431	0.979754	0.0025442	0.0004216	20.34	2.48	6.91	109.65	100.1	23.64	4144.93	4724.98	8153.46	54342.8	55763.6	1833.4	4254.92	8.26	29.54	20.87	64.19	58.14
-7.66173e+18	FALSE	High	None	22021E_unicycler_05214	hypothetical protein	0.003	8.22	3	1	7	1	378	40	8.38	23	0	1	1	0	1.436	1.368	0.776	2.381	2.269	1.622	0.925423	0.968283	0.994431	0.64603	0.621749	0.842842	52.91	19.42	112.56	64.84	17.56	4.06	12540.7	7114.23	13161.3	20798	14864.7	21823.6	9165.79	4.8	66.93	43.37	5.77	36.68
-8.63498e+18	FALSE	High	IsMasterProtein	22021E_unicycler_02963	Probable phospholipid ABC transporter permease protein MlaE	0	18.997	8	3	8	3	349	37.9	9.32	95	11.85	3	3	0	2.141	1	2.299	0.205	0.159	0.432	0.710051	0.998518	0.718253	0.975704	0.661898	0.972321	90.27	6.1	26.44	160.03	79.83	223.03	15834.2	36393.2	33887.7	2510.01	6843.84	3243.05	15829.6	57.82	14.25	4.98	93.45	50.45
1.77971e+18	FALSE	High	IsMasterProtein	22021E_unicycler_02558	hypothetical protein	0	49.314	30	7	41	7	242	27.2	8.37	206	29.49	7	7	0	2.26	2.506	2.279	0.511	1.543	1.558	0.229363	0.210095	0.261601	0.979754	0.894551	0.87685	7.8	2.3	17.33	25.54	11.12	79.01	4.47294e+06	4.06895e+06	4.03404e+06	2.75424e+06	2.78085e+06	912257	1.78503e+06	5.4	0.16	18.42	22.02	8.55
4.96987e+18	FALSE	High	IsMasterProtein	22021E_unicycler_03417	Bifunctional ligase/repressor BirA	0.001	12.864	7	2	6	2	223	25.5	10.11	56	5.89	2	2	0	0.635	2.13	2.278	0.784	1.318	1.533	0.952396	0.436796	0.488771	0.991314	0.941641	0.917313	19.66	17.42	63.9	8.41	18.04	1.28	245636	262632	73213.7	151973	176743	90444.9	115303	8.96	6.84	47.56	17.66	7.43
-4.40605e+17	FALSE	High	IsMasterProtein	22021E_unicycler_00164	Efflux pump membrane transporter BepE	0	15.272	3	3	6	3	1098	117.4	6.52	46	6.84	3	3	0	0.1	0.968	2.274	0.283	0.109	0.106	0.0117263	0.998518	0.521975	0.979754	0.227796	0.0599653	35.23	4.52	88.21	21.83	36.68	65.39	108829	255786	11218	12254.9	11916.9	31884.4	112482	31.31	2.86	73.38	22.02	32.6
-7.64016e+18	FALSE	Medium	IsMasterProtein	22021E_unicycler_02711	hypothetical protein	0.015	4.635	6	1	2	1	206	21	5.87	16	3.01	1	1	0	2.327	1.317	1.309	1.355	0.818	1.62	0.635268	0.971858	0.994431	0.979754	0.989724	0.837833	28.44	1.52	41.77	19.13	30.01	10.52	23536.9	23391.1	41584.2	14613.2	28949.7	24213.5	17866.8	8.16	17.26	20.4	0.6	9.62
-7.63233e+18	FALSE	Medium	None	22021E_unicycler_02922	Sensor protein RstB	0.038	2.993	2	1	3	1	394	42.9	7.44	21	1.66	1	1	0	1.189	0.8	1.471	0.634	0.384	0.513	0.963555	0.998518	0.982235	0.999634	0.983248	0.974966	33.85	5.71	27.32	24.12	24.3	61.14	37946.4	69768.4	56392.9	18193.8	24334.3	30068	47433.2	24.82	12.35	18.86	15.9	16.07
-4.0814e+18	FALSE	High	IsMasterProtein	22021E_unicycler_05519	sn-glycerol-3-phosphate import ATP-binding protein UgpC	0	52.047	16	5	43	4	356	38.6	6.39	393	50.12	5	5	0	1.194	1.539	2.271	0.46	0.506	0.714	0.966803	0.801618	0.416698	0.979754	0.983248	0.994306	18.09	5.13	0.62	27.59	22.55	48.7	820325	1.21049e+06	636342	269594	380796	245057	533055	24.11	2.24	6.53	32.69	28.17
1.58382e+18	FALSE	High	IsMasterProtein	22021E_unicycler_00921	Murein hydrolase activator NlpD	0	205.806	46	16	202	16	311	31.7	9.25	2099	248.63	15	16	0	1.994	1.884	2.264	2.859	2.215	2.428	0.279681	0.42565	0.272969	0.601331	0.566104	0.45079	14.14	25.91	10.77	0.78	8.96	7.92	7.60742e+06	9.14335e+06	8.05054e+06	8.94318e+06	9.80236e+06	1.15456e+07	4.03803e+06	8.23	19.25	5.04	5.96	3.32
5.11097e+18	FALSE	High	IsMasterProtein	22021E_unicycler_03329	Ureidoglycolate lyase	0	194.586	58	14	185	14	288	31.3	6.24	2383	337.14	14	14	0	1.568	2.776	2.243	0.971	6.84	5.522	0.845371	0.0834414	0.396614	0.979754	0.00795347	0.0139628	16.45	4.19	17.84	16.15	19.19	64.41	1.62748e+06	1.31547e+06	919195	4.01071e+06	3.23771e+06	569324	586371	13.18	1.55	14.48	12.9	15.75
-8.29611e+18	FALSE	High	IsMasterProtein	22021E_unicycler_05760	Citrate lyase subunit beta	0	42.539	16	5	23	4	290	30.8	6.55	221	10.12	5	4	0	2.386	2.777	2.242	1.444	3.037	3.097	0.384686	0.174401	0.52651	0.979754	0.176508	0.128331	15.51	18.56	8.31	23.38	11.41	38.41	625358	504906	537374	683839	697491	325254	225182	6.82	9.7	15.81	14.21	2.92
-7.62433e+18	FALSE	High	IsMasterProtein	22021E_unicycler_06911	Adenine deaminase	0.002	9.106	4	1	2	1	359	39.8	6.29	39	5.11	1	1	0	1.662	1.236	1.032	1.001	0.786	1.328	0.862103	0.997808	0.994431	0.979754	0.989724	0.961049	17.65	22.44	8.27	47.65	32.99	43.76	6646	5548.74	8940.86	4226.14	7141.08	5383.07	5378.32	0.67	36.6	23.79	28.19	15.03
1.07038e+18	FALSE	High	IsMasterProtein	22021E_unicycler_00905	Bacterioferritin	0	337.949	75	11	508	11	158	18.2	4.74	3539	664.26	11	10	0	1.463	2.535	2.233	4.918	5.198	3.369	0.759175	0.125278	0.281648	0.119521	0.0635572	0.0841781	15.98	6.81	3.85	1.48	13	0.8	2.9906e+07	2.63464e+07	1.72557e+07	6.13213e+07	3.97452e+07	5.80224e+07	1.17974e+07	20.89	12.29	2.16	7.23	6.55
5.77478e+18	FALSE	High	IsMasterProtein	22021E_unicycler_05171	hypothetical protein	0	47.308	28	4	23	4	196	21.5	6.33	393	52.71	4	4	0	2.376	2.438	2.231	1.143	1.659	2.321	0.612274	0.438534	0.767879	0.979754	0.823018	0.585417	5.74	15.78	45.26	27.52	58.93	30.91	134238	122806	130826	91322.4	127767	62956.2	55056.6	8.95	0.58	27.72	11.63	39.32
5.12e+18	FALSE	High	IsMasterProtein	22021E_unicycler_01494	hypothetical protein	0.001	13.206	15	2	7	2	164	17.8	10.21	52	4.38	2	2	0	2.944	1.473	2.23	2.11	1.144	1.002	0.615521	0.968497	0.826183	0.856039	0.983248	0.994306	75.28	62.3	55.76	38.49	77.66	8.43	4376.97	6625.54	8746.92	3400.35	2976.56	6268.71	2971.3	29.95	19.06	13.35	2.3	31.87
-7.59033e+18	FALSE	High	IsMasterProtein	22021E_unicycler_05216	hypothetical protein	0.002	9.267	12	1	2	1	119	12.7	6.73	42	2.02	1	1	0	1.657	1.094	1.039	0.461	1.188	1.072	0.864729	0.998518	0.994431	0.986777	0.962258	0.982895	26.82	37.85	48.21	32.94	16.69	225.65	36777.9	34933.4	55677.4	39924.1	36034.2	15498.6	33606.9	2.05	8.22	17.62	3.68	11.58
-6.40204e+18	FALSE	High	IsMasterProtein	22021E_unicycler_01117	hypothetical protein	0	207.559	79	15	176	15	201	21.1	5.05	1788	264.5	15	15	0	1.713	2.522	2.218	0.958	1.966	2.177	0.51915	0.0620147	0.263191	0.991314	0.723405	0.477433	13.22	16.08	11.71	15.66	4.6	30.36	1.40354e+07	1.23442e+07	9.53231e+06	1.09431e+07	1.21188e+07	5.33216e+06	5.56577e+06	7.91	10.61	6.48	10.21	0.29
-7.57804e+18	FALSE	High	IsMasterProtein	22021E_unicycler_06701	hypothetical protein	0.005	6.581	25	1	2	1	75	8.7	10.61	25	4.64	1	1	0
-7.57792e+18	FALSE	Medium	IsMasterProtein	22021E_unicycler_02353	Toxin YoeB	0.018	4.36	11	1	4	1	84	10.3	9	0	1.72	1	1	0
-5.7683e+18	FALSE	High	IsMasterProtein	22021E_unicycler_02972	hypothetical protein	0	59.789	27	7	23	7	290	32	7.94	104	27.06	7	7	0	1.623	2.316	2.218	1.018	1.493	1.625	0.822251	0.316505	0.606986	0.979754	0.89154	0.851569	8.64	13.88	8.86	16.83	6.57	18.85	564816	540970	395891	364217	396217	248313	243900	7.15	14.25	7.36	14.88	5.18
2.3864e+18	FALSE	High	IsMasterProtein	22021E_unicycler_00593	hypothetical protein	0.001	13.532	11	2	6	2	188	21.3	8.31	50	2.64	2	2	0	1.151	2.21	2.217	1.36	1.398	1.099	0.956661	0.641079	0.796751	0.979754	0.933007	0.982895	7.18	36.01	72.86	7.42	21.39	4.9	7488.42	7512.35	3900.73	4738.11	3723.01	4609.93	3388.63	1.89	41.49	69.21	15.74	11.58
4.21065e+18	FALSE	High	IsMasterProtein	22021E_unicycler_01424	Periplasmic serine endoprotease DegP	0	47.295	28	6	29	6	333	34.5	8.88	258	53.62	6	6	0	1.785	1.248	2.213	0.318	0.621	0.921	0.718833	0.9782	0.594481	0.979754	0.989724	0.994306	28.62	7.97	13.26	37.33	22.73	28.8	382333	678171	547021	190375	282072	97493.8	306413	35.8	1.86	21.91	43.27	30.57
4.36518e+18	FALSE	High	IsMasterProtein	22021E_unicycler_03889	Protein YceI	0	53.529	27	4	30	4	186	20.2	8.18	352	64.86	4	3	0	0.99	2.282	2.212	0.599	1.447	1.895	0.998418	0.312788	0.441437	0.989242	0.841493	0.582249	2.13	5.94	5.29	9.49	5.87	21.06	1.07101e+06	1.03797e+06	464611	678898	889189	281050	469279	3.67	7.28	6.67	7.41	3.96
-5.01407e+18	FALSE	High	IsMasterProtein	22021E_unicycler_06355	hypothetical protein	0	170.549	68	10	673	10	124	13.2	9.39	6407	601.08	10	10	0	1.839	1.557	2.207	1.57	1.827	1.908	0.295367	0.676191	0.285418	0.979754	0.852423	0.641332	4.63	17.77	13.6	13.39	19.06	48.45	1.02003e+08	1.44586e+08	1.20435e+08	1.19688e+08	1.24966e+08	1.02819e+08	6.54979e+07	4.09	16.51	13.24	12.4	17.71
-7.56865e+18	FALSE	High	IsMasterProtein	22021E_unicycler_04266	hypothetical protein	0.006	6.369	11	1	2	1	128	14.2	11.63	0	2.83	1	1	0	0.962	0.715	0.817	0.53	0.93	0.285	0.976715	0.998518	0.994431	0.989242	0.983883	0.793673	100.51	29.68	31.31	41.45	6.99	149.19	2274.1	2598.46	3056.42	2956.63	907.33	1683.98	3178.77	71.01	16.41	40.16	48.62	18.21
2.32956e+18	FALSE	High	IsMasterProtein	22021E_unicycler_08002	Cytochrome bd-I ubiquinol oxidase subunit 1	0	75.515	24	10	35	10	537	58.7	6.76	286	44.81	10	9	0	0.786	0.995	2.201	0.275	0.473	0.62	0.991272	0.998518	0.702476	0.979754	0.989724	0.994306	28.22	5.55	14.22	54.54	60.46	79.3	70336.6	155574	55519.8	33435.3	43795.8	19414	70672.3	38.78	7.74	0.5	59.93	64.18
-5.62574e+18	FALSE	High	IsMasterProtein	22021E_unicycler_05756	Acetyl-CoA:oxalate CoA-transferase	0	33.842	14	6	12	6	399	42.9	7.53	57	15.27	5	6	0	2.613	2.244	2.193	0.893	2.055	2.388	0.49717	0.52835	0.736481	0.979754	0.640048	0.583766	5.47	8.73	12.19	3.4	1.41	17.77	136067	133026	158463	124608	144810	54139	60648.4	2.02	1.08	4.38	3.99	5.88
-7.56662e+18	FALSE	High	IsMasterProtein	22021E_unicycler_03729	HTH-type transcriptional regulator GltC	0.003	8.008	5	1	2	1	303	33	9.85	42	3.32	1	1	0
-5.22502e+17	FALSE	High	IsMasterProtein	22021E_unicycler_07935	2,3-bisphosphoglycerate-dependent phosphoglycerate mutase	0	41.274	15	4	18	4	255	28.8	5.71	177	25.53	4	4	0	4.312	3.015	2.192	1.066	2.826	3.524	0.233737	0.288381	0.778224	0.979754	0.456012	0.284521	32.96	30.43	14.75	6.59	11.03	13.5	21498.1	15630.7	30747.6	20154.9	25127.2	7600.83	7130.75	35.27	23.76	18.77	1.44	5.66
4.4359e+18	FALSE	High	IsMasterProtein	22021E_unicycler_01944	hypothetical protein	0.002	9.672	3	2	4	2	964	104.3	7.94	20	2.04	1	2	0	6.367	13.413	2.192	0.679	45.638	49.949	0.190372	0.000203231	0.874589	0.998104	6.32312e-06	1.07929e-07	107.54	163.24	535.86	149.18	252.82	170.25	18774	3068.14	8911.53	63877.7	69912.6	950.105	1399.67	37.43	0.94	110.69	8.28	48.71
-6.66832e+18	FALSE	High	IsMasterProtein	22021E_unicycler_02453	hypothetical protein	0	24.961	23	3	8	3	159	17.6	9.23	82	7.43	3	3	0	2.859	2.273	2.191	0.689	3.766	4.09	0.460976	0.607927	0.760157	0.991314	0.208978	0.184935	32.86	0.67	12.6	8.81	6.61	67.36	85309.4	82216.2	107270	141323	153477	25855.5	37525.2	11.25	19.06	7.81	11.4	13.48
-8.83027e+17	FALSE	High	IsMasterProtein	22021E_unicycler_00549	hypothetical protein	0	57.967	32	5	25	5	147	16.4	5.33	273	46.44	4	5	0	0.518	2.172	2.187	1.504	2.84	2.606	0.717712	0.356253	0.472091	0.979754	0.310226	0.29738	18.28	12.46	41.56	35.48	37.22	36.85	1.06553e+06	1.0728e+06	253981	1.39333e+06	1.2786e+06	737773	490638	6.93	1.41	28.3	22.87	24.44
9.02032e+18	FALSE	High	IsMasterProtein	22021E_unicycler_00399	Cobalt-zinc-cadmium resistance protein CzcB	0	131.353	40	12	52	12	425	44.8	6.7	651	87.49	12	12	0	1.117	1.819	2.183	2.079	0.798	0.833	0.989306	0.6318	0.497594	0.768056	0.990082	0.999889	11.05	3.46	39.22	12.06	10.1	3.69	839104	1.00732e+06	515568	368131	384324	959326	461390	9	4.81	37.58	12.97	11.13
-8.43207e+18	FALSE	High	IsMasterProtein	22021E_unicycler_07316	Protease PrtS	0	130.731	34	11	70	11	357	38.9	6.24	893	128.88	10	11	0	2.152	2.775	2.181	1.505	14.669	23.773	0.456199	0.131637	0.573423	0.979754	8.55173e-05	1.15124e-07	4.47	42.34	28.15	45.59	44.32	20.4	959300	753980	744148	5.0715e+06	8.21935e+06	520464	345737	2.44	37.14	28.13	39.9	38.83
-7.3534e+18	FALSE	High	IsMasterProtein	22021E_unicycler_06041	Acylamidase	0	184.702	32	12	110	12	517	55	6.32	1615	194.41	12	12	0	1.024	1.996	2.178	0.389	0.803	1.092	0.996836	0.440457	0.434198	0.979754	0.990082	0.977186	13.15	12.89	8.38	48.9	51.57	46.4	1.17566e+06	1.28245e+06	603119	473111	643310	228948	588934	7.94	7.69	3.41	40.12	42.33
3.90705e+18	FALSE	High	IsMasterProtein	22021E_unicycler_02175	Menaquinone reductase	0	41.819	15	6	15	6	403	42.4	9.52	147	19.01	6	6	0	1.483	1.613	2.177	0.284	0.568	0.755	0.925072	0.86751	0.656434	0.979754	0.990082	0.999889	24.92	0.14	14.11	27.03	59.94	99.69	155003	209140	142505	54550.5	72582.7	27291.2	96075.7	12.4	11.35	2.21	14.36	43.08
6.94242e+18	FALSE	High	IsMasterProtein	22021E_unicycler_01723	Adenosylmethionine-8-amino-7-oxononanoate aminotransferase	0	223.926	41	15	212	15	463	50.2	7.08	2137	234.79	15	15	0	0.425	1.977	2.174	1.127	0.341	0.372	0.198253	0.379501	0.290569	0.979754	0.730799	0.624856	8.77	4.99	12.4	54.9	25.77	46.32	7.57977e+06	8.3316e+06	1.6305e+06	1.30879e+06	1.42659e+06	4.3215e+06	3.83309e+06	9.23	5.64	10.91	49.89	25.08
-7.5356e+18	FALSE	Medium	None	O76013	SWISS-PROT:O76013 Keratin, type I cuticular HA6 (Hair keratin, type I HA6)	0.03	3.465	1	1	4	0	467	52.2	4.94	51	0	1	1	3
-5.67294e+18	FALSE	High	IsMasterProtein	22021E_unicycler_04175	hypothetical protein	0	34.991	19	3	8	3	206	22.3	5.72	82	13.24	3	3	0	1.271	1.33	2.171	0.778	1.424	1.318	0.945367	0.969301	0.766516	0.985554	0.908966	0.947105	19.64	14.36	19.78	17.71	15.12	7.97	21627.8	35304.5	20671.5	23156.6	21431.5	12646.8	16260.3	33.49	1.77	3.36	1.4	1.06
-7.52309e+18	FALSE	Low	IsMasterProtein	22021E_unicycler_04071	Ribose import ATP-binding protein RbsA	0.068	1.861	1	1	1	1	506	54.2	7.37		0		1	0
3.96553e+17	FALSE	High	IsMasterProtein	22021E_unicycler_05799	3',5'-cyclic adenosine monophosphate phosphodiesterase CpdA	0	33.61	12	4	16	4	422	46.9	6.2	94	8.38	4	4	0	1.713	2.507	2.167	0.95	1.293	2.052	0.838511	0.403988	0.76378	0.979754	0.941641	0.704246	11.21	1.33	15.76	22.63	40.22	17.53	162762	140690	111209	83991.9	133268	61665.8	64935.2	12.28	0.36	13.34	22.93	38.54
1.57827e+18	FALSE	High	IsMasterProtein	22021E_unicycler_00951	hypothetical protein	0	86.687	75	8	89	8	77	9.1	6.13	411	117.65	7	8	0	3.092	2.414	2.167	1.074	4.667	3.72	0.0228802	0.215789	0.307352	0.979754	0.0714601	0.110274	47.01	8.75	35.73	21.16	22.9	62.46	4.80541e+06	4.31362e+06	6.15545e+06	9.28996e+06	7.40537e+06	2.13814e+06	1.99062e+06	42.26	7.8	32.63	19.47	21.07
4.09701e+18	FALSE	High	IsMasterProtein	22021E_unicycler_00969	High-affinity branched-chain amino acid transport ATP-binding protein LivF	0	28.798	20	5	21	5	234	25.2	7.23	144	17.87	4	5	0	1.936	1.331	2.158	1.135	0.49	0.491	0.635358	0.964156	0.573423	0.979754	0.983248	0.972177	2.47	27.04	20.49	42.92	14.32	10.81	308223	499631	448127	113405	113678	262725	231521	2.2	29.75	14.87	35.09	9.07
-8.92114e+18	FALSE	High	IsMasterProtein	22021E_unicycler_07537	hypothetical protein	0	58.924	51	4	47	4	117	11.9	9.36	503	46.04	4	4	0	2.35	2.562	2.155	1.028	1.91	2.455	0.280106	0.181111	0.424377	0.979754	0.745588	0.400157	10.71	10.94	40.8	16.91	30.91	23.92	2.47419e+06	2.08064e+06	2.26873e+06	1.84444e+06	2.37053e+06	992180	965541	28.28	28.07	0.43	22.58	9.59
6.01961e+18	FALSE	High	IsMasterProtein	22021E_unicycler_01216	Glyoxylate/hydroxypyruvate reductase A	0	46.631	20	4	20	4	311	34	6.46	269	40.61	4	4	0	0.334	1.719	2.152	0.806	2.191	1.695	0.922808	0.815525	0.767879	0.979754	0.635974	0.807916	16.25	16.67	220.78	32.93	37.15	9.3	18002.8	22541.5	3495.1	22953.7	17750.9	8445.35	10474.1	19.29	18.89	104.11	3.71	0.21
6.05241e+18	FALSE	High	IsMasterProtein	22021E_unicycler_03243	D-xylose-binding periplasmic protein	0	529.89	74	28	1301	28	341	36	9.11	11174	1843.34	27	26	0	1.648	2.482	2.152	0.97	2.046	2.14	0.51424	0.137071	0.311207	0.999634	0.759433	0.49071	17.07	12.23	1.11	18.91	12.99	50.47	4.87014e+08	4.22096e+08	3.23285e+08	4.01408e+08	4.19902e+08	1.90277e+08	1.96184e+08	15.22	10.66	2.02	16.94	11.38
-3.89903e+18	FALSE	High	IsMasterProtein	22021E_unicycler_06304	Formate dehydrogenase H	0	72.221	10	9	32	9	995	110.3	8.48	192	22.07	8	9	0	2.172	2.06	2.151	1.06	1.476	2.086	0.472376	0.493542	0.626129	0.979754	0.88639	0.477473	11.3	6.98	9.92	40.39	36.81	34.51	609706	636669	642930	436928	617418	313809	295971	18.86	1.54	17.57	44.68	41.68
-3.08549e+18	FALSE	High	IsMasterProtein	22021E_unicycler_03557	hypothetical protein	0	52.256	20	6	39	6	329	34.5	9.66	178	35.55	6	6	0	0.796	1.858	2.146	1.026	1.367	1.588	0.950666	0.551175	0.419168	0.979754	0.96687	0.844055	15.08	12.96	40.4	12.29	2.82	15.64	1.95792e+06	2.2624e+06	838459	1.44129e+06	1.67416e+06	1.08184e+06	1.054e+06	6.03	4.03	29.32	3.39	5.62
5.87991e+18	FALSE	High	IsMasterProtein	22021E_unicycler_07838	General stress protein 69	0	56.439	21	5	50	5	276	30	7.55	767	67.38	5	4	0	1.109	1.98	2.143	0.4	0.918	1.315	0.991993	0.466821	0.311518	0.979754	0.990082	0.968534	9.02	9.82	2.17	49.3	46.41	61.51	2.8741e+06	3.11066e+06	1.61004e+06	1.33334e+06	1.90882e+06	580897	1.45172e+06	4.11	4.87	6.56	40.54	38.12
-7.98922e+18	FALSE	High	IsMasterProtein	22021E_unicycler_05859	Acetophenone carboxylase delta subunit	0	18.916	7	2	6	2	561	60.4	5.64	38	8.79	2	2	0	1.088	1.974	2.139	1.027	2.858	2.274	0.960729	0.716534	0.810806	0.979754	0.473435	0.583035	77.05	65.32	114.81	63.84	58.31	83.05	11309.5	12256.4	6233.02	16374.7	13028.7	5881.79	5729.58	18.41	8.42	46.9	7.13	2.25
-4.87426e+18	FALSE	High	IsMasterProtein	22021E_unicycler_05836	hypothetical protein	0	80.394	32	7	37	7	332	34.2	9.74	382	62.49	7	7	0	1.068	2.11	2.133	0.488	1.181	1.664	0.996836	0.39357	0.386847	0.979754	0.983248	0.809377	6.12	6.46	7.48	20.67	16.43	11.45	2.62541e+06	2.6535e+06	1.32901e+06	1.46928e+06	2.07071e+06	607542	1.24426e+06	2.14	2.48	3.44	23.13	19.21
2.80322e+18	FALSE	High	IsMasterProtein	22021E_unicycler_01192	D-amino acid dehydrogenase 1	0	22.972	10	3	20	3	403	42.6	8.73	68	4.59	3	3	0	1.995	2.244	2.13	0.13	1.191	1.337	0.675888	0.364938	0.603471	0.326963	0.983248	0.963555	18.76	12.57	3.03	56.82	45.86	59.72	402143	381564	357371	213388	239576	23363.8	179176	24.36	5.22	3.87	56.4	47.87
4.32133e+18	FALSE	High	IsMasterProtein	22021E_unicycler_08117	Urocanate hydratase	0	106.191	24	10	44	9	560	60.2	6.61	363	59.31	10	10	0	1.023	2.364	2.127	0.572	3.345	5.69	0.996836	0.327803	0.641761	0.989242	0.178596	0.0037144	7.82	0.3	20.14	44.58	36.05	0.69	341722	307533	147922	483690	822700	82647.2	144583	5.77	1.39	20.69	39.18	31.82
7.14781e+18	FALSE	High	IsMasterProtein	22021E_unicycler_06489	Aliphatic amidase	0	139.094	43	14	83	14	345	38.3	6.19	490	109.61	13	14	0	3.397	2.597	2.127	1.335	3.982	2.965	0.029699	0.167019	0.423164	0.979754	0.132264	0.245066	10.27	11.77	4.92	13.22	21.76	37.88	3.13388e+06	2.56625e+06	4.09861e+06	4.80469e+06	3.57729e+06	1.61113e+06	1.20661e+06	3.12	4.54	1.98	5.91	13.96
-8.44941e+18	FALSE	High	IsMasterProtein	22021E_unicycler_03141	Bifunctional cytochrome P450/NADPH--P450 reductase	0	607.218	54	51	306	51	1073	119.2	6.27	3227	461.11	48	49	0	1.44	2.098	2.126	0.258	0.485	0.774	0.747016	0.266332	0.337565	0.634593	0.953721	0.994306	20.54	4.5	13.84	34.98	31.76	90.04	1.8922e+07	1.91775e+07	1.29906e+07	4.37678e+06	6.97791e+06	2.32458e+06	9.01941e+06	22.63	7.58	9.87	35.58	32.76
-5.53433e+18	FALSE	High	IsMasterProtein	22021E_unicycler_03222	hypothetical protein	0	191.893	85	8	673	8	107	11.9	6.64	4573	534.56	8	8	0	1.532	2.461	2.119	0.93	4.596	3.668	0.645285	0.143575	0.32744	0.998815	0.101228	0.0540585	24.91	12.8	23.6	23.34	39.19	40.66	1.7524e+08	1.50903e+08	1.09111e+08	3.27296e+08	2.61174e+08	6.62511e+07	7.12125e+07	10.23	1.21	9.01	8.76	23.34
-1.35086e+18	FALSE	High	IsMasterProtein	22021E_unicycler_04850	Cytochrome P450 107B1	0.001	12.528	6	2	4	2	417	46.4	6.54	37	5.09	2	2	0	3.198	2.181	2.117	1.432	0.582	1.129	0.558818	0.755336	0.883793	0.979754	0.990082	0.987047	3.13	22.69	2.19	70.33	20.24	4.04	3631.13	3523.96	5324.83	968.969	1879.24	2383.43	1664.83	5.94	12.59	6.84	53.13	27.82
-7.45025e+18	FALSE	High	IsMasterProtein	22021E_unicycler_07578	hypothetical protein	0.001	13.925	4	1	10	1	205	22.5	7.25	103	14.75	1	1	0	0.924	0.623	1.234	0.43	0.294	0.404	0.987836	0.959082	0.970749	0.979754	0.688412	0.665478	15.43	2.79	5.26	40.93	1.23	57.42	810093	1.6031e+06	1.20067e+06	382403	525581	558181	1.29955e+06	25.62	8.54	16.16	47.82	12.36
-6.41843e+18	FALSE	High	IsMasterProtein	22021E_unicycler_00478	Disulfide-bond oxidoreductase YfcG	0	85.062	37	7	60	7	201	22.6	7.34	530	83.24	7	7	0	0.327	2.054	2.114	0.391	0.965	1.26	0.48573	0.500539	0.628805	0.979754	0.983883	0.972321	4.84	1.07	89.79	32.88	24.89	36.03	326577	336139	52013.9	153494	200417	62197.6	159021	7.32	3.73	75.22	28.03	20.77
4.92911e+18	FALSE	High	IsMasterProtein	22021E_unicycler_02648	Thiol-disulfide oxidoreductase ResA	0	273.502	67	12	317	12	216	23.5	5.25	3825	573.57	12	11	0	1.24	2.735	2.113	0.508	4.595	4.974	0.947619	0.0603822	0.266501	0.979754	0.101228	0.0101534	16.86	15.93	24.87	1.62	11.47	14.88	1.68341e+07	1.30063e+07	7.63472e+06	2.82826e+07	3.06159e+07	3.12917e+06	6.15477e+06	7.94	7.06	15.46	9.63	2.83
5.70672e+18	FALSE	High	IsMasterProtein	22021E_unicycler_03346	hypothetical protein	0	98.13	19	9	51	9	662	74	10.32	749	81.52	8	9	0	1.421	2.256	2.11	0.387	0.746	1.44	0.938117	0.460286	0.732753	0.979754	0.990082	0.94177	35.15	16.68	2.64	52.64	55.13	63.22	195267	182645	123014	64575.2	124631	33490.5	86557.2	38.96	22.46	9.28	41.21	43.25
4.87242e+18	FALSE	High	IsMasterProtein	22021E_unicycler_01848	Leu/Ile/Val-binding protein homolog 3	0	158.367	50	11	70	10	387	40.6	9.32	851	132.92	11	11	0	1.207	2.089	2.108	0.679	1.765	2.114	0.965307	0.41711	0.51264	0.999223	0.733417	0.557131	15.1	9.56	4	19.69	5.6	38.51	1.15944e+06	1.17033e+06	670242	979842	1.17363e+06	376985	555096	4.37	0.9	6.19	28.35	4.66
7.92874e+18	FALSE	High	IsMasterProtein	22021E_unicycler_07779	Carbon starvation protein A	0.004	7.392	3	2	4	2	687	73.3	9.04	34	2.63	2	2	0	2.315	0.954	2.107	0.22	0.129	0.299	0.418732	0.998518	0.593344	0.627055	0.182974	0.675099	60.99	14.11	55.83	85.09	22.89	116.95	219108	483773	531345	29663.2	68707.2	50510.3	229566	64.72	26.37	61.05	79.89	34.31
-4.39949e+18	FALSE	High	IsMasterProtein	22021E_unicycler_04830	Membrane-bound lytic murein transglycosylase B	0	97.501	36	11	41	11	383	41.3	5.49	422	62.49	10	11	0	1.73	1.554	2.103	0.87	1.095	1.227	0.743736	0.847317	0.596821	0.989242	0.983248	0.972321	1.74	7.31	5.2	0.61	4.85	9.86	568713	769340	633156	400577	448811	318520	365910	9.62	1.01	12.9	8.55	12.57
-1.58523e+18	FALSE	High	IsMasterProtein	22021E_unicycler_01143	2-dehydropantoate 2-reductase	0	212.949	62	12	295	12	301	31.7	6.54	2613	202.59	12	12	0	1.362	1.978	2.102	0.487	0.776	0.939	0.820078	0.356861	0.337565	0.979754	0.989811	0.999889	3.68	1.78	11.56	23.74	39.22	46.78	8.45304e+07	8.98059e+07	5.82131e+07	3.31655e+07	4.01446e+07	2.08318e+07	4.27333e+07	3.7	1.51	10.8	22.55	36.34
-7.42368e+18	FALSE	High	IsMasterProtein	22021E_unicycler_05471	hypothetical protein	0.002	8.658	7	1	2	1	161	17.1	5.83	29	2.05	1	1	0	1.903	1.423	1.472	1.347	0.674	1.28	0.780636	0.954964	0.979089	0.979754	0.990082	0.962949	5.39	28.14	8.86	57.74	12.83	16.07	49560.4	51256.5	66278.3	23464	44558.7	46915	34820.7	12.37	19.3	1.18	44.9	4.96
-6.81153e+18	FALSE	High	IsMasterProtein	22021E_unicycler_03314	Leu/Ile/Val/Thr-binding protein	0	501.024	72	29	628	29	390	42.7	9.01	6794	917.52	28	28	0	2.628	2.647	2.097	0.581	3.297	3.429	0.015974	0.0996323	0.340809	0.979754	0.296117	0.0753201	10.22	7.47	1.52	12.41	13.47	14.85	1.0261e+08	8.13003e+07	1.01873e+08	1.27818e+08	1.32947e+08	2.25369e+07	3.87711e+07	4.82	2.2	3.47	16.67	17.66
4.67339e+18	FALSE	High	IsMasterProtein	22021E_unicycler_06268	Trans-aconitate 2-methyltransferase	0	55.885	35	6	25	6	210	22.9	6.33	414	35.48	6	5	0	1.175	3.299	2.097	0.515	2.316	2.512	0.973238	0.0770183	0.605206	0.979754	0.523851	0.445608	13.92	20.27	20.86	6.55	22.28	12.67	552009	350884	196717	387634	420436	86214.4	167348	2.17	8.18	30.44	4.84	10.07
4.58756e+18	FALSE	High	IsMasterProtein	22021E_unicycler_04855	Ferredoxin-6	0	24.927	25	3	9	3	106	11.4	4.7	109	9.28	3	2	0	1.428	1.772	2.095	1.31	1.458	1.287	0.938117	0.783398	0.736481	0.979754	0.921338	0.972321	29.79	31.84	37.72	17.64	27.81	39.78	164111	194027	132212	135008	119206	121307	92598.7	5.76	7.67	13.1	5.68	3.91
-7.41569e+18	FALSE	High	IsMasterProtein	22021E_unicycler_01681	Outer membrane protein A	0.001	13.492	6	1	6	1	203	21.9	8.91	28	0	1	1	0	1.938	1.371	0.813	2.006	1.653	1.63	0.76219	0.964156	0.994431	0.908013	0.829096	0.844578	12.01	81.4	5.88	5.89	17.72	25.22	40784.5	24179.1	57661.9	49192.1	48488	59699.3	29754.8	25.52	78.55	19.84	8.73	2.5
-7.41399e+18	FALSE	High	None	P12035	SWISS-PROT:P12035 Tax_Id=9606 Gene_Symbol=KRT3 Keratin, type II cytoskeletal 3	0.006	6.242	1	1	4	0	629	64.5	6.48	0	4.69	1	1	0
-8.45087e+18	FALSE	High	IsMasterProtein	22021E_unicycler_03973	Protein-methionine-sulfoxide reductase catalytic subunit MsrP	0	225.246	49	18	248	18	332	36.9	9.31	1726	379.79	17	17	0	2.195	2.276	2.093	0.747	0.61	0.804	0.0804673	0.203429	0.343147	0.979754	0.983248	0.994306	4.74	3.76	7.17	41.44	25.71	34.23	9.50124e+07	8.73565e+07	9.16274e+07	2.54686e+07	3.35595e+07	3.11997e+07	4.17433e+07	7.18	6.25	9.49	35.58	21.57
-5.38114e+18	FALSE	High	IsMasterProtein	22021E_unicycler_06618	Transcriptional activator protein AnoR	0	35.361	24	4	9	4	236	26.8	9.35	214	24.16	3	4	0	0.58	1.421	2.093	0.652	0.189	0.313	0.934403	0.923586	0.634243	0.998104	0.584202	0.73289	18.02	12.15	14.46	39.7	23.54	92.45	209106	307890	85308.9	27776.7	46004.5	95917.5	147113	11.17	5.63	7.81	30.97	16.33
-7.39878e+18	FALSE	High	IsMasterProtein	22021E_unicycler_04926	Glycyl-glycine endopeptidase ALE-1	0.006	6.37	8	1	2	1	179	19.6	6.64	16	2.82	1	1	0	1.432	2.32	1.89	0.275	1.936	3.836	0.94249	0.701686	0.934546	0.979754	0.789643	0.288001	79.85	50.04	21.36	82.98	10.33	446.82	3364.97	2740.8	2076.52	2807.5	5563.07	399.239	1450.23	34.19	8.84	17.62	36.64	27.8
-4.17764e+18	FALSE	High	IsMasterProtein	22021E_unicycler_03344	C4-dicarboxylate TRAP transporter large permease protein DctM	0	34.744	7	5	12	5	657	69.2	6.15	101	12.64	5	5	0	0.719	1.108	2.091	0.142	0.158	0.307	0.969461	0.998518	0.680977	0.588377	0.462763	0.755849	33.25	1.12	25.01	91.59	50.96	109.09	110602	208755	71732.7	15808.4	30688.5	14198.8	99817.6	44.57	15.69	9.05	84.37	58.63
-8.80885e+18	FALSE	High	IsMasterProtein	22021E_unicycler_08022	L-arabinose transport system permease protein AraP	0.001	13.588	7	2	11	2	296	33	7.21	69	6.58	2	2	0	1.639	1.055	2.088	0.172	0.279	0.557	0.822251	0.998518	0.627689	0.423444	0.793503	0.972321	51.56	4.17	31.88	112.67	65.94	209.99	241708	478242	375454	63923.9	127636	39438	229062	46.07	4.4	29.32	85.3	57.11
-7.38538e+18	FALSE	Low	IsMasterProteinCandidate	22021E_unicycler_04341	Linear gramicidin synthase subunit B	0.064	1.973	1	1	1	1	1817	199.4	6.83		0		1	0
8.16865e+18	FALSE	High	IsMasterProtein	22021E_unicycler_00093	hypothetical protein	0	226.597	29	19	147	19	706	75.4	4.86	1647	149.54	19	19	0	1.333	1.605	2.085	0.951	1.064	1.113	0.938117	0.769168	0.35243	0.989242	0.983883	0.987047	5.21	8.21	12.82	6.71	8.2	5.61	2.93256e+06	3.80974e+06	2.43582e+06	1.94318e+06	2.03434e+06	1.73664e+06	1.82706e+06	9.88	2.9	17.05	11.3	2.89
-4.63915e+18	FALSE	High	IsMasterProtein	22021E_unicycler_01916	hypothetical protein	0	176.337	46	11	122	11	334	34.7	9.35	2098	264.81	11	11	0	0.992	2.641	2.083	1.591	8.753	10.787	0.996836	0.212663	0.681189	0.979754	0.00152322	9.88814e-05	15.64	38.07	10.7	7.91	10.38	8.36	707621	558095	265780	2.34565e+06	2.89063e+06	426443	267971	9.56	30.14	4.88	2.23	4.58
-7.37251e+18	FALSE	High	IsMasterProtein	22021E_unicycler_02322	Nicotinamide-nucleotide amidohydrolase PncC	0.01	5.431	6	1	4	1	167	17.8	7.59	29	0	1	1	0
-7.37143e+18	FALSE	Medium	IsMasterProtein	22021E_unicycler_03138	hypothetical protein	0.011	5.307	10	1	6	1	122	13.2	5.96	32	8.17	1	1	0	1.24	1.457	1.087	1.06	1.817	1.602	0.962402	0.829772	0.994431	0.979754	0.812347	0.843849	10.79	6.47	12.31	35.6	25.85	59.08	1.28365e+06	957285	1.09256e+06	1.601e+06	1.41161e+06	934001	880960	8.56	4.45	9.99	31.39	22.62
-3.36122e+18	FALSE	High	IsMasterProtein	22021E_unicycler_05324	hypothetical protein	0	25.606	10	3	10	3	326	34.6	9.23	161	16.95	3	3	0	1.578	1.118	2.078	0.148	0.228	0.367	0.809188	0.998518	0.686471	0.211495	0.530637	0.792459	17.72	8.6	8.01	52.99	8.61	205.66	340815	633558	481229	69601.5	111773	45152.1	304956	34.12	25.85	10.29	62.78	25.86
-7.36388e+18	FALSE	Medium	IsMasterProtein	22021E_unicycler_00456	hypothetical protein	0.018	4.385	1	1	2	1	576	63.2	10.3	0	2.07	1	1	0
5.99339e+18	FALSE	High	IsMasterProtein	22021E_unicycler_02666	Benzoate--CoA ligase	0	131.547	23	13	85	13	516	56.2	7.06	535	55.93	12	13	0	1.869	2.055	2.077	0.488	0.884	0.9	0.408204	0.307778	0.311074	0.979754	0.990082	0.999889	24.31	8.58	12.3	20.82	68.81	45.62	6.3707e+06	6.43917e+06	5.79385e+06	2.73964e+06	2.79035e+06	1.51265e+06	3.09968e+06	19.91	5.13	8.66	16.67	57.01
4.39259e+18	FALSE	High	IsMasterProtein	22021E_unicycler_01220	Periplasmic dipeptide transport protein	0	188.063	37	19	140	18	540	58.5	8.91	1403	221.29	17	18	0	1.218	1.859	2.067	0.402	0.95	1.648	0.956661	0.510659	0.379604	0.979754	0.989724	0.873865	10.3	4.8	3.96	47.47	48.78	57.29	6.70199e+06	7.45433e+06	4.39253e+06	3.42584e+06	5.94297e+06	1.4499e+06	3.60577e+06	6.48	7.9	0.44	40.09	41.17
-8.68293e+18	FALSE	High	IsMasterProtein	22021E_unicycler_03554	hypothetical protein	0	191.177	55	13	87	13	319	32.8	8.65	1060	161.91	13	12	0	1.036	1.833	2.064	0.978	1.302	1.338	0.996836	0.574624	0.378076	0.989242	0.974496	0.972321	3.57	3.68	6.51	5.18	1.34	4.63	4.43858e+06	4.99871e+06	2.50873e+06	3.15291e+06	3.23897e+06	2.36716e+06	2.42162e+06	5.17	1.75	4.44	6.7	3.04
-3.4259e+18	FALSE	High	IsMasterProtein	22021E_unicycler_01098	hypothetical protein	0	78.332	84	6	179	6	79	8.4	6.54	1482	85.08	6	6	0	1.563	2.215	2.063	0.915	2.566	2.375	0.664723	0.156667	0.314671	0.998104	0.508265	0.372251	13.51	4.98	0.82	21.93	13.64	30.92	1.31681e+07	1.22624e+07	9.29101e+06	1.52543e+07	1.41219e+07	5.43836e+06	5.9451e+06	15.7	1.84	3.69	23.53	15.83
5.76073e+18	FALSE	High	IsMasterProtein	22021E_unicycler_00523	hypothetical protein	0	34.419	16	6	19	6	412	45.2	8.88	157	22.43	6	5	0	3.311	2.388	2.062	1.704	1.154	1.618	0.108309	0.324214	0.634272	0.975704	0.983248	0.869749	28.56	12.09	19.55	25.42	20.66	16.71	368054	317764	510192	177776	249382	262613	154100	16.08	0.6	7.66	13.16	8.7
-7.32978e+18	FALSE	High	IsMasterProtein	22021E_unicycler_04923	hypothetical protein	0.001	10.171	11	1	2	1	203	22.9	5.34	62	6.16	1	1	0	1.295	1.088	0.748	1.377	1.333	0.643	0.956661	0.998518	0.994431	0.979754	0.953721	0.994306	50.91	200.38	84.57	322.49	90.22	207.97	1869.96	1285.56	2224.56	2289.75	1104.7	2364.91	1717.96	61.75	41.77	36.19	86.74	31.82
-6.36904e+18	FALSE	High	IsMasterProtein	22021E_unicycler_06168	Taurine import ATP-binding protein TauB	0	26.478	10	2	10	2	282	31.9	9.36	164	20.88	2	2	0	0.788	1.253	2.061	0.265	0.414	0.749	0.996836	0.995821	0.858653	0.979754	0.983883	0.999889	48.99	27.65	30.08	28.85	6.52	104.6	6397.55	10521.3	4023.38	2113.23	3825.44	1350.45	5104.62	57.59	10.99	13.25	12.11	8.98
-9.18811e+18	FALSE	High	IsMasterProtein	22021E_unicycler_00845	Isocitrate lyase	0	473.181	51	29	729	29	439	48.4	6.02	6739	935.38	28	28	0	6.655	2.359	2.06	0.569	4.168	4.707	2.03511e-09	0.174401	0.362177	0.979754	0.146716	0.011593	9.3	4.44	4.4	25.85	12.55	28.3	8.2935e+07	7.24425e+07	2.34008e+08	1.4656e+08	1.65515e+08	1.99904e+07	3.51633e+07	12.86	8.26	8.21	28.18	15.92
-7.31843e+18	FALSE	Medium	IsMasterProtein	22021E_unicycler_07446	hypothetical protein	0.012	4.909	8	1	2	1	172	18.8	7.97	0	0	1	1	0
-1.63172e+18	FALSE	High	IsMasterProtein	22021E_unicycler_01995	Catalase HPII	0	438.913	56	34	278	33	726	80.2	7.14	2728	473.37	34	34	0	1.637	2.463	2.06	1.352	3.646	3.007	0.647056	0.0828794	0.353742	0.979754	0.220957	0.180861	26.89	4.33	24.22	25.33	20.7	44.71	1.26142e+07	1.05509e+07	8.38074e+06	1.8669e+07	1.54002e+07	6.92276e+06	5.12101e+06	25.46	4.36	23.03	24.04	19.78
-9.23905e+17	FALSE	High	IsMasterProtein	22021E_unicycler_02131	hypothetical protein	0	111.003	28	8	57	8	449	46.6	6.99	560	113.12	8	8	0	1.968	1.688	2.06	1.396	1.251	1.48	0.541497	0.670673	0.440298	0.979754	0.983248	0.916337	13.52	18.09	4.26	17.03	19.9	41.86	2.32915e+06	2.84313e+06	2.71527e+06	1.72589e+06	2.04246e+06	1.92691e+06	1.37992e+06	5.56	1.23	14.33	2.24	0.48
-7.31331e+18	FALSE	Medium	IsMasterProtein	22021E_unicycler_02810	hypothetical protein	0.017	4.478	20	1	3	1	50	5	4.07	89		1		0
-7.30106e+18	FALSE	Medium	IsMasterProtein	22021E_unicycler_08057	Membrane-bound lytic murein transglycosylase F	0.028	3.584	5	1	2	1	311	33.4	9.67	0	0	1	1	0
-8.58231e+18	FALSE	High	IsMasterProtein	22021E_unicycler_00676	hypothetical protein	0	57.155	30	7	14	7	336	35.3	9.23	142	29.2	7	7	0	1.825	2.014	2.059	0.618	1.149	1.487	0.755225	0.521834	0.628805	0.989242	0.983248	0.917313	5.87	14.9	6.59	29.42	7.43	49.85	381094	389768	345420	217496	281531	117006	189268	0.92	9.5	10.94	32	11.73
-7.28707e+18	FALSE	High	IsMasterProtein	22021E_unicycler_04346	Linear gramicidin dehydrogenase LgrE	0.001	12.985	5	1	4	1	247	26.5	5.45	51	6.35	1	1	0	0.201	0.133	0.266	0.066	0.125	0.143	0.647422	0.0355776	0.51264	0.0646657	0.48019	0.217335	4.44	2.01	0.93	154.25	81.09	136.27	2085.75	4161.54	3143.79	1962.48	2242.11	1028.87	15649.1	6.25	8.56	9.59	96.65	75.64
-8.35607e+18	FALSE	High	IsMasterProtein	22021E_unicycler_02675	hypothetical protein	0	18.491	13	2	4	2	229	24.7	9.29	52	4.46	2	2	0	1.025	0.555	2.053	3.848	5.063	2.88	0.980667	0.968497	0.90718	0.350606	0.174784	0.537323	72.23	286.17	626.98	165.99	225.13	189.33	778.481	2877.8	1437.28	7098.08	4037.29	5394.45	1402	127.19	55.25	115.62	5.07	28.68
2.05464e+18	FALSE	High	IsMasterProtein	22021E_unicycler_06389	hypothetical protein	0	99.583	29	8	54	8	323	34.6	9.07	528	70.78	8	8	0	0.692	2.175	2.053	0.329	1.461	2.606	0.934869	0.374016	0.563484	0.979754	0.832483	0.311735	1.11	8.31	14.17	42.33	38.28	64.08	1.05219e+06	993181	334888	707119	1.26094e+06	159223	483851	2.19	9.04	14.58	37.77	34.29
-7.26535e+18	FALSE	High	IsMasterProtein	22021E_unicycler_01556	Quinolinate synthase A	0	31.391	12	3	24	1	371	39.7	6.54	43	6.53	3	2	0
-2.30734e+18	FALSE	High	IsMasterProtein	22021E_unicycler_05757	hypothetical protein	0	88.361	35	9	56	9	326	34.2	9.55	776	93.84	9	9	0	1.093	2.147	2.051	0.643	1.431	1.748	0.995632	0.374265	0.4815	0.989242	0.925712	0.759893	4.66	9.58	19.23	8.15	0.17	7.28	2.32228e+06	2.21923e+06	1.18232e+06	1.54765e+06	1.89133e+06	695574	1.0818e+06	0.16	4.84	13.96	12.03	4.44
-7.26187e+18	FALSE	Low	None	22021E_unicycler_00611	Probable enoyl-CoA hydratase echA8	0.075	1.792	2	1	9	1	262	27.2	6.93	41		1		0	1.611	0.707	0.67	1.412	0.618	0.933	0.548657	0.998518	0.993477	0.979754	0.983883	0.999889	35.78	30.86	31.62	81.61	68.25	58	4.58836e+06	4.34818e+06	1.04551e+07	4.00916e+06	6.0555e+06	9.16686e+06	6.49014e+06	2.43	7	6.29	37.24	26.46
-7.25653e+18	FALSE	Medium	None	O76014	SWISS-PROT:O76014 Keratin, type I cuticular HA7 (Hair keratin, type I HA7)	0.03	3.465	1	1	4	0	471	53.1	5.34	51	0	1	1	0
4.98444e+17	FALSE	High	IsMasterProtein	22021E_unicycler_03166	hypothetical protein	0	35.504	13	3	10	3	371	38.6	6.8	169	18.08	3	3	0	1.286	1.674	2.05	1.266	0.142	0.191	0.947619	0.839419	0.818667	0.979754	0.525162	0.380385	35.52	37.8	13.13	2.41	28.55	45.51	52651.3	64485.2	40444.6	4457.88	6007.98	39821.5	31451.6	10.34	12.43	10.68	25.23	3.86
1.78892e+18	FALSE	High	IsMasterProtein	22021E_unicycler_06445	hypothetical protein	0	89.181	91	5	77	5	64	6.9	4.54	935	95.83	5	5	0	1.405	4.171	2.047	0.994	6.309	6.992	0.934307	0.00811302	0.468096	0.979754	0.0119492	0.00290806	4.57	15.41	7.04	5.78	14.67	53.81	5.19016e+06	2.54742e+06	1.74793e+06	7.8502e+06	8.6996e+06	1.23682e+06	1.24431e+06	13.58	3.3	24.44	23.28	4
-7.02277e+18	FALSE	High	IsMasterProtein	22021E_unicycler_08109	hypothetical protein	0	62.093	40	5	32	5	209	22.9	5.94	444	73.6	5	5	0	0.95	2.293	2.042	0.48	4.445	6.163	0.999778	0.326143	0.656283	0.979754	0.0516176	0.00677058	4.23	8.28	13.35	26.27	12.09	16.75	543061	483699	224942	1.05266e+06	1.4595e+06	113763	236832	0.79	4.65	9.46	27.8	14.71
-1.43296e+18	FALSE	High	IsMasterProtein	22021E_unicycler_07851	Curved DNA-binding protein	0	181.447	57	14	94	14	323	35.9	6.93	1352	149.8	14	14	0	1.384	1.843	2.039	1.267	2.376	2.331	0.93491	0.528455	0.513781	0.979754	0.464647	0.430375	24.22	7.74	3.5	26.54	9.06	40.24	1.39744e+06	1.5455e+06	1.04906e+06	1.80146e+06	1.76702e+06	960264	758137	19.32	3.83	6.89	21.46	5.08
-7.78601e+18	FALSE	High	IsMasterProtein	22021E_unicycler_06154	2-haloacrylate reductase	0	32.562	17	4	18	4	323	34.4	6.89	65	17.69	4	4	0	2.598	2.428	2.035	1.9	1.465	1.857	0.697164	0.658268	0.911068	0.979754	0.921139	0.878998	19.65	85.08	32.56	16.98	2.14	72.26	3209.75	2689.84	3435.07	1936.14	2455.59	2511.93	1322.04	8.11	62.15	20.11	5.59	8.52
-7.22881e+18	FALSE	Medium	IsMasterProtein	22021E_unicycler_07123	Long-chain-fatty-acid--CoA ligase	0.014	4.829	2	1	2	1	555	60.6	6.3	0	2.62	1	1	0	1.906	1.145	2.038	0.671	1.827	1.503	0.833578	0.998518	0.90718	0.997404	0.812347	0.961049	6.3	120.4	180.06	85.11	9.92	192.51	1627.78	2897.79	2709.45	2597.64	2136	954.195	1421.56	100.27	14.18	25.53	40.71	91.97
-8.97497e+18	FALSE	High	IsMasterProtein	22021E_unicycler_06500	Acrylyl-CoA reductase AcuI	0	150.944	38	11	77	11	326	34.2	7.47	1060	155.49	10	11	0	1.195	1.738	2.033	0.647	1.042	1.246	0.975223	0.657666	0.448962	0.989242	0.989724	0.972321	2.52	3.76	8.25	7.43	6.72	12.04	2.52866e+06	2.95776e+06	1.73854e+06	1.51641e+06	1.8122e+06	941810	1.45497e+06	2.15	3.33	7.6	6.82	6.15
-2.94213e+18	FALSE	High	IsMasterProtein	22021E_unicycler_00308	hypothetical protein	0	26.316	10	3	16	3	392	41	9.51	77	11.19	3	3	0	1.047	1.361	2.032	0.433	0.62	0.925	0.991272	0.977092	0.795739	0.979754	0.996159	0.994306	6.45	1.74	33.37	24.52	19.09	24.38	95262.9	142212	73231.9	43347.5	64725.8	30327	69970.9	0.78	5.26	24.4	29.76	24.82
-7.34373e+18	FALSE	High	IsMasterProtein	22021E_unicycler_00672	hypothetical protein	0.001	13.196	5	2	5	2	318	33.1	9.29	20	2.55	2	2	0	3.132	2.237	2.029	0.96	1.07	2.416	0.51915	0.626591	0.872542	0.979754	0.983248	0.567327	3.6	17.28	20.35	114.72	73.65	30.02	8939.88	8107.42	12517.5	4275.81	9655.2	3837.05	3996.05	29.39	16.74	13.87	62.75	33.73
-7.24536e+18	FALSE	High	IsMasterProtein	22021E_unicycler_02734	hypothetical protein	0	46.982	41	4	38	4	123	12.6	8.21	401	54.34	4	4	0	1.792	2.315	2.027	1.161	2.905	3.201	0.77961	0.319634	0.645693	0.979754	0.296337	0.236233	2.58	15.12	3.08	6.19	4.42	14.72	287446	251734	222570	360689	397525	144216	124178	11.67	23.42	12.15	3.33	5.02
-7.20029e+18	FALSE	High	IsMasterProtein	22021E_unicycler_03739	Putative short-chain type dehydrogenase/reductase Rv0148	0.004	7.2	3	1	2	1	304	32.4	7.11	41	2.75	1	1	0
-1.20122e+18	FALSE	High	IsMasterProtein	22021E_unicycler_02105	Response regulator ArlR	0	39.171	30	4	48	4	120	12.7	4.74	395	20.88	4	3	0	0.71	2.188	2.027	0.646	4.247	3.953	0.86533	0.34302	0.423164	0.989242	0.0770797	0.071332	26.5	10.88	63.28	23.52	5.52	42.53	3.55493e+06	3.2938e+06	1.15408e+06	6.90195e+06	6.42443e+06	1.04934e+06	1.62502e+06	17.27	2.58	48.79	14.5	2.52
6.17053e+18	FALSE	High	IsMasterProtein	22021E_unicycler_04080	hypothetical protein	0	173.454	52	11	149	11	327	33.3	9.63	1531	196.39	11	11	0	0.784	2.16	2.027	0.52	1.174	1.503	0.908964	0.260898	0.395463	0.979754	0.983248	0.917313	13.79	14.23	26.22	11.3	10.43	23.73	1.89393e+07	1.77741e+07	6.87462e+06	1.02966e+07	1.31794e+07	4.56206e+06	8.76988e+06	6.5	6.91	18.15	17.31	16.49
9.10723e+17	FALSE	High	IsMasterProtein	22021E_unicycler_03933	2-nonaprenyl-3-methyl-6-methoxy-1,4-benzoquinol hydroxylase	0	84.245	56	10	33	10	209	22.6	6.44	490	39.44	9	9	0	1.656	1.684	2.021	0.974	0.934	1.065	0.809846	0.755336	0.656283	0.979754	0.989724	0.988381	1.28	1.45	6.45	2.1	0.95	4.83	402460	482905	395879	223152	254427	232695	238994	0.5	2.11	6.87	1.28	0.18
-8.60379e+18	FALSE	High	IsMasterProtein	22021E_unicycler_02378	Adenylate cyclase 2	0	29.405	16	4	15	4	351	38.4	8.44	215	14.46	4	3	0	0.245	2.254	2.019	0.158	1.85	1.901	0.822309	0.562354	0.872542	0.660711	0.741439	0.746916	11.56	14.93	150.39	50.4	44.66	29.73	13231	11852.9	1440.17	10857.1	11159.3	929.11	5869.26	10.61	13.78	100.9	45.17	40.43
1.19155e+18	FALSE	High	IsMasterProtein	22021E_unicycler_00859	D-tagatose 3-epimerase	0	53.678	21	6	46	6	282	30	5.35	334	19.86	6	6	0	1.168	2.158	2.018	0.839	1.438	1.553	0.965153	0.410099	0.694219	0.989242	0.858504	0.815244	4.48	1.78	2.24	4.35	6.68	22.27	767414	717652	415515	511383	552329	298324	355636	5.15	2.58	3.02	5.03	7.24
-7.19118e+18	FALSE	High	IsMasterProtein	22021E_unicycler_07171	hypothetical protein	0.004	6.904	10	1	2	1	104	11.5	8.25	32	0	1	1	0	1.11	0.434	0.738	1.6	0.769	0.881	0.976715	0.815525	0.994431	0.979754	0.989811	0.994306	10.77	29.39	15.61	30.77	28.19	60.21	20902.4	35548	53491.2	37080.1	42462.4	77101.6	48192.7	4.9	12.65	0.31	13.93	11.54
-3.93281e+18	FALSE	High	IsMasterProtein	22021E_unicycler_04872	hypothetical protein	0	30.474	10	2	10	2	231	26	5.35	158	12.74	2	2	0	0.07	2.257	2.016	1.249	1.204	1.618	0.0312107	0.625144	0.856971	0.979754	0.974133	0.871288	27.09	19	95.74	20.77	49.32	48.27	86992.2	77681.5	2693.63	46396.8	62374.7	48157.7	38541.7	2.46	10.07	94.44	8.41	17.96
-1.3416e+17	FALSE	High	IsMasterProtein	22021E_unicycler_06446	Regulatory protein AfsR	0	24.224	8	2	4	2	445	48	7.03	117	10.98	2	2	0	1.56	1.863	2.016	0.281	1.113	1.528	0.90873	0.805813	0.863685	0.979754	0.983248	0.889471	4.54	6.56	14.38	28.38	27.85	26.94	101839	110206	85279.1	60816.3	83498.2	15349.8	54655.3	1.64	0.28	7.71	32.31	31.84
-7.18103e+18	FALSE	Medium	IsMasterProtein	ENSEMBL:ENSBTAP00000006074	(Bos taurus) 81 kDa protein	0.032	3.314	1	1	5	1	747	80.6	4.7	0	2.04	1	1	0
-2.02126e+18	FALSE	High	IsMasterProtein	22021E_unicycler_00461	Phosphate import ATP-binding protein PstB	0	66.278	41	10	28	10	260	29.1	6.13	162	33.57	10	9	0	1.381	1.258	2.012	0.524	0.641	0.751	0.934869	0.971858	0.573423	0.979754	0.989724	0.994306	1.82	22.44	3.45	21.3	20.56	35.33	659319	1.05462e+06	723735	336100	393474	274833	524205	13.35	9.66	8.36	31.37	30.71
-4.23349e+18	FALSE	High	IsMasterProtein	22021E_unicycler_05462	TRAP-T-associated universal stress protein TeaD	0	67.728	30	5	132	5	145	14.9	5.97	1498	112.45	5	5	0	1.392	1.512	2.009	0.803	0.978	1.053	0.780636	0.717193	0.398152	0.989242	0.990082	0.994306	1.77	9.99	2.1	6.7	14.91	9.04	3.51308e+07	4.66626e+07	3.23331e+07	2.27145e+07	2.44606e+07	1.8641e+07	2.32285e+07	5.74	2.08	5.43	1.05	6.76
8.61232e+18	FALSE	High	IsMasterProtein	22021E_unicycler_03690	2-methylisocitrate lyase	0	143.386	59	15	96	15	259	27.5	6.18	898	91.81	15	14	0	1.811	2.009	2.008	1.043	2.074	2.354	0.638834	0.463767	0.44747	0.979754	0.634841	0.458323	19.01	10.37	0.03	35.28	7.67	32.69	2.99915e+06	2.99813e+06	2.70412e+06	3.09752e+06	3.51437e+06	1.55681e+06	1.49322e+06	12.39	4.23	5.62	27.34	1.66
5.03679e+18	FALSE	High	IsMasterProtein	22021E_unicycler_02402	Hydroxyquinol 1,2-dioxygenase	0	27.689	16	4	10	4	294	32.2	5.22	140	8.55	4	3	0	1.232	2.408	2.007	0.49	2.892	3.679	0.960729	0.290442	0.674107	0.979754	0.264027	0.0712517	7.07	20.4	32.42	14.04	6.68	39.32	411925	343411	210802	494834	629436	83797.3	171100	8.75	21.26	32.13	15.34	4.35
3.51626e+18	FALSE	High	IsMasterProtein	22021E_unicycler_07348	hypothetical protein	0	195.328	38	18	93	18	513	57	6.3	830	103.8	18	16	0	1.307	1.982	2.006	0.683	1.417	1.977	0.956661	0.503635	0.526611	0.996079	0.941641	0.641398	1.01	0.52	4.41	16.3	10.81	22.1	2.09175e+06	2.11704e+06	1.37921e+06	1.49531e+06	2.08664e+06	720397	1.05523e+06	0.45	1.91	5.61	14.06	8.88
1.99662e+18	FALSE	High	IsMasterProtein	22021E_unicycler_02668	hypothetical protein	0	27.02	17	4	15	4	161	17.9	5.52	110	23.68	3	4	0	1.8	2.356	2.004	1.415	4.37	3.02	0.690253	0.31769	0.70063	0.979754	0.0661336	0.126323	6.21	6.78	1.24	42.74	24.87	37.72	794692	676158	607351	1.47413e+06	1.01882e+06	477313	337335	2.24	14.57	9.32	31.53	15.4
2.2413e+18	FALSE	High	IsMasterProtein	22021E_unicycler_00464	Phosphate-binding protein PstS	0	262.62	58	19	153	19	345	36.3	9.1	1475	266.63	19	19	0	1.158	2.275	2.003	1.651	2.477	2.379	0.962762	0.143575	0.332716	0.979754	0.484541	0.400445	16.74	9.49	20.14	17.7	20.64	26.75	1.29206e+07	1.1378e+07	6.57515e+06	1.40695e+07	1.3511e+07	9.37963e+06	5.68004e+06	13.63	6.78	16.81	14.52	17.27
-7.16577e+18	FALSE	Medium	IsMasterProtein	22021E_unicycler_02684	hypothetical protein	0.012	4.974	15	1	2	1	105	11.6	7.52	0	0	1	1	0
-5.04378e+18	FALSE	High	IsMasterProtein	22021E_unicycler_02406	Leu/Ile/Val-binding protein	0	122.388	32	13	63	13	405	43.5	9.33	415	65.14	12	12	0	1.247	1.913	1.993	0.584	1.121	1.585	0.960729	0.460376	0.526611	0.986777	0.983248	0.848461	3.29	4	17.15	44.37	42.6	25.67	1.58842e+06	1.65479e+06	1.03528e+06	930819	1.31623e+06	485108	830218	4.97	1.98	14.43	42.23	40.74
5.6061e+18	FALSE	High	IsMasterProtein	22021E_unicycler_02715	D-aminoacylase	0	102.814	22	11	47	11	538	57.6	9.03	499	38.06	10	10	0	2.729	2.593	1.991	0.56	0.691	0.553	0.160046	0.150491	0.596821	0.989242	0.990082	0.967834	3.45	5.28	7.86	14.89	36.16	43.08	1.38153e+06	1.06065e+06	1.45386e+06	368273	294379	298583	532712	5.05	3.28	5.74	12.39	31.84
2.25635e+18	FALSE	High	IsMasterProtein	22021E_unicycler_04833	hypothetical protein	0	26.9	16	3	13	3	152	16.8	5.72	103	20.71	3	3	0	2.148	2.036	1.982	1.22	2.138	2.528	0.464239	0.503635	0.691972	0.979754	0.432952	0.270608	5.1	5.99	16.58	1.72	2.86	29.4	745081	725231	786180	782393	925030	446531	365952	9.79	0.76	10.82	6.59	2.22
-1.10192e+16	FALSE	High	IsMasterProtein	22021E_unicycler_06357	hypothetical protein	0	30.332	24	4	10	4	152	16.9	10.89	44	12.87	4	4	0	1.635	1.814	1.976	1.012	1.087	1.268	0.87533	0.854398	0.863533	0.979754	0.983248	0.972321	7.35	11.22	26.79	21.16	13.76	37.31	85115.8	92710.4	76712.7	50990.7	59472.1	47466	46910.8	12.7	16.34	19.57	25.56	18.72
2.03334e+18	FALSE	High	IsMasterProtein	22021E_unicycler_07968	1,5-anhydro-D-fructose reductase	0	88.845	31	6	30	6	346	36.7	6.19	514	76.09	6	6	0	1.321	1.862	1.976	0.444	1.076	1.404	0.952565	0.625144	0.690043	0.979754	0.983581	0.941355	10.98	13.14	60.44	36.67	40.54	94.79	424498	450670	301253	245460	320137	101300	228025	1.87	3.92	60.58	25.75	29.19
-6793989880419780	FALSE	High	IsMasterProtein	22021E_unicycler_01004	DNA-3-methyladenine glycosylase 1	0	25.94	14	2	16	2	212	24	8.48	97	25.55	2	2	0	0.676	1.833	1.972	1.372	1.082	0.861	0.999778	0.762922	0.856971	0.979754	0.983248	0.994306	9.22	13.26	20.58	41.18	66.01	31.08	14273.1	15354.8	5258.99	8422.02	6698.86	10683.8	7784.72	13.95	34.69	3.21	15.94	37.36
-7.13739e+18	FALSE	High	IsMasterProtein	22021E_unicycler_01694	Endolytic peptidoglycan transglycosylase RlpA	0.002	10.037	12	1	2	1	226	23.8	10.07	81	5.27	1	1	0	0.4	0.485	0.733	1.018	0.662	0.813	0.956661	0.93513	0.994431	0.979754	0.990082	0.999889	13.7	10.32	90.97	36.6	11.02	30.69	4622.95	6986.63	3816.57	6309.97	7749.82	9703.55	9535.38	7.05	15.76	69.51	28.19	16.43
8.69729e+18	FALSE	High	IsMasterProtein	22021E_unicycler_07044	Uncharacterized oxidoreductase SA2266	0	172.146	52	13	118	13	248	26.6	6.8	1202	145.2	12	11	0	1.228	1.937	1.97	1.741	1.866	1.697	0.956661	0.393969	0.378106	0.979754	0.734298	0.802111	19.98	13.26	10.61	39.64	34.92	43.77	6.22413e+06	6.32923e+06	3.9453e+06	5.9976e+06	5.45264e+06	5.59423e+06	3.21331e+06	10.41	4.06	1.54	28.41	24.2
-8.71612e+18	FALSE	High	IsMasterProtein	22021E_unicycler_01013	Propionyl-CoA carboxylase beta chain	0	53.395	11	5	42	5	538	57.8	6.64	257	18.72	5	5	0	1.135	2.134	1.968	0.32	2.717	3.331	0.989306	0.307778	0.573423	0.979754	0.364342	0.137739	14.9	0.36	25.2	38.71	33.12	12.47	1.67766e+06	1.54741e+06	892273	2.13573e+06	2.61902e+06	251512	786165	4.07	17.82	5.66	52.2	47.66
-5.4209e+18	FALSE	High	IsMasterProtein	22021E_unicycler_02418	hypothetical protein	0	60.172	18	8	16	8	462	50.9	9.17	99	25.42	8	8	0	1.797	3.081	1.968	0.39	10.573	14.776	0.827241	0.240116	0.873997	0.979754	0.00122584	1.27602e-05	5.68	14.34	5.71	29.63	17.37	56.57	130907	83590.7	76341.6	449183	627737	16553.2	42482.2	10.63	18.79	0.2	32.72	21.6
-8.47025e+18	FALSE	High	IsMasterProtein	22021E_unicycler_03545	hypothetical protein	0	28.6	11	3	8	3	458	47.2	6.58	103	13.26	3	3	0	0.452	1.351	1.966	0.785	1.198	1.381	0.956661	0.967567	0.856971	0.983977	0.953721	0.947105	34.85	2.12	43.4	0.11	5.38	10.07	18882.6	27487.1	6313.9	16749.2	19306.6	10979.7	13981.3	36.23	2.09	35.91	4.22	1.02
-5.33729e+17	FALSE	High	IsMasterProtein	22021E_unicycler_05570	hypothetical protein	0	34.354	37	4	16	4	121	13.8	6.37	163	25.03	3	4	0	1.022	2.485	1.966	1.47	2.705	2.739	0.991272	0.46959	0.873997	0.979754	0.432952	0.430375	30.52	47.71	29.98	12.88	6.14	18.98	119063	94167	48941.3	129600	131227	70408.8	47906.2	16.5	31.87	16	0.06	6.47
-4.29991e+18	FALSE	High	IsMasterProtein	22021E_unicycler_02168	L-cystine transport system permease protein YecS	0	19.451	16	3	11	3	255	28.6	10.17	98	12.47	3	3	0	0.749	0.88	1.965	0.215	0.331	0.315	0.999778	0.998518	0.874589	0.977975	0.983248	0.852883	43.08	24.98	2.65	9.53	80.86	149.95	20542.7	45877.9	17477.2	7736.46	7350.5	5028.29	23342	36.97	20.88	5.21	6.39	65.62
-4.69642e+18	FALSE	High	IsMasterProtein	22021E_unicycler_02500	Anti-sigma-I factor RsgI2	0	32.025	12	2	12	2	272	27.1	10.39	91	7.15	2	2	0	0.392	1.295	1.961	0.598	0.961	1.034	0.575632	0.971858	0.732409	0.989242	0.988435	0.994255	40.38	24.7	93.57	16.04	42.89	11.77	387263	586476	117258	287412	309054	178774	299026	22.43	8.01	63.81	0.17	24.67
-4.46953e+18	FALSE	High	IsMasterProtein	22021E_unicycler_08048	hypothetical protein	0	76.373	22	12	37	12	564	64	7.08	325	51.05	11	11	0	0.706	0.83	1.959	0.243	0.264	0.376	0.956661	0.998518	0.68989	0.92776	0.755384	0.878684	39.02	3.48	7.13	79.51	37.52	67.35	145397	343055	123670	46322.6	65895.6	42558.7	175160	49.69	11.75	8.28	77.96	48.47
-7.10371e+18	FALSE	High	IsMasterProtein	22021E_unicycler_06180	hypothetical protein	0.006	6.198	8	1	5	1	110	11.8	9.77	22	4.41	1	1	0	3.575	3.405	3.83	1.909	2.06	3.331	0.519756	0.360772	0.423164	0.979754	0.740546	0.454753	23.69	22.07	16.39	44.4	38.32	5.92	3486.15	3921.36	3660.12	2109.74	3410.53	1954.94	1023.91	9.12	10.64	15.96	10.1	4.52
-4.26222e+18	FALSE	High	None	22021E_unicycler_04465	Glutamate/aspartate import solute-binding protein	0.001	13.362	7	2	8	2	301	32.7	8.43	46	10.86	1	2	0	0.39	2.159	1.957	1.886	2.212	2.251	0.173293	0.374265	0.505975	0.979754	0.531645	0.516764	18.18	1.4	27.31	53.99	4.15	31.4	2.8494e+06	2.58279e+06	514996	2.91919e+06	2.97124e+06	2.4892e+06	1.31979e+06	10.82	7.79	19.32	42.6	2.5
2.53704e+17	FALSE	High	IsMasterProtein	22021E_unicycler_05569	hypothetical protein	0	29.061	23	5	16	5	213	22.5	8.48	64	16.56	5	5	0	1.829	1.367	1.954	1.063	1.035	1.714	0.699201	0.94766	0.689553	0.979754	0.983883	0.755875	4.21	24.13	25.7	17.99	44.14	48.38	327837	468636	438471	248263	411052	254904	239785	1.53	17.28	18.74	11.54	35.21
-6.30886e+18	FALSE	High	IsMasterProtein	22021E_unicycler_00855	hypothetical protein	0	29.442	14	4	16	4	355	38.4	6.73	163	8.34	4	4	0	1.878	2.017	1.953	0.471	0.761	1.057	0.64012	0.403988	0.68233	0.979754	0.996159	0.987047	3.14	9.09	0.47	44.49	24.47	60.05	956091	925621	889846	360832	501062	223190	473941	1.26	6.92	2.19	42.23	24.72
-7.52717e+18	FALSE	High	IsMasterProtein	22021E_unicycler_07580	hypothetical protein	0	63.742	31	5	30	5	173	19	7.61	396	61.8	5	4	0	1.201	0.992	1.95	0.316	0.639	0.607	0.96102	0.998518	0.617901	0.979754	0.989724	0.972321	24.27	0.53	3.51	24.03	2.32	27.96	511330	1.00537e+06	619117	329231	312790	162684	515462	33.42	10.5	14.32	33.21	8.8
-2.43151e+18	FALSE	High	IsMasterProtein	22021E_unicycler_02695	hypothetical protein	0	14.806	31	2	5	2	112	11.3	7.97	60	9.81	2	2	0	0.462	1.686	1.95	2.455	0.375	0.431	0.94249	0.829772	0.873997	0.735002	0.983248	0.967834	10.78	41.99	44.37	29.6	18.38	11.95	51971.8	60135.3	14237.7	11559.1	13284.9	75700.4	30832.9	5.35	33.94	35.98	22.92	12.53
-1.45861e+18	FALSE	High	IsMasterProtein	22021E_unicycler_01083	hypothetical protein	0.002	9.816	12	2	4	2	169	18.6	9.19	0	2.39	1	2	0	2.404	1.735	1.947	1.351	0.899	1.229	0.747016	0.930787	0.931859	0.979754	0.989724	0.975413	18.46	21.47	69.69	35.85	106.3	283.11	1924.95	2159.24	2666.95	997.51	1362.83	1498.42	1109.25	37.51	34.86	8.24	21.95	37.36
-7.09407e+18	FALSE	Medium	IsMasterProtein	22021E_unicycler_00876	hypothetical protein	0.012	5.047	4	1	2	1	357	39.9	6.96	0	0	1	1	0
4.47634e+18	FALSE	High	IsMasterProtein	22021E_unicycler_02396	hypothetical protein	0	17.841	4	2	10	2	332	35.4	8.15	41	2.02	2	2	0	1.342	2.078	1.946	0.336	1.236	1.705	0.947619	0.475532	0.732753	0.979754	0.974133	0.843849	5.32	14.52	2.66	32.82	26.06	48.59	299871	280827	193599	178341	246031	48433.9	144280	6.1	12.76	1.5	31.55	25.49
-4.61014e+18	FALSE	High	IsMasterProtein	22021E_unicycler_06176	hypothetical protein	0	130.15	63	9	346	9	104	11.4	6.9	1928	396.19	9	6	0	1.805	2.24	1.944	1.972	3.557	2.748	0.382205	0.215789	0.413267	0.979754	0.241706	0.219811	1.43	19.66	23.03	15.48	15.72	19.22	2.42794e+07	2.10693e+07	1.95631e+07	3.85442e+07	2.97849e+07	2.13722e+07	1.08373e+07	6.14	13.88	17.02	19.4	19.62
6.14183e+17	FALSE	High	IsMasterProtein	22021E_unicycler_03064	hypothetical protein	0	183.634	63	12	177	12	200	22.4	8.94	1616	243.8	12	11	0	0.775	1.234	1.943	0.634	0.807	0.786	0.903956	0.932101	0.440298	0.979754	0.991776	0.994306	1.98	4.75	9.86	11.47	25	25.89	1.88983e+07	2.97509e+07	1.18589e+07	1.23551e+07	1.20375e+07	9.71302e+06	1.53096e+07	6.91	0.5	14.38	5.9	18.6
-3.2765e+18	FALSE	High	IsMasterProtein	22021E_unicycler_06696	hypothetical protein	0	236.194	47	19	228	19	442	48.2	8.91	1698	391.6	18	19	0	2.404	2.388	1.94	0.394	1.175	1.95	0.0379525	0.165193	0.442793	0.975845	0.983883	0.61567	3.93	5.24	4.48	30.78	19.82	4.66	3.79068e+07	3.07823e+07	3.81466e+07	1.86433e+07	3.09554e+07	6.2513e+06	1.58707e+07	3.81	5.05	4.21	28.69	18.68
4.92601e+18	FALSE	High	IsMasterProtein	22021E_unicycler_01089	Na(+)/H(+) antiporter subunit E	0.003	8.118	10	2	5	2	164	18.3	9.72	42	3.32	2	2	0	1.435	0.928	1.939	0.372	0.291	0.433	0.934307	0.998518	0.725742	0.979754	0.87211	0.941355	30.24	3.27	17.35	49.84	15.39	74.65	131104	274063	202849	41154.1	61153.7	52630.3	141345	40.22	9.59	28.82	56.14	27.03
6.90954e+18	FALSE	High	IsMasterProtein	22021E_unicycler_08116	Phthiocerol/phenolphthiocerol synthesis polyketide synthase type I PpsC	0	30.94	18	4	14	4	329	34.8	7.47	117	18.2	4	4	0	1.376	2.206	1.936	0.359	2.439	3.96	0.945367	0.675943	0.873997	0.979754	0.51893	0.232244	9.18	1.68	20.6	38.44	35.14	45.89	103309	90651.5	64458.9	114238	185455	16796.7	46833.8	0.07	7.21	10.75	43.62	40.83
-2.40782e+18	FALSE	High	IsMasterProtein	22021E_unicycler_00022	Lipid A export ATP-binding/permease protein MsbA	0	48.378	14	7	28	7	594	64.5	9.55	157	27.68	6	7	0	1.611	0.77	1.935	0.248	0.196	0.381	0.870127	0.998518	0.759045	0.979754	0.639786	0.89476	42.49	5.43	6.44	68.49	79.58	111.81	80657.1	202779	168772	20484.2	39905.8	25948.8	104772	51.27	18.79	19.73	70.14	77.04
4.61319e+18	FALSE	High	IsMasterProtein	22021E_unicycler_00724	Iron-binding protein IscA	0	83.505	79	9	50	9	107	11.8	6.54	441	61.24	8	7	0	3.309	1.742	1.933	2.869	1.469	1.808	0.0380186	0.619441	0.573423	0.561382	0.914517	0.70871	14.15	9.72	11.93	14.46	24.71	13.9	1.66783e+06	1.84981e+06	3.16703e+06	1.40613e+06	1.73066e+06	2.74612e+06	957173	1.97	2.24	0.14	2.28	11.93
-5.43471e+18	FALSE	High	IsMasterProtein	22021E_unicycler_00134	Ribosomal protein S12 methylthiotransferase RimO	0	175.171	46	16	79	16	468	50.7	6.42	645	85.59	16	15	0	0.976	1.558	1.93	2.222	2.334	2.348	0.99696	0.71642	0.445966	0.945812	0.511621	0.485515	1.7	10.37	3.3	24.58	19.75	26.17	5.4999e+06	6.81402e+06	3.44701e+06	8.24277e+06	8.29197e+06	7.84476e+06	3.53123e+06	4.67	3.59	9.43	29.2	24.82
-2.15322e+18	FALSE	High	IsMasterProtein	22021E_unicycler_01368	Glutamate/aspartate import solute-binding protein	0	214.499	44	14	269	14	309	33.8	8.97	2386	242.46	13	14	0	0.991	2.102	1.926	0.949	2.57	2.663	0.999778	0.286181	0.451676	0.999634	0.523535	0.248574	23.8	18.14	18.3	30	24.9	58.8	3.53028e+07	3.23403e+07	1.66472e+07	4.31613e+07	4.47253e+07	1.59367e+07	1.6792e+07	14.77	9.47	9.62	20.5	15.8
4.25251e+18	FALSE	High	IsMasterProtein	22021E_unicycler_01963	HTH-type transcriptional regulator GltC	0	18.38	10	3	10	3	304	32.8	10.21	46	7.36	3	3	0	0.88	1.484	1.92	0.541	0.333	0.365	0.996836	0.932101	0.798867	0.989242	0.953721	0.871288	27.21	4.74	51.96	22.36	51.24	73.7	148076	191606	87816	33243.8	36396	54003.6	99797.6	23.12	2.04	44.55	18.65	43.97
-7.05764e+18	FALSE	Medium	IsMasterProtein	P02768-1	SWISS-PROT:P02768-1 Tax_Id=9606 Gene_Symbol=ALB Isoform 1 of Serum albumin precursor	0.018	4.369	1	1	5	1	609	69.3	6.28	0	6.58	1	1	32
5.46085e+18	FALSE	High	IsMasterProtein	22021E_unicycler_05208	hypothetical protein	0	159	81	15	185	15	190	21.7	5.12	2060	198.35	15	14	0	0.934	1.474	1.92	0.948	0.983	0.984	0.991272	0.746139	0.389125	0.995964	0.989724	0.999889	7.54	1.25	13.49	3.01	4.57	14.95	9.28614e+06	1.20939e+07	5.88317e+06	6.19323e+06	6.19997e+06	5.97104e+06	6.2999e+06	2.19	3.81	7.84	7.87	0.64
5.92551e+18	FALSE	High	IsMasterProtein	22021E_unicycler_01744	HTH-type transcriptional regulator CueR	0	52.471	58	7	21	7	131	14.9	10.07	203	16.41	7	6	0	0.603	1.159	1.92	1.492	1.038	0.874	0.970946	0.998518	0.876423	0.979754	0.983248	0.994306	25.42	15.59	10.87	0.12	6.34	0.65	42388.8	70209.3	22057.8	37960.9	31969.6	54560.8	36568.1	15.52	6.29	1.81	8.65	2.51
3.91619e+18	FALSE	High	IsMasterProtein	22021E_unicycler_01014	Acyl-CoA dehydrogenase	0	45.466	16	4	16	4	389	42.3	6.99	210	35.25	4	4	0	0.814	2.025	1.914	0.844	5.363	4.801	0.991993	0.658135	0.825754	0.986777	0.0518879	0.0592379	29.02	23.72	34.25	8.7	35.48	62.28	162844	153921	65438.6	431227	386080	67869.5	80412.8	1.61	3.36	6.48	17.51	7.62
-1.50487e+18	FALSE	High	IsMasterProtein	22021E_unicycler_00866	Glutathione S-transferase GST-6.0	0	86.112	37	9	93	9	225	25.2	7.99	848	72.31	9	8	0	1.029	1.97	1.912	0.379	0.986	1.191	0.99696	0.403988	0.491353	0.979754	0.989724	0.979962	6.84	1.59	9.58	28.69	28.05	45.42	4.81189e+06	4.6713e+06	2.51255e+06	2.40956e+06	2.90857e+06	926045	2.44254e+06	3.68	1.32	11.94	24.13	23.54
3.76606e+18	FALSE	High	IsMasterProtein	22021E_unicycler_01113	Protein YceI	0	83.905	43	9	51	9	196	21.6	9.35	359	81.13	9	8	0	1.407	2.042	1.912	0.574	1.231	1.541	0.920949	0.432259	0.558266	0.979754	0.983248	0.884209	6.36	3.33	5.41	31.69	14.11	16.79	3.06108e+06	2.86547e+06	2.10906e+06	1.84522e+06	2.30997e+06	860543	1.49875e+06	5.79	2.91	4.89	29.82	13.66
7.22247e+18	FALSE	High	IsMasterProtein	22021E_unicycler_03107	hypothetical protein	0	67.364	29	10	50	10	242	26.8	6.89	220	43.76	10	9	0	2.191	2.14	1.911	0.738	1.183	1.611	0.605719	0.439958	0.749483	0.998104	0.983248	0.87401	0.6	1.56	12.25	19.26	12.37	20.29	332344	296902	340406	183739	250291	114572	155333	4.82	3.91	6.26	12.89	6.38
-7.03077e+18	FALSE	High	IsMasterProtein	22021E_unicycler_06412	Bifunctional polymyxin resistance protein ArnA	0.004	7.494	4	1	2	1	347	39.1	6.67	22	3.22	1	1	0	1.103	0.304	0.496	16.398	0.477	1.199	0.959645	0.574879	0.951806	0.000274163	0.989811	0.972321	81.45	78.91	70.94	129.34	47.28	50.39	2451.02	3991.45	8878.8	3843.22	9653.37	132014	8050.43	71.66	62.71	57.15	95.59	47.21
1.28128e+18	FALSE	High	IsMasterProtein	22021E_unicycler_03903	hypothetical protein	0	76.101	57	5	50	5	116	11.8	7.25	687	38.79	5	5	0	0.45	2.653	1.906	1.187	0.633	0.642	0.267401	0.0889594	0.423085	0.979754	0.984739	0.980409	58.21	42.32	54.27	64.25	60.46	105.93	6.99589e+06	5.02616e+06	1.18609e+06	1.66946e+06	1.69312e+06	3.13074e+06	2.63695e+06	20.6	6.4	17.15	25.79	22.55
-7.02908e+18	FALSE	High	IsMasterProtein	22021E_unicycler_01735	hypothetical protein	0.003	8.173	4	1	5	1	281	30.5	7.39	16	7.56	1	1	0
4.26186e+18	FALSE	High	IsMasterProtein	22021E_unicycler_00166	Carboxylesterase NlhH	0	93.189	50	9	88	9	290	30.2	6.79	857	140.17	9	9	0	1.021	1.616	1.906	0.61	0.679	0.805	0.99742	0.774135	0.572922	0.986777	0.989724	0.999889	9.94	9.89	6.25	40.22	9.68	38.9	1.97403e+06	2.32834e+06	1.24719e+06	828899	982942	745247	1.22132e+06	3.55	3.51	0.04	42.48	15.1
-6.74339e+18	FALSE	High	IsMasterProtein	22021E_unicycler_07791	hypothetical protein	0	105.424	32	10	56	10	328	34.4	9.48	579	79.6	10	10	0	1.229	1.909	1.902	0.644	1.029	1.165	0.968584	0.513247	0.605206	0.989242	0.983883	0.972321	1.12	2.18	9.7	15.23	12.81	24.76	2.4322e+06	2.42405e+06	1.56639e+06	1.31106e+06	1.48457e+06	820023	1.27427e+06	6.19	7.19	4.13	9.37	7.08
2.03959e+18	FALSE	High	IsMasterProtein	22021E_unicycler_01217	hypothetical protein	0	33.797	14	3	13	3	292	30.8	6.86	154	15.89	3	2	0	1.019	1.798	1.9	0.767	1.877	1.611	0.996836	0.63952	0.732409	0.997404	0.692715	0.849059	3.62	1.3	22.06	15.36	8.73	3.23	388316	410266	220149	405391	347919	165587	215967	1.81	6.51	15.63	19.77	3.05
8.69996e+18	FALSE	High	IsMasterProtein	22021E_unicycler_03277	hypothetical protein	0	17.057	8	2	5	2	344	37.9	6.86	38	6.1	2	1	0	2.512	9.359	1.9	6.431	1.628	1.27	0.733155	0.00496593	0.937808	0.0692208	0.905999	0.972321	58.52	134.78	9.37	285.96	58.23	67.22	9740.82	1977.23	2615.02	1694.92	1322.31	6693.85	1040.82	22.7	37.09	63.55	98.78	22.95
-9.16949e+18	FALSE	High	IsMasterProtein	22021E_unicycler_04275	Inner membrane ABC transporter ATP-binding protein YddA	0.001	12.428	4	2	6	2	585	63.8	6.81	17	5.78	2	2	0	1.036	0.913	1.898	0.195	0.173	0.28	0.996836	0.999737	0.733906	0.719935	0.484541	0.642135	36.59	2.06	18.15	82.42	42.19	86.93	139501	289934	158331	26376.9	42767	29740.5	152757	40.35	4.98	23.98	73.89	45.04
-5.09961e+18	FALSE	High	IsMasterProtein	22021E_unicycler_05865	Leucine-, isoleucine-, valine-, threonine-, and alanine-binding protein	0	152.466	52	17	68	17	402	42.7	8.57	586	88.55	17	16	0	1.781	1.929	1.897	0.527	0.985	1.257	0.609511	0.397356	0.443222	0.979754	0.989724	0.972321	8.92	8.44	11.05	25.22	29.29	31.29	5.08377e+06	4.99894e+06	4.69314e+06	2.59689e+06	3.31296e+06	1.38827e+06	2.63529e+06	6.41	10.13	8.43	21.67	25.39
-7.00238e+18	FALSE	High	IsMasterProteinRejected	Q3TTY5	SWISS-PROT:Q3TTY5 Tax_Id=10090 Gene_Symbol=Krt2 Keratin, type II cytoskeletal 2 epidermal	0	37.98	6	5	17	0	707	70.9	8.06	151	20.92	5	5	3
-6.99774e+18	FALSE	High	IsMasterProtein	22021E_unicycler_01044	hypothetical protein	0.006	6.198	3	1	2	1	463	50	9.35	0	0	1	1	0	1.631	1.527	0.533	0.729	1.101	1.281	0.873503	0.900468	0.967882	0.989242	0.974816	0.961049	64.71	81.34	2.75	62.63	54.75	60.82	12948	4519.95	13829	9336.79	10858.6	6175.7	8476.89	37.9	50.72	18.34	36.2	29.59
-3.26526e+18	FALSE	High	IsMasterProtein	22021E_unicycler_02209	Formyl-CoA:oxalate CoA-transferase	0	102.994	25	10	43	9	420	46.2	6.4	294	60.17	10	10	0	24.72	3.149	1.897	0.999	3.189	3.348	9.65087e-14	0.135017	0.873997	0.979754	0.291762	0.30324	19.24	5.45	5.27	46.98	34.21	43.28	225042	135549	1.76649e+06	227901	239237	71369	71460.6	11.7	1.37	1.54	36.66	25.5
-6.99266e+18	FALSE	High	IsMasterProtein	22021E_unicycler_05821	hypothetical protein	0.001	14.182	9	1	6	1	176	19.7	6.4	179	8.95	1	1	0	0.665	0.454	0.534	0.24	0.375	0.239	0.996836	0.890751	0.947893	0.979754	0.983248	0.66119	107.45	134.28	52.49	57.43	34.58	107.44	1550.75	1824.73	2269.53	1279.2	817.358	817.939	3414.6	69.27	83.29	29.27	67.04	13.28
2.3564e+18	FALSE	High	IsMasterProtein	22021E_unicycler_00759	hypothetical protein	0	58.764	22	8	19	8	457	47.9	6.7	204	25.01	8	8	0	1.163	1.362	1.897	0.651	1.215	1.057	0.966803	0.954964	0.767879	0.998104	0.95395	0.991746	6.15	4.79	5.22	12.7	3.3	32.97	479981	668741	409962	428439	372684	229658	352510	2.02	12.41	2.9	19.85	4.73
-1.29481e+18	FALSE	High	IsMasterProtein	22021E_unicycler_05062	2-keto-4-pentenoate hydratase	0.004	7.27	8	2	4	2	262	27.6	5.34	0	0	1	2	0	2.786	5.077	1.896	1.565	3.229	3.937	0.66593	0.089717	0.932138	0.979754	0.425725	0.278441	231.11	200.3	70.01	130.05	299.31	35.61	7349.71	2744.16	4032.74	4673.54	5698.63	2265.44	1447.58	4.62	21.12	94.18	61.72	26.88
8.00607e+18	FALSE	High	IsMasterProtein	22021E_unicycler_04191	Serine/threonine-protein kinase PrkC	0	85.079	28	11	28	11	507	54.2	8.47	233	39.11	9	10	0	1.561	1.906	1.894	0.334	1.054	1.658	0.838511	0.485056	0.609713	0.979754	0.983248	0.799513	11.32	6.72	5.44	46.97	45.36	48.7	1.50889e+06	1.49967e+06	1.23635e+06	834702	1.31306e+06	264663	791861	7.94	9.24	2.34	40.11	38.75
1.51024e+18	FALSE	High	IsMasterProtein	22021E_unicycler_00345	hypothetical protein	0	64.884	37	5	42	5	221	23.7	5.6	515	57.85	5	5	0	1.776	2.296	1.892	1.122	1.841	2.111	0.757866	0.353364	0.732409	0.979754	0.707539	0.572796	33.86	47.61	27.19	38.77	17.12	60.29	522552	430738	404298	419122	480419	255327	227622	15.14	27.48	8.95	19.61	0.53
-2.53921e+18	FALSE	High	IsMasterProtein	22021E_unicycler_06144	hypothetical protein	0	100.417	39	7	63	7	170	18.3	4.94	400	60.15	7	6	0	2.007	1.853	1.885	0.799	1.763	2.026	0.410382	0.52784	0.513781	0.999634	0.791393	0.634916	5.55	8.27	23.57	16.17	20.46	3.05	4.48681e+06	4.56557e+06	4.85922e+06	4.26926e+06	4.90612e+06	1.93541e+06	2.42166e+06	6.34	3.75	10.73	3.75	7.81
4.50082e+18	FALSE	High	IsMasterProtein	22021E_unicycler_00466	Phosphohistidine phosphatase SixA	0	23.065	21	4	8	4	153	17.1	7.83	69	7.04	4	4	0	2.608	2.65	1.881	1.735	0.613	1.335	0.687108	0.476558	0.928929	0.979754	0.996159	0.972321	61.87	16.51	9.11	62.85	200.77	69.83	7720.32	5480.35	7597.14	1786.21	3889.65	5053.49	2913.29	3.67	37.14	43.6	4.53	88.2
1.84038e+18	FALSE	High	IsMasterProtein	22021E_unicycler_07733	hypothetical protein	0	47.861	36	6	32	6	158	17.3	9.77	171	42.66	6	6	0	1.292	2.134	1.878	1.049	8.382	11.12	0.956661	0.417543	0.736481	0.979754	0.00224974	0.000104851	20.74	19.01	8.19	1.99	6.03	42.49	423688	372748	256559	1.66373e+06	2.20735e+06	208189	198499	15.98	14.36	11.45	1.77	9.41
4.33328e+17	FALSE	High	IsMasterProtein	22021E_unicycler_07996	hypothetical protein	0	34.791	63	5	16	5	120	13	5.55	100	18.73	5	5	0	1.38	2.134	1.877	0.995	2.326	2.582	0.934869	0.419305	0.776085	0.979754	0.351049	0.250027	11.21	9.63	8.06	28.13	12.67	42.13	791981	696425	512154	863279	958187	369387	371072	6.58	5.08	3.59	22.39	7.97
-6.94501e+18	FALSE	Medium	IsMasterProtein	22021E_unicycler_00385	hypothetical protein	0.016	4.57	4	1	2	1	274	30.1	9.11	0	2.66	1	1	0	1.372	0.86	1.874	0.166	0.027	0.055	0.938117	0.99987	0.895151	0.743735	0.00757786	0.00663233	48.35	3.74	6.58	25.03	425.55	40.44	29162.3	63512.8	46505.5	914.014	1877.97	5622.28	33895.2	41.74	5.88	3.96	25.79	133.29
-5.09538e+18	FALSE	High	IsMasterProtein	22021E_unicycler_05546	Lactoylglutathione lyase	0	58.594	48	7	79	7	136	14.8	5.53	420	38.89	7	7	0	1.572	1.603	1.875	4.408	4.093	4.456	0.77961	0.774135	0.419168	0.250262	0.0962915	0.0390528	14.6	1.3	6.01	5.88	23.53	12.59	3.02728e+06	3.54074e+06	2.96979e+06	7.72932e+06	8.41516e+06	8.32443e+06	1.88858e+06	4.05	11.06	15.51	15.39	12.47
1.26828e+18	FALSE	High	IsMasterProtein	22021E_unicycler_06330	hypothetical protein	0	23.569	27	3	8	3	169	18.9	9.7	70	11.1	3	3	0	3.314	0.987	1.875	2.324	0.851	1.332	0.439482	0.998518	0.903959	0.644047	0.983883	0.961049	160.34	46.99	82.6	85.77	80.75	64.21	6045.88	11484.4	20296.3	5213.5	8154.64	14232.1	6123.78	62.1	21.72	9.18	11.8	7.64
-2.30456e+18	FALSE	High	IsMasterProtein	22021E_unicycler_01276	Succinate dehydrogenase hydrophobic membrane anchor subunit	0	16.426	14	2	7	2	121	13.8	9.88	127	9.79	2	1	0	0.752	0.68	1.874	0.884	0.502	0.48	0.976715	0.997808	0.74552	0.981798	0.988435	0.972321	17.65	8.29	4.09	39.44	18.57	29.88	87606	241596	96889.7	64716.9	61946	113967	128920	34.83	10.84	22.46	53.2	1.09
3.65613e+18	FALSE	High	IsMasterProtein	22021E_unicycler_06676	hypothetical protein	0	122.444	49	12	63	12	293	29.1	11.58	548	86.23	11	12	0	2.904	1.041	1.874	1.228	0.708	0.761	0.0757744	0.998518	0.626129	0.979754	0.990082	0.994306	34.7	11.2	58.12	11.91	4.63	66.63	1.34629e+06	2.42365e+06	3.75519e+06	915276	984342	1.58747e+06	1.29315e+06	22.22	0.28	42.38	0.96	5.97
8.10214e+18	FALSE	High	IsMasterProtein	22021E_unicycler_05327	hypothetical protein	0	742.204	66	26	3286	23	397	42.6	8.79	25920	5696.08	26	21	0	1.787	2.189	1.873	1.303	2.481	2.371	0.349228	0.239862	0.488771	0.979754	0.566104	0.374578	9.32	4.51	0.62	19.09	10.7	29.21	6.05652e+08	5.18171e+08	4.94375e+08	6.86221e+08	6.55944e+08	3.60442e+08	2.76625e+08	10.15	5.59	1.88	19.33	11.46
-2.75209e+18	FALSE	High	IsMasterProtein	22021E_unicycler_08023	sn-glycerol-3-phosphate import ATP-binding protein UgpC	0	48.585	22	6	24	6	356	38.7	7.24	117	27.57	6	6	0	1.093	1.148	1.871	0.441	0.506	0.672	0.989306	0.998518	0.797138	0.979754	0.983248	0.994306	2.79	4.51	3.89	46.65	23.68	52.71	322457	525684	306926	142075	188714	123770	280893	8.5	1.55	9.55	47.71	27.98
2.91763e+18	FALSE	High	IsMasterProtein	22021E_unicycler_02376	hypothetical protein	0	20.167	12	3	6	3	326	34.7	8.4	115	11.25	3	3	0	1.021	2.45	1.871	0.794	2.163	3.538	0.973238	0.462741	0.881105	0.98308	0.639843	0.19703	17.19	45.49	34.06	9	35.56	32.58	30265.1	23114.8	12612	26717.3	43696.3	9802.01	12352.1	5.83	20.41	10	30.3	53.07
7.08007e+18	FALSE	High	IsMasterProtein	22021E_unicycler_02533	Lipopolysaccharide export system protein LptC	0	41.637	25	5	16	5	213	23.8	8.91	136	20.44	5	5	0	1.176	1.032	1.871	1.332	0.879	0.678	0.965307	0.998518	0.743156	0.979754	0.989724	0.994306	13.17	0.25	11.88	11.61	32.25	11.12	394372	714862	449382	335655	258793	508940	381978	26.56	14.04	25.37	3.26	16.12
-7.73081e+18	FALSE	High	IsMasterProtein	22021E_unicycler_05328	High-affinity branched-chain amino acid transport ATP-binding protein LivF	0	152.635	54	13	111	13	236	25.7	7.74	1203	147.27	13	11	0	2.106	1.544	1.87	0.69	0.738	0.834	0.277936	0.728838	0.468096	0.989242	0.990082	0.999889	12.96	3.03	7.91	22.5	15.77	35.7	4.69026e+06	5.68062e+06	6.39924e+06	2.24301e+06	2.53541e+06	2.09699e+06	3.03853e+06	19.09	9.73	14.36	27.87	21.7
4.07236e+18	FALSE	High	IsMasterProtein	22021E_unicycler_01101	2,3-dimethylmalate dehydratase large subunit	0.001	12.1	5	2	4	2	665	70.9	6.34	65	4.43	2	2	0	0.283	1.886	1.868	0.53	0.947	1.499	0.873704	0.732143	0.903646	0.991314	0.983883	0.89476	17.33	2.96	91.1	48.09	47.5	9.84	13881.2	13747.2	2086.11	6973.17	11031.7	3898.86	7361.13	1.63	12.01	62.66	56.62	56.17
4.81712e+18	FALSE	High	IsMasterProtein	22021E_unicycler_05813	hypothetical protein	0	58.418	23	7	33	6	324	33.9	9.6	314	44.16	7	6	0	0.901	1.89	1.868	0.616	1.178	1.633	0.991272	0.493542	0.634272	0.989242	0.983248	0.802111	11.83	11.48	20.9	6.42	3.02	1.25	1.25357e+06	1.23931e+06	597517	781646	1.08349e+06	408549	663391	5.65	5.31	14.2	11.72	8.5
-6.88395e+18	FALSE	Medium	IsMasterProtein	22021E_unicycler_06515	Polyamine aminopropyltransferase	0.036	3.081	3	1	1	1	251	27.8	7.5		0		1	0	0.922	0.269	0.285	0.879	0.131	0.376	0.989306	0.383759	0.493236	0.979754	0.509777	0.931696	41.58	49.8	35.85	47.38	168.42	122.82	5133.06	5427.49	17576.7	2493.87	7174.15	16758.9	19057.8	17.33	9.91	22.51	12.09	73.33
3.66606e+18	FALSE	High	IsMasterProtein	22021E_unicycler_07221	HTH-type transcriptional regulator VirS	0	25.823	8	2	16	2	332	36.5	8.48	144	13.25	2	2	0	2.442	1.764	1.867	0.114	1.616	1.944	0.485105	0.701686	0.74552	0.33927	0.834336	0.727545	0.9	21.89	36.62	27.68	30.41	74.07	203750	215571	281993	186582	224461	13216.1	115484	10.55	9.36	22.96	36.81	39.19
8.96571e+17	FALSE	High	IsMasterProtein	22021E_unicycler_01047	ECF RNA polymerase sigma factor SigW	0.001	12.929	13	2	4	2	186	21	5.77	51	2.53	2	2	0	1.287	1.306	1.864	0.92	1.121	1.311	0.938117	0.971858	0.883793	0.979754	0.975722	0.947105	6.71	37.27	6.18	22	3.23	23.96	21757.3	31053	21452.1	18684.4	21837.7	15336.6	16662.5	0.3	28.69	11.96	14.77	9.16
-6.87829e+18	FALSE	High	None	Q32MB2	TREMBL:Q32MB2;Q86Y46 Tax_Id=9606 Gene_Symbol=KRT73 Keratin-73	0	17.754	3	3	9	0	540	58.9	7.23	27	7	3	3	3
-6.87609e+18	FALSE	High	IsMasterProtein	22021E_unicycler_01409	Lipoprotein signal peptidase	0.001	11.44	5	1	6	1	167	18.4	9.99	29	1.8	1	1	0	0.858	0.538	0.929	0.551	0.295	0.32	0.991272	0.86751	0.999937	0.987761	0.770075	0.661639	14.66	6.66	13.07	51.56	2.57	53.66	168769	291653	269124	92505.1	100564	172849	313786	23.31	15.85	21.84	54.79	7.11
-2.30903e+17	FALSE	High	IsMasterProtein	22021E_unicycler_00843	hypothetical protein	0	82.262	61	4	83	4	103	11.2	5.9	903	133.45	4	4	0	0.195	1.968	1.862	1.3	2.64	2.513	0.130808	0.561169	0.747003	0.979754	0.350379	0.420721	5.74	5.25	72.47	7.77	13.6	36.32	336280	318139	33234.8	451149	429341	222094	170863	12.25	1.8	67.48	14.17	19.63
-6.24989e+18	FALSE	High	IsMasterProtein	22021E_unicycler_02526	hypothetical protein	0	194.951	70	10	1181	10	175	17.9	6.15	8414	1608.58	10	10	0	1.331	1.891	1.861	1.27	1.218	1.059	0.845371	0.410099	0.497148	0.979754	0.983883	0.994306	4.7	2.03	6.32	27.76	22.76	32.85	3.08883e+08	3.03939e+08	2.17374e+08	1.98951e+08	1.72894e+08	2.07404e+08	1.63319e+08	4.12	2.3	5.66	25.68	21.1
-8.14188e+18	FALSE	High	IsMasterProtein	22021E_unicycler_07470	hypothetical protein	0	42.614	28	5	13	5	266	29.3	6.89	249	18.46	5	5	0	1.005	1.669	1.859	0.624	1.015	1.198	0.996836	0.76079	0.769159	0.991314	0.983248	0.972321	16.46	5.25	27.79	2.44	5.94	18.92	214317	238766	129030	130351	153908	80102.9	128420	14.92	4.32	26.72	3.02	6.35
5.85016e+18	FALSE	High	IsMasterProtein	22021E_unicycler_07433	hypothetical protein	0	69.952	22	7	45	7	306	33.9	6.74	474	44.13	7	6	0	1.246	1.958	1.855	0.872	3.288	4.447	0.961697	0.436622	0.634272	0.989242	0.228956	0.048162	13.08	15.26	9.85	25.66	24.73	37.1	1.69494e+06	1.60558e+06	1.07836e+06	2.84587e+06	3.84818e+06	754433	865426	0.94	3.01	2.14	12.8	11.93
-4.76059e+18	FALSE	High	IsMasterProtein	22021E_unicycler_02064	Biopolymer transport protein ExbD	0.001	14.381	21	3	7	3	150	15.6	6.77	24	2.58	3	2	0	2.518	0.8	1.854	2.767	0.603	1.293	0.699048	0.998518	0.929688	0.54561	0.996159	0.972321	40.55	22.47	64.56	65.45	54.47	0.34	2411.18	5588	7587.68	1817.58	3897.89	8339.77	3013.74	18.11	1.34	38.76	39.48	30.36
8.53524e+18	FALSE	High	IsMasterProtein	22021E_unicycler_07666	hypothetical protein	0.001	13.398	16	2	4	2	156	17.1	4.89	16	7.52	2	2	0	1.694	1.7	1.854	0.646	0.734	0.758	0.775248	0.71282	0.767879	0.9938	0.998699	0.999889	2.38	2.97	3.58	2.08	4.64	6.26	385841	420785	384510	166559	172029	146596	226942	13.14	13.69	14.27	8.9	6.47
-6.86436e+18	FALSE	Medium	IsMasterProtein	22021E_unicycler_01272	Trans-aconitate 2-methyltransferase	0.026	3.731	4	1	5	1	258	28.7	5.68	0	2.37	1	1	0	1.359	2.029	2.838	1.729	1.655	1.511	0.956661	0.815525	0.694905	0.979754	0.90409	0.961049	35.16	21.91	42.4	96	92.13	13.46	2106.29	2946.87	1410.61	1717.93	1568.6	1795.28	1038.24	42.31	30.74	29.08	83.91	81.87
1.51246e+18	FALSE	High	IsMasterProtein	22021E_unicycler_01012	Acetyl-/propionyl-coenzyme A carboxylase alpha chain	0	55.492	16	10	27	8	657	70.2	6.74	260	18.81	10	8	0	1.017	1.677	1.851	0.147	1.533	2.023	0.991272	0.86751	0.903646	0.598204	0.87211	0.721157	21.28	6.63	10.91	91.83	63.55	42.58	106036	117042	64323.2	96931.7	127908	9304.51	63226.4	21.83	8.09	8.61	75.74	57.21
-6.86055e+18	FALSE	High	IsMasterProteinCandidate	22021E_unicycler_07104	hypothetical protein	0.005	6.836	5	1	4	1	247	27.5	10.29	15	0	1	1	0	0.401	0.418	0.261	0.208	0.481	0.469	0.755225	0.742351	0.225	0.960752	0.983883	0.972321	29.59	6.09	35.13	26.8	62.36	20.63	40678.1	25354	38997.3	46775.3	45691	20290.8	97320.4	51.76	31.51	56.17	0.81	31.1
2.41504e+18	FALSE	High	IsMasterProtein	22021E_unicycler_05392	hypothetical protein	0	78.98	30	7	46	6	331	34	9.36	476	72.24	7	7	0	0.686	1.746	1.851	0.356	0.857	1.138	0.92545	0.610404	0.68233	0.979754	0.989724	0.972321	5.95	8.47	15.32	34.4	17.21	35.74	910449	964781	357431	446692	593222	185408	521359	0.26	2.67	9.17	37.05	21.61
-1.83416e+18	FALSE	High	IsMasterProtein	22021E_unicycler_07311	Adenylate cyclase 2	0	328.514	30	30	155	30	993	107.1	6.58	1438	206.42	29	29	0	1.232	1.56	1.85	0.356	0.552	0.803	0.965025	0.792898	0.60674	0.979754	0.983248	0.999889	25.17	6.29	2.07	53.43	71.42	63.25	2.1037e+06	2.49478e+06	1.66152e+06	744516	1.08251e+06	479592	1.34868e+06	19.72	1.95	6.02	44.33	58.05
4.82352e+18	FALSE	High	IsMasterProtein	22021E_unicycler_06296	Putative cystathionine beta-synthase Rv1077	0	232.816	54	18	121	18	457	48.9	5.25	1600	191.42	18	17	0	1.462	2.051	1.849	0.7	1.175	1.505	0.827241	0.370555	0.528522	0.989242	0.983248	0.937796	3.96	8.98	0.9	13.64	9.23	12.11	4.69338e+06	4.22971e+06	3.34595e+06	2.68809e+06	3.44419e+06	1.6024e+06	2.2879e+06	3.01	9.32	1.63	13.72	9.56
1.24689e+17	FALSE	High	IsMasterProtein	22021E_unicycler_04298	hypothetical protein	0	32.471	16	4	19	4	231	26.7	8.19	111	21.56	4	4	0	1.151	1.546	1.841	1.885	0.954	1.054	0.959589	0.929183	0.913664	0.913689	0.983248	0.983785	45.21	12.66	81.37	16.03	5.54	28.52	7968.66	9485.51	5929.23	4914.74	5431.51	9712.11	5153.36	6.2	23.99	37	20.87	30.51
1.94475e+18	FALSE	High	IsMasterProtein	22021E_unicycler_03246	N-acetylglucosamine repressor	0	116.24	30	10	57	10	384	40.1	7.34	663	93.2	10	9	0	1.519	1.958	1.84	1.22	1.283	1.25	0.860362	0.551175	0.811358	0.979754	0.941641	0.972321	3.87	3.43	20	4.82	12.98	18.7	650696	611519	504680	426542	415506	405362	332348	6.78	7.2	8.53	15.02	1.89
-6.83139e+18	FALSE	Medium	IsMasterProtein	22021E_unicycler_04827	Acylamidase	0.036	3.137	2	1	2	1	478	51.4	5.91	0	1.96	1	1	0	1.756	0.916	0.408	0.667	0.663	1.199	0.838511	0.998518	0.850786	0.995964	0.990082	0.972321	2.32	4.85	41.57	102.21	51.59	58.3	6336.9	2821.12	12146.6	4587	8295.09	4616.22	6918.31	27.39	20.75	13.58	61.22	22.54
6.87222e+18	FALSE	High	IsMasterProtein	22021E_unicycler_07653	Cobalt import ATP-binding protein CbiO	0	110.295	50	12	68	11	256	27.9	8.15	605	74.86	12	10	0	1.026	1.047	1.833	0.341	0.34	0.417	0.996836	0.998518	0.477701	0.979754	0.688084	0.745915	14.69	4.83	10.04	36.92	19.71	66.15	3.38312e+06	5.92138e+06	3.31385e+06	1.09859e+06	1.34801e+06	1.09987e+06	3.2301e+06	27.24	8.97	4.02	46.65	31.78
2.74887e+18	FALSE	High	IsMasterProtein	22021E_unicycler_02586	hypothetical protein	0	17.026	8	2	6	2	304	33.3	5.49	56	8.14	2	2	0	2.444	1.851	1.831	0.761	1.279	1.42	0.655749	0.749562	0.895151	0.989242	0.943748	0.917313	1.06	27.31	20.23	39.67	54.16	32.12	18894.1	18688.1	24937.2	13047	14493	7761.71	10204.9	16.77	8.03	36.27	19.42	32.14
-4.28275e+18	FALSE	High	IsMasterProtein	22021E_unicycler_01338	hypothetical protein	0	136.357	40	11	94	11	386	41.3	8.12	793	109.32	11	11	0	1.158	1.529	1.83	1.13	1.152	1.322	0.984208	0.815525	0.565088	0.979754	0.983248	0.967834	20.26	10.93	14.3	6.77	0.55	2.99	2.66923e+06	3.19412e+06	2.02093e+06	2.01119e+06	2.30843e+06	1.97287e+06	1.74569e+06	8.58	0.26	2.94	4.22	11.18
-2.32291e+18	FALSE	High	IsMasterProtein	22021E_unicycler_04060	hypothetical protein	0	32.423	15	5	20	5	294	33.8	9.23	41	23.19	5	5	0	2.078	1.042	1.829	0.51	0.477	0.616	0.51915	0.998518	0.74552	0.979754	0.983248	0.977186	30.28	2.71	15.41	37.72	34.78	80.4	477254	838226	951900	218653	282077	233660	458180	39.44	14.37	26.2	45.73	43.28
-7.87777e+18	FALSE	High	IsMasterProtein	22021E_unicycler_04806	hypothetical protein	0	23.339	25	5	21	5	166	18.1	10.24	81	26.16	5	5	0	2.406	1.218	1.827	2.215	1.415	1.146	0.267481	0.971858	0.675107	0.795994	0.912558	0.972321	17.3	8.3	18.35	28.04	50.96	20.71	819102	1.22827e+06	1.61766e+06	951193	770644	1.48898e+06	672227	25.51	1.41	26.46	17.18	37.46
4.79878e+16	FALSE	High	IsMasterProtein	22021E_unicycler_07454	hypothetical protein	0	29.432	13	3	10	3	231	24.1	8.79	117	14.35	3	3	0	0.631	1.843	1.826	0.72	1.06	0.932	0.989306	0.730325	0.900503	0.989242	0.983248	0.994306	8.07	31.75	22.22	0.09	9.06	19.26	38464.9	38110.9	13163	22132.1	19453.7	15026.3	20872	2.51	34.53	26	5.27	3.45
-7.18004e+18	FALSE	High	IsMasterProtein	22021E_unicycler_01191	Glutamate/aspartate import solute-binding protein	0	510.082	83	22	848	22	293	31.5	8.54	7445	1047.73	21	20	0	1.559	2.414	1.825	1.144	7.432	6.116	0.615521	0.157394	0.521975	0.989242	0.0114746	0.00179472	22.31	9.91	3.3	22.1	35.67	52.07	1.62826e+08	1.23096e+08	1.05137e+08	5.01271e+08	4.125e+08	7.71597e+07	6.74464e+07	15.59	3.89	2.4	15.4	27.79
-4.53645e+18	FALSE	High	IsMasterProtein	22021E_unicycler_01819	hypothetical protein	0	17.535	16	2	4	2	197	20.8	7.61	78	9.36	2	2	0	1.201	1.043	1.822	0.999	0.632	0.649	0.956661	0.998518	0.895569	0.979754	0.996159	0.999889	14.92	4.26	20.36	45.21	2.03	8.09	16686.3	29144.8	19215.5	10102.8	10388.4	15981.8	15995.8	11.25	1.13	16.36	38.55	4.87
-8.42481e+18	FALSE	High	IsMasterProtein	22021E_unicycler_00402	Succinyl-diaminopimelate desuccinylase	0	73.184	27	10	25	10	476	50.7	6.13	209	24.85	9	10	0	0.899	1.604	1.819	0.745	1.81	2.585	0.996836	0.829772	0.831656	0.991469	0.740546	0.470221	12.74	0.47	25.25	20.81	18.17	24.32	174291	197588	97645.8	196609	280851	80892.4	108641	9.44	3.13	26.34	17.02	14.55
3.37088e+18	FALSE	High	IsMasterProtein	22021E_unicycler_02430	hypothetical protein	0	37.897	16	5	14	5	297	33.7	7.37	168	8.07	5	4	0	1.938	1.975	1.813	0.416	0.819	1.377	0.753701	0.652491	0.883793	0.979754	0.989724	0.961049	33.19	44.43	11.62	65.81	63.63	108.07	173857	159543	170594	72069.6	121211	36620.3	88011.3	9.55	19.81	10.73	38.09	36.31
-6.23144e+18	FALSE	High	IsMasterProtein	22021E_unicycler_07591	Sulfite reductase [ferredoxin]	0	447.673	59	36	515	36	592	65.9	6.19	5433	571.69	35	33	0	1.293	2.104	1.812	1.854	2.29	2.865	0.887318	0.285271	0.530272	0.979754	0.643278	0.184678	7.24	10.06	11.7	18.49	21.17	29.51	4.02869e+07	3.46849e+07	2.4751e+07	4.38492e+07	5.48548e+07	3.55051e+07	1.91459e+07	1.24	3.92	5.49	11.91	14.42
6.21357e+18	FALSE	High	IsMasterProtein	22021E_unicycler_04808	hypothetical protein	0	23.963	37	3	11	3	93	10.2	6.3	99	8.88	3	3	0	1.261	2.391	1.809	0.498	4.636	5.173	0.959645	0.462741	0.913109	0.987761	0.084173	0.054135	36.26	10.33	58.28	20.33	15.93	17.69	152473	115312	80384.6	295571	329847	31723.5	63759.6	21.72	2.52	40.71	6.96	2.81
-1.37768e+17	FALSE	High	IsMasterProtein	22021E_unicycler_02104	Autoinducer 2 sensor kinase/phosphatase LuxQ	0	276.757	37	21	177	21	753	81.4	5.77	2045	224.2	21	21	0	0.646	1.503	1.807	0.185	0.333	0.632	0.787536	0.75351	0.504131	0.34813	0.677865	0.972321	11.24	4.6	27.56	52.51	44.6	121.53	4.76275e+06	5.72414e+06	2.04713e+06	1.05389e+06	2.00204e+06	585021	3.16861e+06	12.79	2.27	23.8	49.08	42.67
-6.79527e+18	FALSE	High	IsMasterProtein	22021E_unicycler_06001	D-alanyl-D-alanine carboxypeptidase	0.003	8.168	3	1	3	1	471	50.9	9.58	26	4.69	1	1	0
1.27394e+17	FALSE	High	IsMasterProtein	22021E_unicycler_02904	3,4-dihydroxyphenylacetate 2,3-dioxygenase	0	115.656	34	10	58	10	291	32.5	5.82	485	100.79	10	9	0	1.153	1.489	1.806	1.162	1.622	1.61	0.982409	0.856894	0.634272	0.979754	0.846255	0.858999	3.55	2.36	13.57	12.25	15.95	14.64	2.56827e+06	3.11485e+06	1.98851e+06	2.79654e+06	2.77567e+06	2.00466e+06	1.72455e+06	7.63	6.49	8.67	15.84	10.92
-8.91417e+18	FALSE	High	IsMasterProtein	22021E_unicycler_00708	Sensor protein FixL	0	47.238	10	8	23	8	847	94.2	6.15	172	24.19	7	8	0	1.71	0.78	1.805	0.225	0.233	0.335	0.755225	0.998518	0.82863	0.639759	0.580344	0.71935	61.49	4.43	24.1	82.2	13.44	161.4	211823	490312	464434	63335.6	90993.8	61093.4	271604	51.66	1.29	19.83	66.31	9.86
-1.57511e+18	FALSE	High	IsMasterProtein	22021E_unicycler_01740	hypothetical protein	0	24.663	21	4	16	4	172	18.6	6.54	67	11.56	4	4	0	0.863	2.208	1.804	1.175	1.172	1.248	0.9953	0.52835	0.903646	0.979754	0.961389	0.971454	86.32	60.68	207.37	29.86	38.72	52.19	41776.4	34142.9	16340.1	22184.2	23615.8	22239.9	18924.7	28.23	6.71	92.8	21.21	13.1
8.98767e+17	FALSE	High	IsMasterProtein	22021E_unicycler_04053	hypothetical protein	0	48.558	27	5	20	5	250	26.6	10.15	197	22.53	5	5	0	0.986	1.155	1.803	0.692	0.644	0.556	0.996836	0.998518	0.767879	0.999634	0.989724	0.972321	5.13	23.39	2.67	20.61	20.64	26.48	475250	741659	405555	264901	228759	284539	411363	14.78	2.5	17.09	0.12	0.1
1.90171e+18	FALSE	High	IsMasterProtein	22021E_unicycler_02842	hypothetical protein	0	22.321	20	5	20	5	308	34.1	10.48	90	10.82	5	5	0	1.591	1.836	1.801	0.511	0.925	1.479	0.882874	0.632566	0.782525	0.983977	0.983883	0.937357	14.45	3.54	7.61	11.86	4.6	59.68	226911	222593	196680	114389	182791	63175.5	123599	21.37	11.13	14.97	3.53	12.13
-3.16915e+18	FALSE	High	IsMasterProtein	22021E_unicycler_07087	HTH-type transcriptional regulator RamB	0	37.148	11	5	28	5	492	54.8	7.77	336	36.75	5	5	0	0.487	1.381	1.8	0.576	0.541	0.644	0.822953	0.93513	0.819022	0.989242	0.989724	0.994306	46.22	3.59	39.35	55.5	48.14	85.24	178356	232487	62851.2	69852.3	83118.4	74406	129165	45.82	0.72	32.38	53.17	47.38
-4.40216e+18	FALSE	High	IsMasterProtein	22021E_unicycler_07741	hypothetical protein	0	23.012	12	4	14	4	340	36.4	9.6	81	2.96	4	4	0	1.605	1.581	1.799	0.407	0.889	0.859	0.882874	0.815525	0.800992	0.979754	0.989724	0.999889	12.93	18.29	1.62	12.63	6.04	89.83	193120	219781	196112	108583	104886	49751.3	122155	21.41	8.14	10.78	21.13	14.97
5.54813e+18	FALSE	High	IsMasterProtein	22021E_unicycler_05552	Superoxide dismutase-like protein YojM	0	179.836	80	9	146	9	179	17.9	8	1876	282.68	9	8	0	2.506	2.058	1.797	2.055	2.097	2.073	0.0406497	0.330686	0.54956	0.979754	0.634841	0.628102	23	5.63	17.36	45.54	37.76	50.87	8.91231e+06	7.78058e+06	1.08537e+07	9.08313e+06	8.97956e+06	8.89758e+06	4.33075e+06	0.25	16.66	5.58	20.53	13.5
-6.48754e+18	FALSE	High	IsMasterProtein	22021E_unicycler_04613	hypothetical protein	0	18.398	19	3	10	3	154	16.9	7.58	70	9.7	3	3	0	1.51	1.705	1.792	0.813	1.419	1.768	0.927053	0.856982	0.922976	0.989242	0.912558	0.818053	27.31	15.04	14.37	22.57	35.03	73.14	105815	111196	93726	88077.6	109732	50435.3	62054.2	27.82	16.53	15.91	23.51	34.67
8.77096e+18	FALSE	High	IsMasterProtein	22021E_unicycler_05329	Glutamine transport ATP-binding protein GlnQ	0	100.414	46	8	57	8	256	28.1	6.89	537	95.39	8	6	0	1.663	1.124	1.792	0.499	0.484	0.56	0.606457	0.998301	0.526611	0.979754	0.953721	0.961049	27.02	5.09	10.43	23.77	14.57	40.54	3.80977e+06	6.07206e+06	5.63618e+06	1.64035e+06	1.89677e+06	1.6911e+06	3.38819e+06	28.62	8.23	13.28	25.68	17.17
3.69164e+18	FALSE	High	IsMasterProtein	22021E_unicycler_06880	hypothetical protein	0	53.7	47	6	22	6	170	18.3	9.06	219	32.87	6	6	0	0.783	1.64	1.784	1.417	1.511	1.35	0.975223	0.775959	0.779805	0.979754	0.878744	0.961049	18.53	2.93	25.23	21.87	32.12	18.13	280012	304642	133735	257905	230463	241999	170739	14.91	0.14	21.13	18.02	27.39
-6.7477e+18	FALSE	High	IsMasterProtein	22021E_unicycler_06939	Long-chain-fatty-acid--CoA ligase	0.008	5.645	3	1	6	1	497	54.6	5.91	52	7.22	1	1	0	0.244	0.297	0.267	0.354	0.141	0.167	0.781478	0.528455	0.5359	0.979754	0.584269	0.372095	10.83	89.08	14.3	52.85	121.45	27.91	3519.03	3163.56	2882.54	1672.72	1981.11	4192.05	11834.1	14.05	75.57	17.31	50.81	91.84
6.83295e+18	FALSE	High	IsMasterProtein	22021E_unicycler_00505	Probable 2,4-dienoyl-CoA reductase	0	189.115	37	15	138	15	300	32.5	7.96	1343	131.09	14	15	0	1.652	1.777	1.783	0.361	0.929	1.507	0.51113	0.494862	0.560549	0.916093	0.996159	0.89813	8.01	4.25	8.03	58.65	44.84	61.49	3.14394e+07	3.15546e+07	2.92341e+07	1.64414e+07	2.666e+07	6.39504e+06	1.76954e+07	7.29	4.39	7.31	51.73	40.63
-2.18257e+18	FALSE	High	IsMasterProtein	22021E_unicycler_01595	hypothetical protein	0	197.336	52	16	107	16	395	41.8	7.5	1196	201.11	16	15	0	1.176	1.521	1.78	0.944	1.027	1.347	0.975225	0.830695	0.572922	0.989242	0.988435	0.964319	18.92	8.47	11.78	13.23	4.86	1.59	2.94548e+06	3.44552e+06	2.27662e+06	1.98821e+06	2.60688e+06	1.82762e+06	1.93597e+06	6.7	3.22	0.07	1.31	15.86
-9.04249e+16	FALSE	High	IsMasterProtein	22021E_unicycler_02040	Acyl-CoA dehydrogenase	0	180.215	46	17	90	17	387	42.9	5.58	846	135.76	17	16	0	1.479	1.773	1.78	0.676	0.98	1.218	0.860587	0.631099	0.65226	0.989242	0.989724	0.972321	5.68	0.44	2.51	6.05	10.99	24.51	3.11507e+06	3.12728e+06	2.59767e+06	1.72206e+06	2.13906e+06	1.18814e+06	1.75671e+06	3.63	1.37	0.61	3.98	8.68
-3.58894e+18	FALSE	High	IsMasterProtein	22021E_unicycler_02672	Benzoyl-CoA oxygenase component A	0	62.745	21	7	27	7	427	46.6	6.33	178	36.32	7	7	0	1.73	2.381	1.779	0.927	1.494	2.035	0.769188	0.308367	0.800992	0.979754	0.905999	0.599754	45.45	20.56	4.2	1.63	47.65	52.54	530225	396213	385172	332598	453159	206344	222695	34.4	11.92	3.59	6.04	36.27
4.26339e+18	FALSE	High	IsMasterProtein	22021E_unicycler_06279	hypothetical protein	0	222.152	80	12	294	12	136	14.8	6.55	3249	490.32	11	12	0	1.129	2.086	1.778	0.975	2.564	2.538	0.966451	0.310081	0.572922	0.995964	0.523851	0.300287	6.69	3.81	9.87	10.57	2.46	42.06	2.27075e+07	1.93543e+07	1.22956e+07	2.79115e+07	2.76345e+07	1.06198e+07	1.08869e+07	11.76	1.77	14.76	15.42	3.06
-6.73275e+18	FALSE	High	IsMasterProtein	22021E_unicycler_02467	HTH-type transcriptional regulator CynR	0.004	6.922	5	1	3	1	193	21.1	9.36	17	4.22	1	1	0
-6.73244e+18	FALSE	High	IsMasterProtein	22021E_unicycler_05280	Probable diguanylate cyclase YegE	0.001	12.9	3	2	4	1	904	98.3	6.42	69	6.56	2	2	0
-7.17275e+18	FALSE	High	IsMasterProtein	22021E_unicycler_04550	Naphthalene 1,2-dioxygenase/salicylate 5-hydroxylase systems, ferredoxin component	0	23.035	37	3	23	3	105	11.4	4.6	217	24.71	3	2	0	1.082	2.14	1.777	1.704	3.002	2.895	0.989306	0.407453	0.831656	0.975704	0.294849	0.324612	19.07	26.69	15.39	33.26	37.74	44.65	273929	227421	138531	384194	370523	218048	128000	1.46	8.64	2.02	14.74	18.83
-6.72665e+18	FALSE	High	IsMasterProteinCandidate	22021E_unicycler_02787	Group II intron-encoded protein LtrA	0.001	10.217	3	1	4	1	502	57.2	10.64	66	2.19	1	1	0
5.81276e+18	FALSE	High	IsMasterProtein	22021E_unicycler_03035	ATP synthase subunit a	0	41.833	15	5	52	5	289	31.6	7.08	491	71.59	5	5	0	2.543	0.856	1.776	0.591	0.257	0.545	0.280106	0.998518	0.781055	0.989242	0.601756	0.972321	87.43	28.76	53.64	107.75	101.57	121.12	350815	728345	1.04279e+06	105239	223622	242220	410060	52.61	3.34	25.89	65.94	62.11
-4.45389e+18	FALSE	High	IsMasterProtein	22021E_unicycler_04548	Salicylate 5-hydroxylase, large oxygenase component	0	49.325	17	7	27	7	421	48.1	7.11	108	28.79	7	6	0	2.173	1.876	1.775	0.766	1.482	2.007	0.58792	0.610593	0.810239	0.993296	0.909556	0.654152	14.33	9.22	8.83	12.88	3.04	29.36	343554	325187	398123	271431	367640	140393	183174	5.08	9.93	10.3	30.52	21.46
-6.72249e+18	FALSE	Medium	IsMasterProtein	22021E_unicycler_05794	Uric acid transporter UacT	0.03	3.506	2	1	5	1	494	51.1	9.16	0	0	1	1	0	0.456	0.296	0.296	0.22	0.126	0.244	0.919481	0.42565	0.467897	0.979754	0.379325	0.578793	77	2.21	7.69	116.9	63.93	170.72	13366.3	13334.4	20573.3	5658.47	11014	9910.99	45086.9	57.38	7.5	16.87	81.38	47.68
8.52698e+18	FALSE	High	IsMasterProtein	22021E_unicycler_02797	hypothetical protein	0	32.985	36	4	21	4	165	18.1	9.51	300	43.74	4	4	0	0.966	2.003	1.775	0.728	1.251	1.45	0.989306	0.675857	0.922976	0.989242	0.941641	0.917313	1.26	15.47	0.4	28.1	7.2	26.3	60669.2	53758.7	29258.1	37875.4	43919.4	22044	30286.1	8.78	7.13	7.97	33.59	14.41
-6.71471e+18	FALSE	Medium	IsMasterProtein	22021E_unicycler_06329	C4-dicarboxylic acid transporter DauA	0.017	4.439	2	1	2	1	557	59.4	9.39	0	0	1	1	0
-6.71439e+18	FALSE	High	IsMasterProtein	22021E_unicycler_04703	Membrane-bound lytic murein transglycosylase F	0	19.086	6	1	6	1	284	30.4	8.51	106	12.75	1	1	0	0.535	1.042	1.263	1.668	0.277	0.437	0.989306	0.998518	0.994431	0.979754	0.947514	0.972321	64.72	31.75	31.98	122.29	72.11	22.29	4908.97	5953.08	2523.18	1303.27	2060.13	7861.48	4711.96	24.4	5.22	5.01	65.63	30.56
4.18068e+18	FALSE	High	IsMasterProtein	22021E_unicycler_00589	HTH-type transcriptional regulator CatM	0	92.471	32	8	33	8	305	33.7	6.43	222	34.5	8	8	0	0.84	1.667	1.773	0.3	0.765	0.764	0.991272	0.747643	0.79708	0.979754	0.996159	0.999889	2.85	5.43	34.17	42.95	23.28	76.83	377183	401159	190153	173047	173007	67977.6	226301	13.72	16.15	21.11	49.31	32.57
4.73883e+18	FALSE	High	IsMasterProtein	22021E_unicycler_02911	hypothetical protein	0	14.656	12	2	12	2	162	17.5	9.74	21	0	2	2	0	0.991	0.748	1.773	1.08	0.519	0.569	0.996836	0.998518	0.853434	0.979754	0.983248	0.972321	31.61	13.8	2.51	1.71	10.4	43.79	236045	559300	312597	163545	179540	340744	315385	34.31	18.12	7.46	3.44	4.83
-5.21676e+18	FALSE	High	IsMasterProtein	22021E_unicycler_05744	hypothetical protein	0	23.639	14	3	18	3	239	27.5	9.74	55	0	3	2	0	0.693	1.584	1.772	0.395	0.365	0.565	0.90873	0.73978	0.712744	0.979754	0.803451	0.967834	2.04	0.25	12.07	21.64	34.37	71.87	1.19061e+06	1.33222e+06	520780	274047	424571	296717	751700	3.34	5.52	6.21	25.57	36.91
4.07547e+18	FALSE	High	IsMasterProtein	22021E_unicycler_04533	hypothetical protein	0	135.237	38	11	64	11	327	34.2	9.14	715	105.67	11	11	0	1.416	1.807	1.771	0.664	1.557	2.016	0.922808	0.625144	0.690043	0.989242	0.908966	0.607937	2.33	6.65	11.65	30.72	26.02	41.58	2.05932e+06	2.01741e+06	1.61379e+06	1.77426e+06	2.29749e+06	756400	1.13941e+06	3.35	11.88	5.53	23.32	19.01
-8.76137e+17	FALSE	High	IsMasterProtein	22021E_unicycler_01604	Aldehyde dehydrogenase PuuC	0	83.92	24	9	34	9	502	54	6.4	338	44.31	9	8	0	1.685	1.772	1.769	0.943	1.405	1.913	0.753322	0.688639	0.810806	0.979754	0.877625	0.558456	7.77	9.13	9.72	17.95	11.63	17.02	701841	700477	667325	556428	757624	373638	396047	5.08	6.38	11.57	19.29	13.37
7.72253e+18	FALSE	High	IsMasterProtein	22021E_unicycler_02906	hypothetical protein	0	310.004	64	17	245	17	325	34.3	9.09	2561	383.78	16	15	0	1.122	2.099	1.769	0.715	1.496	1.707	0.975225	0.288381	0.5359	0.979754	0.959854	0.802111	0.62	4.13	0.52	21.47	6.24	23.12	2.76982e+07	2.3345e+07	1.48024e+07	1.97472e+07	2.25357e+07	9.43684e+06	1.31983e+07	0.41	4.12	0.32	20.45	6.12
-8.1102e+18	FALSE	High	IsMasterProtein	22021E_unicycler_03998	hypothetical protein	0	26.116	33	3	24	3	90	9.3	8.02	179	18.2	3	3	0	1.115	1.064	1.767	1.335	1.188	0.973	0.981323	0.998518	0.888142	0.979754	0.983248	0.994306	7.35	28.61	3.76	9.54	64.57	47.08	103745	172256	108766	115820	94916.6	130186	97504.5	23.05	3.14	33.21	21.01	29.11
3.7154e+18	FALSE	High	IsMasterProtein	22021E_unicycler_05307	hypothetical protein	0	107.896	91	7	79	7	89	10.2	5.45	912	139.93	7	6	0	1.306	1.992	1.767	1.286	2.22	2.258	0.956661	0.465448	0.675106	0.979754	0.569951	0.515584	5.68	0.77	7.87	15.28	26.86	28.74	2.39528e+06	2.12439e+06	1.57029e+06	2.6691e+06	2.71544e+06	1.54681e+06	1.2024e+06	3.65	1.03	9.25	12.76	23.5
3.39507e+18	FALSE	High	IsMasterProtein	22021E_unicycler_05754	Multidrug resistance protein MdtN	0	61.558	36	9	25	9	341	36.7	9.42	80	35.33	9	9	0	0.803	1.028	1.765	0.873	0.826	0.808	0.976715	0.998518	0.833496	0.983977	0.990082	0.999889	0.26	7.97	13.29	15.66	27.24	9.19	282246	484519	220380	226826	221905	239726	274541	14.04	6.24	1.18	1.07	11.97
8.52881e+18	FALSE	High	IsMasterProtein	22021E_unicycler_01915	Signal transduction histidine-protein kinase BarA	0	20.44	5	3	6	3	627	68	7.09	44	9.92	3	3	0	1.52	0.951	1.764	0.306	0.371	0.596	0.916356	0.998518	0.90718	0.979754	0.983248	0.994306	42.4	15	32.67	81.38	46.84	98.75	88649.5	164434	141691	34559.7	55537.3	28516.6	93228.2	37.29	15.94	28.78	66.71	41.03
7.1627e+18	FALSE	High	IsMasterProtein	22021E_unicycler_00373	Sensor protein QseC	0	50.722	18	6	18	6	437	47.3	7.77	260	13.09	6	6	0	0.706	0.996	1.762	0.442	0.52	0.462	0.956661	0.998518	0.819022	0.979754	0.983883	0.966077	14.03	16.57	13.19	24.92	1.2	20.86	193924	342955	137459	101217	89993.6	86146.6	194685	26.82	1.98	1.23	9.85	12.61
7.38718e+18	FALSE	High	IsMasterProtein	22021E_unicycler_02136	hypothetical protein	0	25.174	20	3	17	3	147	15.6	8.35	124	14.17	3	3	0	3.094	1.434	1.762	1.813	1.503	1.274	0.523001	0.968497	0.932138	0.96312	0.904869	0.972321	2.37	2.47	13.89	46.66	12.69	30.05	6542.94	8042.34	14122.8	6859.41	5814.07	8272.5	4563.87	22.13	17.6	32.68	23.53	31.6
-4.18373e+18	FALSE	High	IsMasterProtein	22021E_unicycler_07969	2,3-diketo-L-gulonate-binding periplasmic protein YiaO	0	367.141	50	21	372	21	334	36	9.17	2677	615.62	21	18	0	1.754	2.118	1.761	0.961	1.958	2.347	0.385102	0.276604	0.572922	0.999634	0.803826	0.386035	10.27	3.02	10.06	17.24	11.38	10.68	1.41599e+08	1.17734e+08	1.17267e+08	1.30848e+08	1.56902e+08	6.42526e+07	6.68396e+07	12.61	5.73	6.73	13.51	7.98
4.44778e+18	FALSE	High	IsMasterProtein	22021E_unicycler_02165	hypothetical protein	0	142.615	22	20	48	20	1201	130.8	7.69	316	65.08	19	19	0	0.984	1.134	1.76	0.533	0.649	0.833	0.998418	0.998518	0.736481	0.979754	0.989811	0.999889	26.41	9.55	16.56	56.61	50.28	69.16	685655	1.06445e+06	594981	392197	503697	322020	604641	33.29	17.87	6.9	58	53.2
-6.70232e+18	FALSE	High	IsMasterProtein	22021E_unicycler_05987	Methylglyoxal synthase	0	84.567	35	9	35	9	297	32.5	7.84	689	65.79	9	9	0	1.397	1.494	1.758	0.824	1.029	1.206	0.929586	0.876589	0.825754	0.989242	0.983883	0.972321	28.99	3.71	1.06	20.88	8.5	2.35	403194	474406	376997	277724	325382	222404	269854	19.49	4.33	6.85	11.96	0.24
-3.13653e+18	FALSE	High	IsMasterProtein	22021E_unicycler_04578	Putrescine-binding periplasmic protein SpuD	0	97.051	35	11	41	11	352	39	9.35	443	62.78	9	9	0	2.208	1.879	1.757	0.55	0.737	1.602	0.437071	0.557763	0.732753	0.979754	0.998699	0.796836	9.07	0.8	14.59	73.03	54.14	67.34	1.12262e+06	1.04988e+06	1.31922e+06	440329	957315	328832	597448	2.26	11.65	2.98	53.42	38.65
-1.82577e+18	FALSE	High	IsMasterProtein	22021E_unicycler_00777	Non-heme chloroperoxidase	0	165.127	29	8	397	8	273	29.7	6.32	2848	281.61	8	8	0	0.68	2.013	1.755	0.981	1.553	2.289	0.749102	0.334728	0.573423	0.999634	0.945291	0.411295	20.16	20.92	38.59	24.35	8.47	37.74	8.13846e+07	7.09524e+07	2.74868e+07	6.27968e+07	9.25529e+07	3.96508e+07	4.04326e+07	15.33	16.04	32.06	19.22	4.29
3.41897e+18	FALSE	High	IsMasterProtein	22021E_unicycler_01374	Glutarate-semialdehyde dehydrogenase DavD	0	260.861	42	21	289	21	487	51.9	6.16	3228	270.69	20	20	0	1.154	2.004	1.755	1.016	3.344	3.592	0.959645	0.340847	0.573423	0.998104	0.286237	0.0599653	21.75	12.32	14.26	24.68	21.96	42.5	3.54472e+07	3.10386e+07	2.0413e+07	5.91432e+07	6.35288e+07	1.79597e+07	1.76847e+07	14.98	6.1	7.94	17.71	15.18
-3.90507e+18	FALSE	High	IsMasterProtein	22021E_unicycler_02077	NAD(P) transhydrogenase subunit alpha	0.001	11.076	16	3	8	3	108	11.4	9.99	54	5.08	3	2	0	1.16	0.748	1.754	0.472	0.584	0.554	0.977869	0.998518	0.813629	0.979754	0.989724	0.972321	47.78	1.03	11.53	38.46	23.87	46.07	174757	409789	270965	136351	129392	110153	233606	62.24	22.76	32.38	55.18	0.7
-3.49648e+18	FALSE	High	IsMasterProtein	22021E_unicycler_03607	Thiol-disulfide oxidoreductase ResA	0	67.096	37	4	34	4	176	19	9.72	521	77.82	4	4	0	0.38	1.569	1.753	0.559	1.042	1.385	0.198253	0.725119	0.705928	0.979754	0.983883	0.938667	16.86	17.71	53.75	1.56	5.41	6.67	1.50537e+06	1.68168e+06	364523	999806	1.32855e+06	535701	959170	4.29	5.1	37.53	10.25	6.59
-1.95707e+18	FALSE	High	IsMasterProtein	22021E_unicycler_06297	hypothetical protein	0	29.939	6	4	9	4	838	89.5	9.96	67	13.05	4	3	0	0.282	0.593	1.753	0.4	0.201	0.33	0.870127	0.997808	0.924967	0.979754	0.823018	0.893163	4.78	22.33	128.17	49.57	3.47	28.25	4202.8	12415.8	1996.83	1427.28	2336.06	2837.06	7084.26	29.86	13.61	69.26	73.39	31.04
1.95788e+18	FALSE	High	IsMasterProtein	22021E_unicycler_06745	Gluconate 5-dehydrogenase	0	36.007	25	3	12	2	254	26.6	8.19	126	40.12	2	3	0	1.531	1.816	1.751	2.8	1.084	1.204	0.934869	0.889096	0.962184	0.673887	0.983248	0.980018	1.55	50.18	17.71	57.86	80.32	28.27	2149.49	2071.97	1812.46	1283.15	1425.3	3313.45	1183.49	37.06	7.57	22.38	81.77	33.24
2.85839e+18	FALSE	High	None	22021E_unicycler_07131	NAD(P) transhydrogenase subunit alpha	0.004	7.296	7	2	6	2	107	11.3	9.77	49	2.88	2	1	0	1.094	0.751	1.749	0.461	0.594	0.525	0.989306	0.998518	0.82281	0.979754	0.989724	0.972321	44.68	0.64	9.94	36.01	36.37	44.26	170879	398198	249132	135189	119546	105011	227636	61.8	23.43	33.12	55.19	10.07
6.30855e+18	FALSE	High	IsMasterProtein	22021E_unicycler_04946	Citrate lyase subunit beta-like protein	0.001	11.418	11	3	5	3	280	29.8	6.15	29	2.71	3	2	0	0.964	2.24	1.749	0.827	1.673	1.693	0.982391	0.528455	0.921678	0.979754	0.809129	0.840733	75.13	68.88	74.93	47.03	20.02	93.8	24264.3	18939.3	10436.2	18120	18334	8954.46	10830.3	27.08	21.87	92.26	2.65	22.26
-1.08793e+17	FALSE	High	IsMasterProtein	22021E_unicycler_00751	hypothetical protein	0	46.935	50	4	24	4	125	12.6	7.43	363	34.79	4	4	0	0.317	2.854	1.747	0.717	0.701	1.249	0.475301	0.156511	0.806699	0.998104	0.999899	0.972321	61.58	45.1	27.74	71.43	34.7	126.12	388650	237944	43210.9	95445.8	170017	97664	136168	28.31	13.86	2.17	36.43	4.33
-6.65969e+18	FALSE	High	IsMasterProtein	22021E_unicycler_00854	hypothetical protein	0	15.766	9	2	4	2	340	37.7	6.95	71	8.35	2	2	0	0.677	1.502	1.745	0.124	0.629	0.777	0.996064	0.918003	0.922326	0.464555	0.996159	0.999889	15.02	1.89	7.19	60.76	37.38	240.69	24239	28172.4	10922.5	10148.2	12538.7	2005.19	16141	20.06	7.69	0.97	58.59	40.05
-2.8896e+18	FALSE	High	IsMasterProtein	22021E_unicycler_00970	Lipopolysaccharide export system ATP-binding protein LptB	0	24.006	16	3	13	3	252	27	5.63	174	15.31	3	3	0	1.038	1.045	1.744	0.542	0.346	0.39	0.9953	0.998518	0.858339	0.981515	0.900636	0.869749	18.64	1.67	8.45	1.02	9.43	12.19	295491	493240	293497	97912.1	110270	153313	282800	26.32	7.3	16.86	9.85	17.78
-6.60906e+18	FALSE	Medium	IsMasterProtein	22021E_unicycler_05046	Iron-dependent extradiol dioxygenase	0.016	4.522	4	1	2	1	295	33.4	6.7	0	0	1	1	0	0.033	0.352	0.361	0.704	0.31	0.231	2.01172e-06	0.465448	0.522732	0.999634	0.908966	0.485754	11.83	2.78	1256.51	12.88	27.33	44.7	49693.4	50916.1	4682.23	43801.6	32655.4	99314	141161	3.38	11.97	140.22	26.6	11.25
-2.04988e+18	FALSE	High	IsMasterProtein	22021E_unicycler_07405	Inner membrane ABC transporter permease protein YejB	0.001	12.617	6	2	7	2	342	37.8	9.5	123	9.89	2	1	0	1.816	0.861	1.744	0.244	0.302	0.289	0.812633	0.99987	0.926981	0.979754	0.959854	0.721157	55.01	12.99	29.82	34.53	72.8	38.8	30264.3	61284.2	63813.4	10609.6	10140.4	8565.92	35144.4	50.04	13.3	28.81	32.99	63.11
-6.60783e+18	FALSE	High	IsMasterProtein	22021E_unicycler_07597	hypothetical protein	0.003	7.682	5	1	2	1	299	33.1	6.3	31	4.47	1	1	0
-7.90946e+18	FALSE	High	IsMasterProtein	22021E_unicycler_06145	hypothetical protein	0.001	10.808	2	2	4	2	1063	117	5.41	26	2.62	2	2	0	1.811	1.546	1.739	0.358	0.626	1.096	0.822309	0.932101	0.929688	0.979754	0.996159	0.982895	21.07	7.77	4.61	72.48	54.56	44.6	64864	72969.3	75963.2	26257.3	45958.7	15033.6	41949.9	26.85	14.52	11.53	67.76	55.03
-2.92905e+18	FALSE	High	IsMasterProtein	22021E_unicycler_05290	hypothetical protein	0	15.88	9	3	21	2	319	32.8	9.69	56	43.81	2	2	0	1.14	1.843	1.738	0.633	1.187	1.391	0.975528	0.755336	0.90718	0.999634	0.974496	0.961049	11.84	14.63	12.03	9.47	5.68	4.9	152579	143890	94387.6	98236.5	115196	52434.5	82788.8	13.48	16.11	13.66	6.79	3.17
-9.38108e+17	FALSE	High	IsMasterProtein	22021E_unicycler_01003	hypothetical protein	0	237.575	38	23	233	23	505	59.5	6.57	1469	221.81	23	22	0	2.815	1.767	1.736	0.426	0.952	1.594	0.00769765	0.551175	0.643194	0.979754	0.989724	0.886946	34	19.62	28.67	76.48	71.93	87.92	8.69271e+06	8.53976e+06	1.38468e+07	4.68499e+06	7.84148e+06	2.09662e+06	4.9187e+06	18.47	5.07	13.55	53.65	50.29
4.41947e+18	FALSE	High	IsMasterProtein	22021E_unicycler_05334	Putative multidrug export ATP-binding/permease protein SA1683	0	45.665	15	6	32	5	594	63	9.83	365	43.2	6	6	0	1.209	1.2	1.734	1.627	1.822	1.279	0.952565	0.998518	0.951065	0.979754	0.807633	0.972321	20.31	98.52	57.12	154.23	158.78	63.48	3537.93	5110.06	3563.41	5372.14	3768.76	4794.84	2947.69	42.45	24.78	9.88	61.2	63.6
4.22463e+18	FALSE	High	IsMasterProtein	22021E_unicycler_01021	hypothetical protein	0	152.586	55	12	60	12	303	31.9	8.41	680	77.92	12	12	0	1.166	1.548	1.728	0.548	0.846	0.937	0.986253	0.750952	0.733906	0.979754	0.990082	0.994306	1.01	7.88	1.33	16.12	19.06	29.47	1.49046e+06	1.66352e+06	1.12255e+06	814051	902384	527342	962791	4.73	1.81	4.43	20.89	23.6
-3.54181e+18	FALSE	High	IsMasterProtein	22021E_unicycler_05899	hypothetical protein	0	56.123	24	7	30	7	365	41	5.9	271	28.54	7	7	0	1.573	1.707	1.725	0.405	0.702	1.007	0.822953	0.742351	0.873997	0.979754	0.992659	0.994306	23.46	15.67	16.48	71.78	64.62	38.11	507695	513217	468004	208886	299479	120558	297485	15.58	8.26	22.15	56.13	50.82
-3.59671e+18	FALSE	High	IsMasterProtein	22021E_unicycler_00324	hypothetical protein	0	81.28	22	8	28	8	499	52.1	5.97	193	37.39	8	8	0	1.377	1.769	1.724	1.953	1.973	2.093	0.934307	0.69217	0.856971	0.871059	0.507621	0.459354	10.16	33.34	26.46	27.63	31.23	32.07	623447	607698	485275	695398	737748	688342	352490	6.07	15.73	9.34	10.43	13.77
-6.06219e+18	FALSE	High	IsMasterProtein	22021E_unicycler_05637	hypothetical protein	0	112.161	38	11	68	11	330	34.4	9.11	703	132.01	10	9	0	1.215	1.852	1.713	0.823	1.415	1.723	0.973238	0.567859	0.724139	0.997404	0.953721	0.778521	19.97	16.66	17.95	4.09	4.64	23.08	2.49941e+06	2.31188e+06	1.64049e+06	1.91015e+06	2.3255e+06	1.11085e+06	1.34985e+06	12.66	9.55	10.76	10.18	10.71
-6.56802e+18	FALSE	Low	IsMasterProtein	22021E_unicycler_05831	Hca operon transcriptional activator HcaR	0.062	2.018	4	1	1	1	305	33	9.48		0		1	0
2.04409e+18	FALSE	High	IsMasterProtein	22021E_unicycler_02830	hypothetical protein	0	58.489	23	5	19	5	268	29	6.42	216	37.81	5	5	0	0.62	1.695	1.712	1.091	1.67	1.436	0.975223	0.854789	0.92922	0.979754	0.834336	0.933638	0.7	5.36	15.16	1.6	8.18	24.07	63476.9	64095.2	23205.5	62532.9	53792.4	40846.2	37448.2	9.58	13.99	5.5	10.43	1.13
8.58696e+18	FALSE	High	IsMasterProtein	22021E_unicycler_01745	Hydroxyacylglutathione hydrolase	0	37.794	24	6	25	6	353	39.3	6.39	152	28.14	6	6	0	1.369	1.589	1.708	0.994	0.913	1.113	0.934869	0.780235	0.656283	0.987462	0.990082	0.987047	5.43	19	14.99	37.82	12.68	44.18	2.70783e+06	2.90969e+06	2.33254e+06	1.55528e+06	1.89648e+06	1.69367e+06	1.70401e+06	1.91	14.76	17.45	31.87	8.81
-4.95081e+18	FALSE	High	IsMasterProtein	22021E_unicycler_01852	Leu/Ile/Val-binding protein homolog 3	0	199.329	42	13	118	12	385	40.5	9.2	1785	229.92	13	12	0	1.579	1.837	1.706	0.521	1.105	1.572	0.7796	0.573762	0.637692	0.979754	0.983883	0.869749	6.46	4.14	0.23	53.17	45.3	65	3.38869e+06	3.14786e+06	2.91294e+06	2.03783e+06	2.89992e+06	960970	1.84493e+06	3.17	0.95	3.21	45.07	38.58
-6.27998e+18	FALSE	High	IsMasterProtein	22021E_unicycler_07592	Putative niacin/nicotinamide transporter NaiP	0	14.967	5	2	4	2	538	56.1	9.26	52	4.55	2	2	0	1.678	0.619	1.705	0.328	0.424	0.442	0.853221	0.998518	0.932138	0.979754	0.989724	0.972321	51.86	19.8	95.89	73.49	51.88	145.32	4791.89	13199.3	12986.3	3283.41	3422.28	2536.79	7740.75	38.36	9.66	70.12	55.25	38.39
-6.72263e+18	FALSE	High	IsMasterProtein	22021E_unicycler_08024	sn-glycerol-3-phosphate import ATP-binding protein UgpC	0	88.771	36	9	49	9	358	38.1	5.99	518	91.48	9	8	0	1.366	1.187	1.704	0.438	0.543	0.779	0.938117	0.983062	0.71456	0.979754	0.983248	0.999889	1.96	17.74	5	29.11	16.92	44.32	1.53142e+06	2.19975e+06	1.76283e+06	701360	1.00492e+06	565200	1.2907e+06	12.72	2.26	9.83	41	30.25
-2.47111e+18	FALSE	High	IsMasterProtein	22021E_unicycler_06907	Chromate reductase	0	27.427	13	2	9	2	195	21.8	7.15	72	9	2	2	0	0.652	1.794	1.703	2.152	2.465	1.819	0.996836	0.768237	0.926981	0.742001	0.527965	0.752952	18.68	16.17	68.06	60.65	25.42	29.41	15957.7	15143.3	5796.25	21916.5	16175.9	19134.6	8892.76	30.62	28.34	47.57	41.74	10.78
5.46741e+18	FALSE	High	IsMasterProtein	22021E_unicycler_02120	hypothetical protein	0	29.693	18	3	8	3	174	19.2	8.27	98	12.09	3	2	0	0.524	1.581	1.699	0.73	1.394	1.273	0.938117	0.930787	0.937808	0.989242	0.925712	0.972321	4.09	5.59	0.62	12.52	20.86	28.24	74783	80357.2	24778.1	65920.3	60180.4	34500.7	47287.5	0.63	9.84	5.12	7.4	15.25
-6.53776e+18	FALSE	High	IsMasterProtein	22021E_unicycler_05715	Choline-sulfatase	0.002	8.394	1	1	2	1	734	81.1	8.98	33	2.27	1	1	0	3.847	2.097	1.615	1.71	1.238	0.883	0.47581	0.787129	0.978874	0.979754	0.975722	0.999889	109.23	15.25	48.65	12.25	40.87	11.68	2671.64	2058.05	4901.53	1577.66	1124.4	2179.02	1274.08	62.45	42.61	16.09	17.69	9.04
5.68537e+18	FALSE	Medium	IsMasterProtein	22021E_unicycler_01975	hypothetical protein	0.011	5.29	4	2	5	2	422	44.3	9.11	0	3.55	1	2	0	2.839	0.613	1.699	0.987	0.69	0.518	0.631537	0.997808	0.947893	0.979754	0.991776	0.983785	170.22	92.32	82.5	51.76	190.69	18.89	2081.58	5768.7	9640.21	2342.45	1759.77	3351.04	3395.34	82.28	37.42	29.82	81.74	90.07
1.22138e+18	FALSE	High	IsMasterProtein	22021E_unicycler_04939	hypothetical protein	0	29.048	20	5	13	5	285	33	8.82	63	19.23	5	4	0	1.4	1.714	1.697	0.798	1.655	2.007	0.938117	0.875365	0.937808	0.989242	0.834336	0.687775	3.8	2.44	26.06	5.7	11.51	19.58	81426.7	80618.4	66480.1	78598.8	95317.6	37917.6	47494.8	14.44	13.15	13.82	5.42	0.1
4.81364e+18	FALSE	High	IsMasterProtein	22021E_unicycler_04154	Leucine-, isoleucine-, valine-, threonine-, and alanine-binding protein	0	184.97	47	16	95	16	395	42.5	9.09	1005	108.48	16	16	0	2.474	2.155	1.696	1.149	1.064	1.281	0.183553	0.360772	0.702476	0.979754	0.988435	0.972321	2	6.33	7.62	17.15	9.67	26.38	3.13332e+06	2.46682e+06	3.59729e+06	1.54807e+06	1.86262e+06	1.67058e+06	1.4543e+06	4.58	8.7	4.59	18.88	6.54
-6.52534e+18	FALSE	Medium	None	22021E_unicycler_06086	Aerobic cobaltochelatase subunit CobT	0.021	4.125	1	1	10	1	574	63.3	6.3	62	11.8	1	1	0	1.013	0.571	0.597	0.968	0.708	0.818	0.996836	0.918064	0.929688	0.979754	0.996159	0.999889	10.11	3.42	29.19	1.25	3.63	2.1	219269	229276	389341	272104	314107	372009	384193	11.28	1.59	25.71	2.86	1.8
-6.5249e+18	FALSE	High	IsMasterProtein	22021E_unicycler_01917	Sensor protein TorS	0.008	5.665	1	1	2	1	664	70.3	8.6	0	0	1	1	0
-4.36541e+18	FALSE	High	IsMasterProtein	22021E_unicycler_06409	UDP-4-amino-4-deoxy-L-arabinose--oxoglutarate aminotransferase	0	18.766	10	3	16	3	376	40.8	7.83	59	15.81	3	3	0	2.804	1.643	1.694	1.259	1.056	1.913	0.49717	0.890751	0.937808	0.979754	0.983248	0.745577	4.09	3.59	27.41	27.57	24.16	40.68	66639.9	68718.8	113732	42839.9	77582.1	51061.8	40562.2	16.25	8.98	13.54	13.69	10.51
3.82761e+18	FALSE	High	IsMasterProtein	22021E_unicycler_03531	Protease HtpX	0	96.48	39	8	45	8	291	30.7	9	476	75.23	8	8	0	0.874	0.868	1.694	0.751	0.48	0.644	0.966042	0.999181	0.725742	0.999634	0.971825	0.977011	11.55	5.62	1.28	27.54	8.74	13.47	1.09009e+06	2.12668e+06	1.09748e+06	602721	808401	943085	1.25522e+06	22.61	6.44	10.57	37.04	20
-6.50018e+18	FALSE	High	IsMasterProtein	22021E_unicycler_03667	hypothetical protein	0	23.776	18	1	4	1	111	11.8	6.04	165	11.02	1	1	0	0.77	0.249	0.538	0.16	0.714	1.016	0.996836	0.378232	0.951079	0.598278	0.990082	0.994306	207.9	101.37	28.97	17.81	64.78	210.09	755.953	1631.82	2337.04	2167.08	3080.83	486.232	3033.37	123.04	59.15	52.27	10.43	32.02
2.71346e+18	FALSE	High	IsMasterProtein	22021E_unicycler_01346	hypothetical protein	0	60.145	19	4	36	4	186	21.1	5.55	395	55.5	4	4	0	1.602	1.799	1.692	0.893	1.714	1.566	0.81661	0.632566	0.876263	0.981077	0.726273	0.851569	10.83	12.63	11.83	7.13	2.93	10.45	525409	494424	467935	500644	457370	260963	292129	5.99	16.3	6.94	2.46	7.12
4.2761e+18	FALSE	High	IsMasterProtein	22021E_unicycler_07890	Glucans biosynthesis protein D	0	257.384	46	21	195	21	518	57.9	6.24	1943	296.4	21	20	0	1.86	1.68	1.692	0.651	0.663	0.901	0.276197	0.543924	0.616228	0.979754	0.989724	0.999889	21.24	7.79	13.67	62.22	42.8	60.51	1.00106e+07	1.00775e+07	1.10798e+07	3.94713e+06	5.36891e+06	3.87824e+06	5.95702e+06	8.11	4.64	0.95	44.15	27.84
1.72842e+18	FALSE	High	IsMasterProtein	22021E_unicycler_01765	Long-chain-fatty-acid--CoA ligase	0	250.661	31	16	133	15	563	61.4	7.25	1522	182.23	15	15	0	2.429	1.647	1.691	0.414	0.43	0.435	0.0757498	0.680437	0.68233	0.979754	0.907733	0.761379	28.04	9.4	2.03	42.04	48.98	97.93	6.62028e+06	6.79659e+06	9.76424e+06	1.72841e+06	1.74919e+06	1.66379e+06	4.02015e+06	26.06	8.71	1.7	38.36	44.15
-3.94667e+17	FALSE	High	IsMasterProtein	22021E_unicycler_01070	Outer membrane porin F	0	123.609	46	11	466	11	147	16	9.98	1823	596.64	11	8	0	2.263	1.654	1.69	2.478	1.671	2.695	0.0620012	0.594402	0.628805	0.84523	0.912558	0.239288	6.27	14.3	14.68	5.3	53.5	14.12	3.87289e+07	3.95699e+07	5.2991e+07	3.9119e+07	6.30958e+07	5.80313e+07	2.34156e+07	10.22	2.6	2.24	11.14	33.14
2.87831e+17	FALSE	High	IsMasterProtein	22021E_unicycler_01196	hypothetical protein	0	40.268	29	3	21	3	117	12.3	8.21	278	37.57	3	2	0	1.396	1.494	1.69	1.782	1.272	1.251	0.885989	0.852574	0.68233	0.979754	0.978867	0.972321	5.85	7.39	4.79	12.93	3.58	21.38	3.44305e+06	3.89469e+06	3.21657e+06	2.93117e+06	2.8829e+06	4.10635e+06	2.30399e+06	5.64	7.1	4.51	12.34	3.36
-9.07877e+18	FALSE	High	IsMasterProtein	22021E_unicycler_02339	hypothetical protein	0.001	12.227	6	2	6	2	328	34.2	8.62	36	9.5	2	2	0	1.597	1.725	1.688	0.62	1.295	1.575	0.801902	0.726904	0.869614	0.991314	0.941641	0.769547	9.04	10.96	8.75	19.7	8.75	26.03	695828	680756	644234	522459	635136	250163	403316	2.01	3.83	14.9	25.08	14.9
-6.48323e+18	FALSE	High	None	Q9R0H5	SWISS-PROT:Q9R0H5 Tax_Id=10090 Gene_Symbol=Krt71 Keratin, type II cytoskeletal 6G	0.001	14.221	4	2	8	0	524	57.3	6.99	40	12.92	2	2	3
-5.545e+18	FALSE	High	IsMasterProtein	22021E_unicycler_00423	hypothetical protein	0	26.306	32	3	17	3	82	8.7	9.36	121	22.62	3	3	0	1.54	1.496	1.686	3.4	0.496	0.723	0.885488	0.869732	0.869614	0.326963	0.983883	0.999889	54.31	44.4	35.69	27.51	63.45	38.67	282747	318586	291037	93815.4	136723	642657	189004	8.72	0.23	8.24	15.82	16.76
6.26893e+18	FALSE	High	IsMasterProtein	22021E_unicycler_03144	Long-chain-fatty-acid--CoA ligase	0	101.445	29	11	42	11	540	58.3	7.25	298	63.96	10	11	0	1.361	1.798	1.685	0.444	1.053	1.124	0.938117	0.549109	0.767879	0.979754	0.983883	0.987047	2.47	4.58	14.73	26.82	9.4	46.8	1.41527e+06	1.32651e+06	1.0714e+06	829184	885071	349254	787272	6.77	13.47	4.89	33.91	18
7.64823e+18	FALSE	High	IsMasterProtein	22021E_unicycler_01118	hypothetical protein	0	41.305	19	5	14	5	397	43.7	10.9	182	23.58	5	5	0	0.283	1.339	1.684	0.379	1.103	1.135	0.687108	0.977092	0.937808	0.979754	0.983248	0.972321	4.94	3.03	83.43	11.93	8.27	1.89	59395.5	74725.1	12571.5	48915.4	50374.2	16812.6	44365	29.89	22.56	48.23	14.22	32.91
-8.20972e+18	FALSE	High	IsMasterProtein	22021E_unicycler_01802	Putative phospholipase A1	0	43.48	21	6	21	6	386	42.9	8.98	171	16.73	6	6	0	1.247	1.497	1.683	2.054	1.836	2.106	0.959645	0.968497	0.944698	0.913689	0.75756	0.659057	8.92	2.84	16.04	16.76	10.13	9.82	88801.5	99851.2	74012.5	108922	124959	121899	59337.7	13.01	7.25	19.69	20.36	14.15
-7.64864e+18	FALSE	High	IsMasterProtein	22021E_unicycler_01018	Toluene efflux pump outer membrane protein TtgF	0	28.401	8	4	18	4	500	53	5.94	41	13.02	4	4	0	0.674	1.686	1.683	1.39	1.263	1.295	0.960729	0.829772	0.921678	0.979754	0.959854	0.972321	24.03	7.84	25.57	36.76	8.11	32.36	148938	148621	59518.4	111540	114387	122743	88314.1	14.44	15.74	15.87	26.08	0.6
-6.47187e+18	FALSE	Medium	IsMasterProtein	22021E_unicycler_06604	Type IV secretion system protein virB4	0.016	4.534	1	1	2	1	840	94.3	7.5	0	0	1	1	0
4.82906e+18	FALSE	High	IsMasterProtein	22021E_unicycler_01116	Probable xanthine dehydrogenase subunit A	0	143.284	36	12	102	12	335	36	5.19	795	108.84	12	12	0	1.555	1.708	1.683	0.842	1.131	1.215	0.699201	0.626591	0.645309	0.998104	0.983248	0.972321	6.08	4.7	0.1	14.58	22.65	14.04	6.52905e+06	6.43509e+06	5.94446e+06	4.32555e+06	4.64672e+06	3.22103e+06	3.82319e+06	0.89	2.2	6.78	7.19	14.78
5.8389e+18	FALSE	High	IsMasterProtein	22021E_unicycler_03086	hypothetical protein	0	54.562	25	6	20	6	322	35	7.27	271	36.92	6	6	0	0.891	1.7	1.683	0.95	0.713	0.762	0.996836	0.740471	0.866202	0.979754	0.999899	0.999889	2.68	15.08	26.21	2.16	12.07	10.6	307036	303890	160912	128798	137670	171655	180614	3.36	15.1	25.39	1.26	12.27
1.7184e+18	FALSE	High	IsMasterProtein	22021E_unicycler_02869	Lipopolysaccharide export system ATP-binding protein LptB	0	40.523	21	4	16	4	268	29	8.56	207	34.63	4	4	0	0.923	0.974	1.682	0.404	0.615	0.613	0.996836	0.998518	0.872542	0.979754	0.989724	0.987047	2.66	14.66	15.09	29.85	1.99	23.45	394826	681768	374328	249339	248434	163749	405443	24.95	8.71	8.3	48.86	20.63
3.84725e+18	FALSE	High	IsMasterProtein	22021E_unicycler_01159	1,2-phenylacetyl-CoA epoxidase, subunit E	0	29.584	21	5	10	5	361	39.9	6	124	21.19	4	4	0	1.25	1.776	1.681	1.4	1.883	2.004	0.960729	0.685247	0.873997	0.979754	0.734298	0.661639	0.37	8.18	18.51	14.23	9.02	22.23	293225	277534	206367	310835	330842	231060	165062	8.05	0.09	9.89	21.1	16.23
1.11285e+17	FALSE	High	IsMasterProtein	22021E_unicycler_04176	hypothetical protein	0	105.673	53	10	56	10	278	29.4	9.41	720	61.07	10	10	0	1.07	1.876	1.68	0.375	1.247	1.602	0.996836	0.489535	0.760157	0.979754	0.983248	0.844956	13.83	17.62	14.02	25.62	29.63	50.18	1.78376e+06	1.59726e+06	1.01739e+06	1.18554e+06	1.52264e+06	356642	950718	4.18	7.77	4.36	32.71	36.24
3.72895e+18	FALSE	High	IsMasterProtein	22021E_unicycler_02890	hypothetical protein	0	187.089	67	11	170	11	145	15	8.22	1822	187.72	11	9	0	1.365	2.935	1.679	0.94	3.78	3.801	0.934307	0.0535523	0.679731	0.989242	0.146716	0.0864939	18.69	10.52	31.78	11.94	9.36	16.02	6.48967e+06	3.71258e+06	3.01912e+06	8.35974e+06	8.40659e+06	2.07799e+06	2.21145e+06	19.32	8.35	31.23	9.7	10.57
4.92159e+17	FALSE	High	IsMasterProtein	22021E_unicycler_01861	hypothetical protein	0.001	14.306	6	2	6	2	499	54.2	9.04	61	5.41	2	2	0	1.622	0.859	1.678	0.539	0.37	0.801	0.864729	0.99987	0.937808	0.997377	0.983248	0.999889	24.23	10.81	80.67	107.8	42.85	133.39	25249.4	49310	47663.7	10858.6	23533.3	15839.7	29384.2	8.72	3.98	56.06	73.27	25.75
-6.31424e+18	FALSE	High	IsMasterProtein	22021E_unicycler_00061	hypothetical protein	0	235.698	40	18	238	18	469	50.7	5.69	3581	347.79	18	16	0	1.594	1.836	1.677	0.508	0.917	1.343	0.697282	0.486417	0.686471	0.979754	0.990082	0.972321	8.28	1.86	8.59	63.74	43.99	43.49	9.21266e+06	8.41331e+06	7.99731e+06	4.60209e+06	6.73756e+06	2.55136e+06	5.01825e+06	4.74	1.38	5.03	53.17	37.31
-4.10032e+18	FALSE	High	None	22021E_unicycler_01529	High-affinity branched-chain amino acid transport ATP-binding protein LivF	0	25.362	9	2	15	2	232	25.5	8.34	256	22.72	2	2	0	1.926	1.388	1.677	0.709	0.696	0.853	0.623453	0.932101	0.853434	0.999634	0.992659	0.999889	2.6	27.08	17.24	5.11	6.82	2.47	676960	818276	939716	339540	416201	345952	487839	21.83	6.16	3.12	24.17	25.74
-4.99239e+18	FALSE	High	IsMasterProtein	22021E_unicycler_02489	2-succinyl-6-hydroxy-2,4-cyclohexadiene-1-carboxylate synthase	0	35.162	24	5	22	5	265	28.8	10.45	92	8.34	5	5	0	0.866	1.381	1.676	0.286	0.405	0.347	0.996836	0.971858	0.937808	0.979754	0.983883	0.869749	12.56	16.33	12.05	6.61	0.97	129.02	70625.6	85698.4	44277.4	20715.6	17761	14634.2	51128.8	5.59	2.01	6.08	11.23	18.38
7.02093e+18	FALSE	High	IsMasterProtein	22021E_unicycler_03251	Phenylacetate-coenzyme A ligase	0	127.258	44	14	68	14	415	44.8	5.59	532	57.67	14	14	0	1.136	1.449	1.675	0.626	0.915	0.848	0.975225	0.836912	0.616228	0.979754	0.990082	0.999889	13.25	2.49	6.76	3.16	6.98	9.77	4.19714e+06	4.8493e+06	3.29029e+06	2.64925e+06	2.45632e+06	1.81202e+06	2.89562e+06	9.87	0.37	3.7	0.27	3.91
-1.27251e+18	FALSE	High	IsMasterProtein	22021E_unicycler_07650	Leucine-, isoleucine-, valine-, threonine-, and alanine-binding protein	0	733.255	68	30	2145	30	415	45.3	8.94	13603	2832.66	29	27	0	1.553	1.958	1.674	0.875	1.901	1.884	0.622159	0.37007	0.641191	0.991314	0.823018	0.654152	16.56	7.6	3.01	0.57	14.67	26.03	7.85118e+08	6.70919e+08	6.22382e+08	7.61925e+08	7.55462e+08	3.50755e+08	4.0089e+08	8.89	0.39	3.99	6.31	7.11
-3.07837e+18	FALSE	High	IsMasterProtein	22021E_unicycler_08052	hypothetical protein	0.003	8.151	5	2	7	2	377	42.2	7.21	54	0	2	1	0	1.666	1.436	1.673	0.842	0.673	1.081	0.757711	0.920739	0.863533	0.989242	0.990082	0.982895	2.62	11.15	13	15.45	24.35	23.34	638647	743980	740772	299025	480829	374254	444602	5.85	7.27	15.67	17.97	26.17
-8.24064e+18	FALSE	High	IsMasterProtein	22021E_unicycler_03495	Putative acyl-CoA dehydrogenase FadE17	0	90.947	41	13	37	13	402	44.2	6.89	287	49.39	10	13	0	1.278	1.669	1.672	0.532	1.127	1.506	0.95532	0.701686	0.864545	0.979754	0.983248	0.829023	4.87	14.47	4.1	19.9	18.22	42.32	745042	746338	570464	503253	672298	237522	446373	5.62	14.7	2.93	19.77	18.21
-6.41443e+18	FALSE	Medium	IsMasterProtein	22021E_unicycler_02368	hypothetical protein	0.018	4.394	3	1	7	1	270	28.8	7.5	0	0	1	1	0	2.484	3.584	4.52	1.399	1.428	1.73	0.575632	0.116396	0.0880242	0.979754	0.914517	0.835569	27.87	9.92	21.65	35.6	20.5	46.67	151125	190619	104761	60196.9	72966.4	58991.7	42169.3	30.54	4.85	24.91	37.33	14.84
-7.63068e+18	FALSE	High	IsMasterProtein	22021E_unicycler_01410	hypothetical protein	0	16.92	5	3	9	3	552	59.6	9.06	52	9.38	3	3	0	1.829	0.773	1.672	0.247	0.221	0.269	0.780636	0.998518	0.913664	0.979754	0.726138	0.625878	50.33	15.91	34.6	98.72	131.75	81.27	87117.8	188525	206278	24872	30300.2	27825	112771	25.13	6.58	10.97	62.07	80.54
8.46893e+18	FALSE	High	IsMasterProtein	22021E_unicycler_05571	hypothetical protein	0.001	12.765	19	2	3	2	90	10	5.71	59	3.77	2	1	0	0.895	2.364	1.671	0.925	3.65	2.745	0.989306	0.528455	0.943087	0.979754	0.306209	0.416253	24.92	36.07	37.3	11.8	27.53	8.48	12428.2	8786.04	4706.21	19187.5	14430.9	4861.72	5256.67	14.95	25.15	26.25	2.58	17.37
-3.09405e+18	FALSE	High	IsMasterProtein	22021E_unicycler_01227	ATP-dependent RNA helicase RhlE	0	35.269	13	6	14	6	604	65.2	9.32	158	13.54	6	5	0	0.44	1.144	1.668	2.656	0.398	0.45	0.956661	0.998518	0.929859	0.564558	0.983883	0.972321	32.71	32.64	113.21	54.06	28.25	9.7	14816.1	21608.6	5705.36	5161.68	5834.58	34400.2	12953.7	74.65	21.04	45.77	1.59	25.03
2.44065e+18	FALSE	High	IsMasterProtein	22021E_unicycler_00052	ECF RNA polymerase sigma factor SigE	0	18.351	16	3	14	3	184	20.3	7.02	112	11.43	3	3	0	1.541	1.138	1.668	1.242	0.772	0.675	0.850665	0.997808	0.766008	0.979754	0.996159	0.994306	3.5	12.81	13.06	26.2	32.97	23.56	769696	1.12869e+06	1.0423e+06	522030	456770	840457	676562	19.13	3.7	27.98	8.95	15.23
-1.97309e+18	FALSE	High	IsMasterProtein	22021E_unicycler_01324	Putative signal peptide peptidase SppA	0	113.182	35	12	78	12	339	36.8	8.51	713	96.14	11	11	0	1.575	0.986	1.664	0.869	0.547	0.675	0.75097	0.998518	0.634272	0.998039	0.983248	0.987047	20.34	6.32	15.86	18.39	0.1	19.1	2.96581e+06	5.00706e+06	4.73967e+06	1.64618e+06	2.0322e+06	2.61543e+06	3.00927e+06	24.32	0.8	20.19	22.52	5.13
6.48382e+18	FALSE	High	IsMasterProtein	22021E_unicycler_01102	hypothetical protein	0	19.903	7	3	18	2	328	33.2	9.41	94	16.77	2	3	0	2.044	2.211	1.664	0.775	1.397	2.509	0.750098	0.57066	0.929688	0.986777	0.906929	0.49071	24.17	10.53	20.43	50.98	54.08	15.5	26589.3	20018.1	24585.7	16804.9	30182.8	9317.19	12028.2	16.18	47.34	19.64	8.5	11.28
5.03682e+18	FALSE	High	IsMasterProtein	22021E_unicycler_01007	hypothetical protein	0	54.758	26	6	19	6	281	30.9	6.68	223	33.91	6	5	0	1.27	1.673	1.662	0.871	1.205	1.208	0.959645	0.833734	0.936496	0.979754	0.967082	0.972321	5.11	4.47	10.6	30.25	16.88	18.35	123162	122333	93517.8	88717.7	88940.1	64135	73610.3	0.43	0.18	14.5	23.97	11.59
-8.72151e+18	FALSE	High	IsMasterProtein	22021E_unicycler_06072	hypothetical protein	0	267.051	58	20	194	19	380	40.2	8.37	2962	443.49	20	15	0	1.223	1.56	1.659	0.527	0.695	0.861	0.959645	0.742351	0.629683	0.979754	0.989724	0.999889	13.48	9.84	5.33	42.08	36.89	59.26	5.25816e+06	5.59373e+06	4.12198e+06	2.34212e+06	2.90082e+06	1.77578e+06	3.37077e+06	6.03	2.57	1.72	32.24	27.67
-3.25406e+18	FALSE	High	IsMasterProtein	22021E_unicycler_08088	hypothetical protein	0	139.55	45	12	73	12	326	33.7	9.32	858	104.79	12	11	0	1.393	1.764	1.656	1.005	1.402	1.683	0.780636	0.393969	0.60674	0.989242	0.953721	0.806974	20.44	14.04	17.18	5.01	1.74	3.29	1.23273e+07	1.15776e+07	9.7389e+06	9.79769e+06	1.17628e+07	7.02622e+06	6.98974e+06	16.69	10.68	13.65	7.44	4.32
-6.44429e+18	FALSE	High	IsMasterProtein	22021E_unicycler_02252	Spermidine N(1)-acetyltransferase	0	75.853	51	7	31	7	174	19.8	7.28	292	42.98	7	6	0	0.944	1.589	1.655	0.921	0.67	0.88	0.99696	0.806339	0.895151	0.979754	0.990082	0.999889	10.56	19.83	37.9	34.16	17.46	32.87	477181	496862	283344	201219	264212	276367	300225	10.77	19.47	34.34	32.45	17.27
-5.35578e+18	FALSE	High	IsMasterProtein	22021E_unicycler_02410	5-methyltetrahydropteroyltriglutamate--homocysteine methyltransferase	0	99.003	40	9	36	9	341	37.8	6.07	415	59.82	9	9	0	1.081	1.514	1.655	0.62	1.283	1.629	0.991272	0.833734	0.788843	0.989242	0.953721	0.828474	1.69	4.34	17.04	14.79	31.18	25.28	997917	1.0908e+06	712454	845131	1.07337e+06	408501	658960	0.24	2.76	17.5	12.68	27.79
6.21161e+18	FALSE	High	IsMasterProtein	22021E_unicycler_00540	Spore protein SP21	0	38.937	32	4	13	4	146	16.2	7.43	75	7.19	3	4	0	0.748	2.153	1.655	0.864	1.364	1.571	0.977869	0.528455	0.931859	0.981515	0.940971	0.912993	59.38	19.81	3.31	4.69	8.8	17.39	187440	144066	65109.2	118809	136786	75261	87072.9	45.86	11.17	4.49	12.09	0.74
8.16048e+18	FALSE	High	IsMasterProtein	22021E_unicycler_04089	hypothetical protein	0	19.806	20	2	10	2	137	14.9	6.13	404	3.04	2	1	0	1.287	1.567	1.654	1.164	1.237	1.445	0.956661	0.903156	0.929859	0.979754	0.976381	0.958632	0.94	15.03	34.49	14.72	5.48	12.77	150906	159269	123938	119112	139117	112056	96304.7	5.91	7.5	25.52	20.67	1.58
4.5195e+18	FALSE	High	IsMasterProtein	22021E_unicycler_03130	Hercynine oxygenase	0	41.012	14	4	12	4	396	44.4	6.38	173	20.02	4	4	0	1.236	1.544	1.652	0.382	0.555	1.073	0.960729	0.954964	0.951806	0.979754	0.990082	0.983785	1.85	8.29	58.62	91.34	2.38	27.36	85606.7	91613.1	68559.9	30764	59521.1	21180.4	55460.6	9.73	0.07	44.96	79.79	5.71
7.02691e+18	FALSE	High	IsMasterProtein	22021E_unicycler_02786	hypothetical protein	0	148.303	41	12	95	11	326	34.1	9.17	1263	198.13	11	11	0	1.378	1.667	1.651	0.803	1.052	1.262	0.930284	0.737345	0.759368	0.999634	0.989724	0.972321	13.4	13.93	1.68	5.63	9.31	14.33	2.57188e+06	2.54652e+06	2.12479e+06	1.62276e+06	1.94706e+06	1.23888e+06	1.54242e+06	10.3	10.8	4.05	7.81	11.3
-7.19703e+18	FALSE	High	IsMasterProtein	22021E_unicycler_01746	E3 ubiquitin-protein ligase SlrP	0	107.554	27	10	76	10	441	47.3	5.6	922	120.34	10	10	0	0.859	1.4	1.649	0.711	0.597	0.724	0.991272	0.93513	0.895151	0.999634	0.989724	0.994306	9.94	1.06	0.01	36.29	30.51	41.68	517740	610034	317689	220968	267759	262867	369906	9.54	1.1	0.1	33.71	28.58
2.54327e+18	FALSE	High	IsMasterProtein	22021E_unicycler_03699	4-hydroxyphenylpyruvate dioxygenase	0	68.643	26	7	22	7	364	40.5	5.38	302	41.21	7	7	0	0.684	1.483	1.649	0.7	1.434	1.528	0.956661	0.87008	0.901054	0.999634	0.913194	0.912993	2.71	9.96	42.44	7.79	0.42	9.82	241482	268624	111385	233640	248866	114015	162885	2.96	3.95	33.74	12.94	5.95
-6.36682e+18	FALSE	High	IsMasterProtein	22021E_unicycler_04430	Esterase YbfF	0.005	6.646	4	1	4	1	264	28.7	5.82	41	2.33	1	1	0	0.311	0.182	0.193	3.539	0.263	0.48	0.822251	0.12335	0.245067	0.326963	0.941641	0.972321	61.18	36.22	24.44	91.04	88.76	53.84	2856.1	3029.32	4886.63	4131.44	7547.05	55657.1	15726.6	17.47	67.51	15.98	41.62	39.91
-6.35898e+18	FALSE	High	None	22021E_unicycler_07848	hypothetical protein	0	16.408	2	1	48	1	415	43.5	9.06	614	60.92	1	1	0	2.437	2.102	1.835	1.359	1.16	1.632	0.282764	0.351284	0.650671	0.979754	0.983248	0.844956	16.69	12.01	37.08	33.55	61.14	9.26	1.35425e+06	1.18194e+06	1.56992e+06	747509	1.05142e+06	875768	644201	12.95	17.34	6.14	2.86	27.55
-6.35655e+18	FALSE	High	IsMasterProtein	22021E_unicycler_07883	HTH-type transcriptional regulator LeuO	0.005	6.653	3	1	2	1	331	36.4	10.13	36	2.76	1	1	0
-6.35511e+18	FALSE	Medium	IsMasterProtein	22021E_unicycler_05994	Probable tautomerase HP_0924	0.018	4.339	27	2	2	1	78	8.6	5.45	0		2		0
-8.35482e+18	FALSE	High	IsMasterProtein	22021E_unicycler_04825	hypothetical protein	0	57.992	20	5	16	5	343	35.9	9.8	197	33.31	5	5	0	1.176	1.823	1.648	0.41	0.991	1.46	0.965025	0.649796	0.906503	0.979754	0.983883	0.903528	1.27	3.83	4.95	19.45	10.99	20.95	561865	507852	362457	305480	449756	126360	308155	4.45	6.89	1.48	15.2	7.23
1.40556e+18	FALSE	High	IsMasterProtein	22021E_unicycler_04201	hypothetical protein	0	43.553	23	6	21	6	293	33.4	6.2	240	18.99	5	5	0	2.141	1.848	1.648	0.649	1.691	1.94	0.498315	0.630723	0.87448	0.998104	0.754934	0.638186	7	21.98	2.37	36.57	36.74	9.74	477934	426031	553480	437101	501707	167929	258554	0.45	14.62	8.47	27.95	28.1
-8.67968e+18	FALSE	High	IsMasterProtein	22021E_unicycler_05557	L-glyceraldehyde 3-phosphate reductase	0	160.53	48	9	164	9	216	23.6	6.21	1833	252.24	9	9	0	1.459	1.646	1.647	1.433	1.122	1.356	0.716912	0.616444	0.641198	0.979754	0.983883	0.961049	5.53	3.29	7.71	9.23	3.23	18.45	1.5648e+07	1.56618e+07	1.38665e+07	1.06666e+07	1.28948e+07	1.3627e+07	9.50678e+06	6.61	4.48	6.01	10.13	4.43
-6.01711e+17	FALSE	High	IsMasterProtein	22021E_unicycler_07485	Biopolymer transport protein ExbD	0	65.221	54	7	30	7	145	15.5	9.82	299	59.94	6	6	0	1.442	1.093	1.647	1.488	0.725	0.796	0.916356	0.998518	0.769159	0.979754	0.99388	0.999889	16.08	5.56	0.75	14.89	22.34	28.68	1.21985e+06	1.83762e+06	1.60883e+06	808639	888635	1.66029e+06	1.11602e+06	21.13	0.68	5.27	8.19	15.19
-5.22001e+18	FALSE	High	IsMasterProtein	22021E_unicycler_03143	HTH-type transcriptional regulator AcrR	0.001	13.324	12	2	8	2	223	25.2	7.46	65	14.14	2	2	0	0.447	1.25	1.646	0.931	1.928	1.952	0.956661	0.998518	0.966232	0.979754	0.772807	0.771309	52.02	88.63	141.56	36.49	68.16	21.12	3186.67	4193.75	1138.02	4913.54	4974.73	2373.3	2548.36	25.6	54.45	84.39	11.67	39.11
3.81505e+18	FALSE	High	IsMasterProtein	22021E_unicycler_02063	Maltodextrin phosphorylase	0	193.649	28	18	86	18	823	92.9	7.08	929	113.26	18	17	0	1.167	1.278	1.645	0.229	0.309	0.561	0.974723	0.968497	0.713439	0.626478	0.580115	0.961049	33.47	7.26	7.73	61.1	67.73	86.39	2.88389e+06	3.7126e+06	2.6352e+06	696889	1.26703e+06	517270	2.2573e+06	26.34	1.91	2.36	49.55	54.56
4.54021e+18	FALSE	High	IsMasterProtein	22021E_unicycler_08056	N-acetylneuraminate epimerase	0.003	7.663	7	2	9	2	367	39.3	9.2	26	0	2	2	0	1.37	1.877	1.645	0.831	0.667	1.437	0.934869	0.71642	0.937808	0.979754	0.990082	0.917313	37.98	6.52	46.35	115.96	102.77	15.69	35022.6	30704.9	25575.1	12446.4	26824.3	15504.7	18662.7	4.46	36.74	68.61	64.99	56.75
-6.32595e+18	FALSE	Medium	IsMasterProtein	22021E_unicycler_06328	hypothetical protein	0.034	3.265	22	1	2	1	69	6.4	6.46	14	2	1	1	0	2.435	1.173	1.536	1.586	0.728	0.732	0.630425	0.997808	0.967837	0.979754	0.989724	0.999889	17.47	9.4	6.75	0.93	1.38	26.19	31166	40805.8	64671.1	19325	19454.8	42135.1	26559.6	15.13	7.51	7.87	2.33	2.75
7.94853e+18	FALSE	High	IsMasterProtein	22021E_unicycler_03805	hypothetical protein	0	80.304	78	5	50	5	72	8.3	8.84	534	71.38	5	5	0	1.462	1.349	1.645	1.107	1.719	1.281	0.894102	0.931441	0.795436	0.979754	0.812347	0.972321	5.15	3.86	10.22	16.29	33.71	34.4	1.02321e+06	1.24735e+06	1.10867e+06	1.30325e+06	971381	839674	758277	3.19	1.96	8.02	17.14	32.98
-6.31868e+18	FALSE	High	None	Q9NSB2	SWISS-PROT:Q9NSB2 Keratin, type II cuticular Hb4 (Hair keratin, type II Hb4) - Homo sapiens (Human).	0.006	6.242	1	1	4	0	600	64.9	7.74	0	4.69	1	1	0
-6.31733e+18	FALSE	Medium	IsMasterProtein	22021E_unicycler_07031	hypothetical protein	0.02	4.222	3	1	2	1	343	36.6	10.17	25	0	1	1	0
-2.47303e+18	FALSE	High	IsMasterProtein	22021E_unicycler_08115	HTH-type transcriptional regulator GltC	0	36.576	15	4	39	4	315	34.7	7.31	304	67.14	4	4	0	1.216	1.297	1.644	0.493	0.542	0.832	0.961953	0.977092	0.922887	0.979754	0.989724	0.999889	39.18	13.93	19.35	74.59	91.17	80.14	141450	179365	132633	59145	90804.2	53761	109075	19.21	4.36	0.78	48.74	60.47
-4.81771e+18	FALSE	High	IsMasterProtein	22021E_unicycler_07954	hypothetical protein	0	68.99	48	6	44	6	182	19.2	8.28	367	44.77	5	6	0	0.824	1.76	1.639	1.1	1.595	1.515	0.991272	0.750952	0.928929	0.979754	0.834336	0.928618	28.85	13.08	77.41	35.51	25.63	16.5	178423	166213	83516.7	161740	153652	111550	101401	15.93	1.11	56.21	22.03	12.94
-3.12776e+18	FALSE	High	IsMasterProtein	22021E_unicycler_05839	hypothetical protein	0	88.573	29	10	64	9	326	33.3	9.31	292	48.78	10	10	0	1.52	1.662	1.639	0.988	1.457	1.618	0.838511	0.718416	0.747003	0.986814	0.941641	0.850027	13	5.24	6.14	4.11	5.83	1.59	2.43029e+06	2.39606e+06	2.22228e+06	2.13036e+06	2.36499e+06	1.44395e+06	1.46185e+06	12.1	4.74	6.1	4.17	5.31
-6.31105e+18	FALSE	Medium	IsMasterProtein	22021E_unicycler_06006	Endoglucanase	0.045	2.689	2	1	2	1	793	82.1	6.38	0	2.36	1	1	0
-3.1504e+18	FALSE	High	IsMasterProtein	22021E_unicycler_06131	Oligopeptide-binding protein AppA	0	59.298	25	9	21	9	535	58.1	9.13	101	27.92	9	7	0	1.404	1.711	1.636	0.723	1.126	1.563	0.932912	0.737345	0.900503	0.999108	0.983248	0.807916	2.53	3.14	8.9	10.64	7.79	16.97	614128	587236	503732	403953	560872	259501	358844	0.15	0.43	5.92	12.67	9.98
-6.30954e+18	FALSE	Medium	IsMasterProtein	22021E_unicycler_01629	hypothetical protein	0.04	2.907	4	1	5	1	247	26.9	9.76	0	0	1	1	0
8.17998e+18	FALSE	High	IsMasterProtein	22021E_unicycler_04066	hypothetical protein	0	28.632	26	2	14	2	73	7.8	5.39	117	21.09	2	2	0	1.472	2.239	1.634	1.09	2.229	2.373	0.900623	0.380842	0.900503	0.979754	0.397811	0.298101	8.19	22.08	6.89	12.37	3.06	33.92	802938	586001	527745	799383	850850	390676	358553	13.11	15.58	11.88	17.04	8.25
-2.83258e+18	FALSE	High	IsMasterProtein	22021E_unicycler_04314	hypothetical protein	0	64.097	33	8	37	8	330	34.6	9.29	101	22.53	8	8	0	1.401	1.848	1.633	1.138	1.518	1.83	0.934869	0.551175	0.813629	0.979754	0.852423	0.672186	24.67	39.18	32.18	10.41	6.07	19.89	1.14391e+06	1.01044e+06	866879	939330	1.13258e+06	704101	618844	14.9	28.11	21.82	18.29	14.21
3.22372e+18	FALSE	High	IsMasterProtein	22021E_unicycler_07406	Inner membrane ABC transporter permease protein YejE	0	18.838	11	3	6	3	378	41.5	9.04	73	11.08	3	3	0	1.119	0.907	1.63	0.342	0.188	0.399	0.960729	0.998518	0.942042	0.979754	0.778368	0.961047	29.78	12.3	11.77	113.07	68.3	74.18	17182.1	30864.2	21195.9	3560.07	7554.54	6482.95	18936.3	33.89	17.96	4.87	89.66	64.3
-5.60889e+18	FALSE	High	IsMasterProtein	22021E_unicycler_02965	hypothetical protein	0	68.555	31	8	42	8	325	34.3	9.36	525	76.4	7	8	0	0.936	0.977	1.628	0.547	0.449	0.56	0.991272	0.998518	0.793709	0.979754	0.941641	0.963555	13.23	4.47	4.26	4.27	0.54	7.87	843238	1.40505e+06	807421	387447	483120	471795	863046	20.51	3.79	3.99	3.98	7.53
-2.20924e+17	FALSE	High	IsMasterProtein	22021E_unicycler_05603	hypothetical protein	0	18.91	28	2	6	2	128	13.8	10.1	58	9.09	2	2	0	3.542	1.694	1.627	3.455	1.135	1.48	0.176357	0.851518	0.95808	0.211793	0.983248	0.918441	19.63	42.07	8.68	1.94	15.24	16.04	111287	106836	232627	74569.9	97168.8	226916	65676.2	10.41	30.87	0.03	6.38	22.55
-1.84409e+16	FALSE	High	IsMasterProtein	22021E_unicycler_01278	Succinate dehydrogenase iron-sulfur subunit	0	274.885	78	17	403	17	233	26.6	7.49	1711	239.15	17	17	0	0.625	0.968	1.625	1.535	1.386	1.024	0.612274	0.998518	0.681996	0.979754	0.983248	0.994306	1.23	6.03	31.12	14.81	47.75	19.66	2.61353e+07	4.3859e+07	1.6876e+07	3.7418e+07	2.76388e+07	4.1436e+07	2.69938e+07	16.84	9.97	13.69	1.64	28.65
-5.02369e+18	FALSE	High	IsMasterProtein	22021E_unicycler_05442	Branched-chain-amino-acid aminotransferase	0	97.885	33	10	68	10	312	34.3	5.74	891	122.39	9	10	0	1.031	1.637	1.624	0.495	0.704	0.852	0.999778	0.704897	0.691972	0.979754	0.989811	0.999889	4.97	16.93	8.83	20.08	9.72	38.57	3.31356e+06	3.28815e+06	2.08646e+06	1.42417e+06	1.7237e+06	1.00221e+06	2.02423e+06	2.07	13.4	5.75	21.59	11.91
4.49897e+18	FALSE	High	IsMasterProtein	22021E_unicycler_01703	hypothetical protein	0	35.954	19	5	24	5	278	30	9.57	256	31.77	5	5	0	1.334	1.482	1.624	1.111	1.238	1.576	0.938117	0.885094	0.922326	0.979754	0.96464	0.793673	5.3	5.14	4.47	22.68	22.77	24.21	482378	528494	434357	402927	513084	361586	325501	1	10.93	1.79	15.43	15.51
-8.76634e+17	FALSE	High	IsMasterProtein	22021E_unicycler_01275	Succinate dehydrogenase cytochrome b556 subunit	0	37.441	24	3	66	3	148	16.5	9.89	859	76.61	3	2	0	0.683	0.758	1.623	0.744	0.564	0.593	0.845371	0.998518	0.791733	0.999634	0.983248	0.972321	17.16	12.54	25.25	17.92	34.89	3.01	874957	1.87463e+06	788446	651230	684522	858990	1.1547e+06	38.02	10.68	1.32	38.68	10.32
7.04954e+16	FALSE	High	IsMasterProtein	22021E_unicycler_03152	Beta-alanine--pyruvate aminotransferase	0	410.564	60	26	288	26	444	48.2	7.14	3295	460.77	26	24	0	0.962	1.677	1.623	0.59	1.09	1.344	0.996836	0.587368	0.696458	0.979754	0.989724	0.967834	4.79	4.96	18.99	26.31	10.81	38.48	1.88771e+07	1.82658e+07	1.08282e+07	1.22726e+07	1.5123e+07	6.645e+06	1.12554e+07	1.69	7.6	15.13	27.49	13.14
8.87528e+17	FALSE	High	IsMasterProtein	22021E_unicycler_04534	Galactarate dehydratase (L-threo-forming)	0	49.161	16	5	22	5	516	54.6	6.05	249	42.32	5	5	0	1.798	2.208	1.623	1.317	5.084	5.995	0.820221	0.616444	0.951079	0.979754	0.0661336	0.0288856	7.6	15.41	18.31	0.13	13.59	2.83	109408	80402.1	89077.8	251881	297037	65232.5	49548.2	5.77	1.65	4.4	12.86	0.08
5.17907e+18	FALSE	High	IsMasterProtein	22021E_unicycler_04111	Mechanosensitive channel MscK	0	22.91	4	3	5	3	801	84.6	9.74	87	11.04	2	3	0	0.584	0.461	1.622	0.343	0.274	0.489	0.9953	0.921441	0.953559	0.979754	0.941641	0.980725	104.96	13.11	21.73	59.82	49.85	46.05	2125.98	7478.68	2694.79	1265.4	2253.89	1581.92	4611.71	93.04	30.38	38.06	36.41	27.96
-4.27158e+18	FALSE	High	IsMasterProtein	22021E_unicycler_01757	Apolipoprotein N-acyltransferase	0	30.131	9	4	8	4	524	56.1	9.79	76	11.77	4	4	0	1.176	0.774	1.619	0.256	0.258	0.464	0.968584	0.998518	0.960676	0.979754	0.89154	0.972321	70.55	0.02	44.31	61.11	93.66	67.64	45117.1	94335.1	68551.2	15027.9	27028.7	14907.3	58272	54.79	7.19	33.81	47.64	70.26
7.5982e+18	FALSE	High	IsMasterProtein	22021E_unicycler_04075	Cytidine deaminase	0	55.42	34	4	17	4	142	14.8	7.37	473	36.34	4	3	0	1.19	1.917	1.619	1.144	1.38	1.388	0.965025	0.497896	0.886888	0.979754	0.885225	0.89476	7.23	7.56	16.51	56.01	27.63	26.24	915882	773585	568674	659417	663362	546491	477832	6.54	7.55	15.31	49.67	25.57
-8.03292e+18	FALSE	High	IsMasterProtein	22021E_unicycler_00436	Uncharacterized ABC transporter ATP-binding protein Rv2564	0	73.466	38	6	33	6	167	18.8	4.94	408	41.66	6	5	0	1.074	1.691	1.618	0.65	2.236	1.576	0.991272	0.717036	0.883793	0.998104	0.569951	0.893163	0.04	11.2	21.35	0.18	24.03	44.5	251226	240345	159547	332266	234191	96623.7	148574	5.85	16.49	25.89	5.71	16.86
1.17529e+17	FALSE	High	IsMasterProtein	22021E_unicycler_03911	Uncharacterized ABC transporter ATP-binding protein TM_0288	0	26.905	5	4	12	4	756	83	6.4	71	8.55	4	4	0	1.532	0.659	1.618	0.32	0.239	0.357	0.908741	0.998518	0.960676	0.979754	0.857332	0.869749	45.92	7.53	20.77	13.19	15.36	12.31	37047.4	90965.8	86129.1	13446.9	20087.5	18005.7	56209.4	42.4	6.57	20.21	13.14	15.17
7.57793e+18	FALSE	High	IsMasterProtein	22021E_unicycler_02315	hypothetical protein	0	187.208	39	11	94	10	326	33.7	9.5	1184	151.51	10	11	0	1.368	1.618	1.615	0.458	0.637	0.862	0.820078	0.630723	0.690043	0.979754	0.983883	0.999889	5.82	0.36	4.73	46.04	43.11	56.19	1.63253e+07	1.62926e+07	1.38011e+07	6.42299e+06	8.69854e+06	4.61848e+06	1.00881e+07	0.78	5.11	9.26	37.55	35.05
-2.11639e+17	FALSE	High	IsMasterProtein	22021E_unicycler_06353	Sensor histidine kinase LiaS	0	52.586	17	8	31	8	458	50	7.75	224	37.25	8	7	0	1.214	0.833	1.613	0.629	0.369	0.511	0.960729	0.998518	0.873997	0.991973	0.862792	0.957514	33.75	2.17	3.73	44.59	35.92	15.72	387458	749674	564319	171509	237661	292182	464886	31.3	1.97	3.46	40.64	33.21
5.49278e+18	FALSE	High	IsMasterProtein	22021E_unicycler_06232	hypothetical protein	0	36.339	19	5	10	5	366	40.3	8.98	96	16.74	5	5	0	1.17	2.137	1.613	0.827	1.091	1.029	0.956661	0.573762	0.943087	0.979754	0.983248	0.977186	14.24	9.46	2.4	14.87	8.07	11.8	23449.7	17697.4	12840.8	11968.3	11293.3	9080.66	10973.9	1.39	5.92	12.62	28.71	22.45
-1.42298e+18	FALSE	High	IsMasterProtein	22021E_unicycler_01356	N-acyl homoserine lactonase	0	172.695	45	12	91	12	324	34.5	8.9	1015	179.07	11	11	0	1.141	1.679	1.612	1.096	1.082	1.14	0.975223	0.543141	0.656283	0.986777	0.983883	0.987047	7.87	0.4	2.49	5.69	8.7	13.21	1.0699e+07	1.02714e+07	7.27198e+06	6.89596e+06	7.26859e+06	6.98668e+06	6.37376e+06	9.89	2.78	4.78	7.82	10.67
-6.25278e+18	FALSE	Medium	IsMasterProtein	22021E_unicycler_04865	Multiple antibiotic resistance protein MarR	0.017	4.441	4	1	2	1	246	26.9	10.48	0	0	1	1	0
3.74885e+18	FALSE	High	IsMasterProtein	22021E_unicycler_08102	Uncharacterized ABC transporter ATP-binding protein Rv0986	0.001	13.931	9	2	6	2	216	22.6	6.96	31	7.07	2	2	0	1.639	1.405	1.612	0.737	0.5	0.708	0.862103	0.945873	0.937808	0.989242	0.990082	0.999889	8.07	1.21	8.04	33.58	10.11	24.46	18805.8	21584.7	21940.5	6696.13	9477.4	9872.66	13387.1	8.62	2.08	6.73	30.35	8.7
-1.46576e+18	FALSE	High	IsMasterProtein	22021E_unicycler_02772	Beta-lactamase hydrolase-like protein	0	157.615	43	14	87	14	346	37.9	6.6	840	110.02	14	14	0	1.301	1.676	1.611	0.769	1.4	1.761	0.956661	0.704897	0.793709	0.999634	0.941609	0.757353	4.11	0.97	3.31	8.98	3.6	19.97	1.86268e+06	1.79064e+06	1.44656e+06	1.55556e+06	1.95707e+06	854815	1.11148e+06	3.77	0.78	3.01	8.4	3.28
-8.8498e+18	FALSE	High	IsMasterProtein	22021E_unicycler_04257	Putative 2-aminoethylphosphonate-binding periplasmic protein	0	160.367	45	16	150	16	342	36.9	9.11	1147	199.2	16	14	0	1.55	1.317	1.61	1.647	1.684	1.42	0.635358	0.875365	0.686471	0.979754	0.908966	0.94177	1.45	7.78	17.26	22.33	34.91	57.44	2.01298e+07	2.46109e+07	2.36926e+07	2.57448e+07	2.17e+07	2.51717e+07	1.52847e+07	5.95	0.09	23.54	13.84	25.38
-5.99761e+17	FALSE	High	IsMasterProtein	22021E_unicycler_02138	hypothetical protein	0.006	6.25	6	2	5	2	418	45.7	9.76	41	5.7	2	1	0	1.382	1.899	1.609	0.554	6.164	10.555	0.934869	0.700888	0.937808	0.998104	0.0737706	0.00237741	2.39	21.13	18.68	31.12	1.2	41.37	23717.2	20083.8	17253.1	76964.7	131795	6922.5	12486	13.21	9.1	28.35	39.37	9.81
-7.77615e+18	FALSE	High	IsMasterProtein	22021E_unicycler_05617	Purine-binding protein BAB2_0673	0	484.194	73	27	496	27	389	41.2	7.39	4736	519.72	26	25	0	1.021	1.078	1.608	1.442	1.039	1.085	0.996836	0.995745	0.689069	0.979754	0.989724	0.994306	4.18	19.84	8.55	29.59	40.22	59	4.53643e+07	6.76699e+07	4.29772e+07	4.37383e+07	4.56856e+07	6.07184e+07	4.20931e+07	12.31	2.54	8.17	11.69	21.41
6.31011e+17	FALSE	High	IsMasterProtein	22021E_unicycler_01849	Benzene 1,2-dioxygenase subunit beta	0	14.727	14	2	6	2	154	17.5	6.68	39	7.63	2	2	0	1.55	1.241	1.607	0.361	0.863	1.534	0.892015	0.977092	0.95808	0.979754	0.983883	0.893163	47.91	10.83	6.27	19.03	1.08	199.1	35725.5	46271.1	44641.9	24855	44179.2	10391.6	28797.7	26	8.31	12.62	0.54	19.54
-8.18995e+18	FALSE	High	IsMasterProtein	22021E_unicycler_06306	Chaperone protein TorD	0	22.798	20	4	10	4	205	22.3	4.79	83	12.39	3	4	0	0.843	1.55	1.606	1.649	2.173	2.241	0.996836	0.929831	0.958422	0.979754	0.647299	0.625878	49.44	36.8	18.07	10.76	38.53	19.25	104057	107825	56614.6	145923	150481	110723	67142.4	13.19	1.64	15.84	22.65	3.25
-4.79254e+18	FALSE	High	IsMasterProtein	22021E_unicycler_06221	hypothetical protein	0	47.769	24	7	17	7	398	43.2	9.25	99	28.41	7	6	0	1.032	0.926	1.605	0.723	0.502	0.61	0.996836	0.998518	0.826183	0.999634	0.983248	0.972321	5.74	6.93	4.56	7.41	8.88	19.92	717896	1.24389e+06	799314	389231	473028	560416	774894	21.12	9.19	11.43	8.74	7.33
-4.46048e+18	FALSE	High	IsMasterProtein	22021E_unicycler_04262	Catalase-peroxidase	0	42.732	11	7	24	7	751	81.7	6.06	111	19.96	7	7	0	2.241	1.426	1.603	1.258	1.229	1.614	0.546321	0.920053	0.893844	0.979754	0.974496	0.868652	1.74	3.57	19.37	20.84	16.34	60.34	262198	294910	412066	226066	296933	231355	183917	11.23	6.18	8.82	28.99	24.89
-3.61227e+18	FALSE	High	IsMasterProtein	22021E_unicycler_06990	HTH-type transcriptional regulator SyrM 1	0	14.842	8	3	6	3	310	33.7	6.86	52	6.36	3	3	0	1.46	1.443	1.603	0.317	0.434	0.595	0.902048	0.918058	0.900503	0.979754	0.983248	0.983785	23.41	6.13	12.75	51.68	45.6	115.5	385436	428238	390181	115957	158850	84590.7	267160	22.56	6.36	11.6	47.01	42.05
-6.23001e+18	FALSE	High	IsMasterProtein	22021E_unicycler_00519	Ribosomal protein S12 methylthiotransferase RimO	0.005	6.464	2	1	2	1	484	54.2	9.77	20	3.82	1	1	0	0.426	1.2	1.282	3.233	1.057	1.164	0.851032	0.998518	0.994431	0.431685	0.983248	0.972321	14.39	44.61	54.33	50.77	58.7	2.15	58680.7	62701.5	20856.5	51675.9	56925.2	158111	48904.7	29.58	1.8	6.99	3.79	10.87
-4.11079e+18	FALSE	High	IsMasterProtein	22021E_unicycler_03051	hypothetical protein	0	27.792	17	3	10	3	235	25.5	6.99	100	17.64	3	3	0	1.274	1.548	1.602	0.948	1.235	1.34	0.95206	0.8752	0.95808	0.979754	0.943052	0.958529	4.84	7.29	15.81	10.79	29.62	36.95	47231.1	48887.9	38886.1	37684	40874.5	28938.5	30514.7	10.6	0.95	9.04	4.28	21.89
-4.78222e+18	FALSE	High	IsMasterProtein	22021E_unicycler_01119	hypothetical protein	0	116.223	37	10	90	10	299	33.2	4.94	750	86.52	10	10	0	0.785	1.496	1.598	0.603	0.889	1.026	0.943757	0.771376	0.733906	0.979754	0.990082	0.994306	5.02	11.21	18.1	1.58	4.81	5.38	8.2384e+06	8.79684e+06	4.32074e+06	4.89197e+06	5.65056e+06	3.31803e+06	5.50528e+06	3.2	9.07	15.57	3.1	6.18
7.00956e+18	FALSE	High	IsMasterProtein	22021E_unicycler_08074	hypothetical protein	0	76.619	45	5	26	5	145	16.1	9.7	192	45.67	5	5	0	1.673	1.248	1.598	1.196	1.008	0.893	0.845371	0.997808	0.943087	0.979754	0.983248	0.994306	14.53	30.49	13.67	17.67	21.01	9	117816	150888	158021	95154	84325.3	112904	94436	20.43	34.88	19.63	10.07	13.2
-5.38185e+18	FALSE	High	IsMasterProtein	22021E_unicycler_07990	D-threitol-binding protein	0	358.928	59	15	351	15	312	32.8	9.1	3774	654.11	14	14	0	1.536	1.891	1.597	0.987	2.078	2.23	0.664723	0.410099	0.69302	0.998104	0.744494	0.447571	13.41	9.15	2.21	0.1	1.52	32.53	2.89333e+07	2.44331e+07	2.35017e+07	3.17955e+07	3.41309e+07	1.50959e+07	1.53022e+07	12.38	8.35	1.75	0.27	1.09
5.64467e+17	FALSE	High	IsMasterProtein	22021E_unicycler_05472	hypothetical protein	0	30.189	33	3	12	3	129	14.5	9	152	18.65	3	3	0	1.191	1.838	1.595	1.038	2.022	2.238	0.975225	0.610711	0.913749	0.979754	0.639786	0.580633	2.49	8.11	1.71	7.48	5.66	24.78	259982	225587	168504	286069	316684	146888	141473	7.3	17.33	8.05	2.55	15.03
-4.99011e+18	FALSE	High	IsMasterProtein	22021E_unicycler_07663	Putative acyl-CoA dehydrogenase AidB	0	255.124	41	17	193	17	546	58.8	7.06	1513	201.89	17	16	0	1.592	1.798	1.593	1.469	2.51	2.44	0.67856	0.442701	0.736481	0.979754	0.473435	0.370176	14.12	7.86	3.8	26.17	18.91	43.87	1.01364e+07	8.9833e+06	8.97547e+06	1.41521e+07	1.37566e+07	8.28475e+06	5.63875e+06	11.28	5.34	1.48	22.5	15.77
6.24734e+18	FALSE	High	IsMasterProtein	22021E_unicycler_06157	Bacteriophytochrome	0	47.381	16	6	15	6	504	55.1	6.6	146	15.25	6	6	0	0.91	1.488	1.592	0.446	0.583	0.798	0.991272	0.929119	0.95334	0.981798	0.998699	0.999889	46.44	32.64	33.63	61.29	35.6	57.36	31184.3	33370.8	19065.8	12228	16726.2	9357.72	20958.2	30.44	18.1	19.01	42.83	20.8
6.90168e+18	FALSE	High	IsMasterProtein	22021E_unicycler_01442	Lipoprotein-releasing system ATP-binding protein LolD	0	72.083	37	6	24	6	253	26.7	8.13	270	36.18	6	6	0	1.287	0.992	1.592	0.686	0.545	0.591	0.956661	0.998518	0.82863	0.996079	0.983883	0.972321	15.72	5.62	13.49	14.85	11.65	25.43	920194	1.47728e+06	1.19433e+06	505835	548316	636462	927704	18.33	1.89	16.25	17.52	14.52
-1.73153e+18	FALSE	High	IsMasterProtein	22021E_unicycler_04553	RutC family protein YjgH	0.004	7.387	10	2	6	2	134	14.8	4.7	40	5.5	2	1	0	2.085	1.75	1.59	1.384	2.751	3.28	0.662087	0.681652	0.897833	0.979754	0.344473	0.195721	5.06	5.26	1.63	0.08	16.41	25.33	261887	237935	312111	411828	490873	207143	149677	19.78	19.96	13.48	14.95	0.54
-3.32894e+18	FALSE	High	IsMasterProtein	22021E_unicycler_07866	3-hydroxyisobutyrate dehydrogenase	0	243.135	61	14	240	14	298	29.9	7.58	3620	520.49	14	14	0	0.864	1.527	1.589	0.581	1.193	1.134	0.963229	0.704698	0.698355	0.979754	0.983883	0.991281	0.7	1.44	7.05	7.47	3.98	11.7	3.56283e+07	3.70877e+07	2.01674e+07	2.78385e+07	2.64616e+07	1.35521e+07	2.33369e+07	2.34	4.38	3.71	10.12	6.8
-1.42217e+18	FALSE	High	IsMasterProtein	22021E_unicycler_02400	Adenylate cyclase 2	0	26.35	4	3	6	3	1132	122.7	6.74	76	10.16	3	3	0	0.317	1.425	1.587	0.175	0.658	0.934	0.902426	0.951648	0.947893	0.838901	0.990082	0.994306	12.63	1.67	49.73	66.75	85.73	80.49	15574	17346.7	3466.81	7194.71	10207.1	1912.02	10932.5	23.44	10.01	34.27	67.39	79.14
-7.54691e+18	FALSE	High	IsMasterProtein	22021E_unicycler_02210	Oxalyl-CoA decarboxylase	0	114.179	25	12	55	12	597	62.5	6.74	379	39.26	12	12	0	7.578	2.154	1.585	0.913	2.786	2.718	3.15565e-07	0.334728	0.834268	0.989242	0.399523	0.300996	5.34	16.46	4.41	25.73	2.08	6.28	1.94584e+06	1.43154e+06	6.84573e+06	2.51684e+06	2.45546e+06	824592	903360	2.04	18.61	1.16	27.13	1.07
-4.07218e+18	FALSE	High	IsMasterProtein	22021E_unicycler_07125	hypothetical protein	0	21.29	11	2	4	2	329	34.7	9.61	111	10.11	2	2	0	0.387	1.197	1.583	2.454	0.436	0.244	0.934869	0.995745	0.946356	0.623522	0.989724	0.649337	33.63	26.89	19.72	5.41	103.87	48.12	16460.6	21769.9	5322.8	5998.98	3358.86	33763.9	13756.3	11.81	5.54	37.78	14.75	66.67
-6.12771e+18	FALSE	High	IsMasterProtein	22021E_unicycler_03218	Probable enoyl-CoA hydratase echA12	0	200.215	55	12	154	12	284	30.5	6.86	1476	242.99	12	12	0	1.497	1.66	1.581	1.187	3.169	2.731	0.730429	0.630723	0.749299	0.979754	0.25946	0.323677	13.98	1.31	7.63	4.65	12.64	25.71	6.98113e+06	6.64868e+06	6.29639e+06	1.33293e+07	1.14859e+07	4.99217e+06	4.20579e+06	6.98	7.57	0.94	1.89	5.71
-1.1713e+18	FALSE	High	IsMasterProtein	22021E_unicycler_03535	Cysteine synthase	0	46.051	31	5	14	5	306	32.4	6.42	178	32.8	5	5	0	0.912	1.77	1.58	2.272	1.952	1.955	0.99742	0.78902	0.949059	0.609331	0.673271	0.775669	2.98	4.25	24.86	26.41	27.16	27.92	151638	135389	78131.2	167234	167565	194673	85693.6	6.46	13.32	32.33	33.71	34.37
-6.04208e+18	FALSE	High	IsMasterProtein	22021E_unicycler_00493	Transcriptional regulatory protein OmpR	0	70.12	33	6	40	6	245	27.5	6.06	475	56.53	6	6	0	1.032	1.791	1.579	0.597	0.971	1.2	0.996836	0.601672	0.891761	0.989242	0.983883	0.972321	13.06	15.77	3.91	29.02	27.9	64.3	891681	786144	513497	483129	597319	297167	497783	0.41	2.98	8.3	15.41	14.37
-6.17543e+18	FALSE	Low	IsMasterProtein	22021E_unicycler_02319	hypothetical protein	0.079	1.735	7	1	1	1	84	9	5.17	0		1		0
1.72278e+18	FALSE	High	IsMasterProtein	22021E_unicycler_02448	Homoserine kinase	0.001	10.416	8	2	4	2	367	39.8	6.35	17	2.05	2	2	0	0.987	1.05	1.578	1.85	0.788	0.766	0.988702	0.998518	0.982235	0.979754	0.990082	0.999889	14.17	161.57	39.84	47.28	54.3	121.05	1614.38	2427.62	1518.42	1211.89	1178.28	2845.03	1538.11	29.73	79.37	73.34	78.19	7.02
-6.16838e+18	FALSE	High	IsMasterProtein	22021E_unicycler_03706	Hydroxymethylglutaryl-CoA lyase YngG	0.006	6.333	5	1	2	1	313	33.3	5.69	20	2.75	1	1	0
-8.09051e+18	FALSE	High	IsMasterProtein	22021E_unicycler_03671	hypothetical protein	0	34.462	11	3	16	3	310	34.6	8.48	152	32.31	3	3	0	0.932	1.133	1.576	0.537	0.389	0.477	0.99696	0.998518	0.906146	0.979754	0.953721	0.967834	17.5	5.67	5.31	49.12	29.64	50.74	253343	352327	208285	86861	106701	120027	223544	25.26	14.24	3.82	52.31	36.15
8.71695e+17	FALSE	High	IsMasterProtein	22021E_unicycler_00754	hypothetical protein	0	138.922	61	8	191	8	135	14.8	6.06	1805	243.07	8	7	0	1.452	1.739	1.576	0.536	2.824	3.104	0.727967	0.528455	0.712744	0.979754	0.432952	0.128331	9.8	5.44	1.9	2.14	2.95	5.7	3.2923e+07	2.98464e+07	2.74954e+07	5.34807e+07	5.87844e+07	1.0142e+07	1.89374e+07	8.11	3.96	0.59	0.81	4.04
3.03016e+18	FALSE	High	IsMasterProtein	22021E_unicycler_01135	hypothetical protein	0	22.424	27	4	14	4	193	21.5	9.11	40	19.23	4	3	0	1.007	1.476	1.576	1.193	0.875	0.904	0.975225	0.931441	0.948358	0.979754	0.983883	0.994306	0.53	27.49	5.4	9.75	0.71	23	18586.5	19843.4	12681.9	11015	11382.1	15026.4	12591.5	23.88	1.46	19.35	15.27	25.03
6.16071e+18	FALSE	High	IsMasterProtein	22021E_unicycler_01432	D-threonine aldolase	0	95.733	25	8	36	8	431	46.9	6.14	392	49.92	8	7	0	1.606	1.78	1.575	0.503	0.894	1.31	0.800133	0.681652	0.92354	0.979754	0.989724	0.94177	2.48	1.23	2.07	32.15	13.9	52.67	702791	621924	634197	353128	517126	198599	394779	5.09	3.9	4.7	32.56	15.89
4.73383e+18	FALSE	High	IsMasterProtein	22021E_unicycler_01389	High-affinity branched-chain amino acid transport system permease protein LivH	0	51.871	15	7	29	7	396	42.2	9.44	130	41.4	7	6	0	1.377	0.825	1.574	0.29	0.243	0.395	0.938117	0.998518	0.84898	0.916093	0.383892	0.668414	36.09	1.17	10.02	61.89	33.76	107.51	749232	1.4299e+06	1.25101e+06	220998	358924	263669	908641	43.43	11.88	20.19	63.38	41.46
4.07009e+18	FALSE	High	IsMasterProtein	22021E_unicycler_02887	Lactate utilization protein A	0	81.773	28	10	43	10	408	44	7.97	374	43.81	10	9	0	0.896	1.312	1.573	1.252	1.164	1.262	0.987958	0.945873	0.856971	0.979754	0.983248	0.963555	1.25	1.24	24.99	11.1	14.71	23.8	1.05264e+06	1.26249e+06	718816	934119	1.01275e+06	1.00452e+06	802428	11	11.01	11.5	1.63	1.8
4.81004e+18	FALSE	High	IsMasterProtein	22021E_unicycler_00991	Galactarate dehydratase (L-threo-forming)	0	21.021	8	4	10	4	524	56	5.57	56	6.42	4	4	0	1.755	1.335	1.573	0.703	0.801	1.272	0.794526	0.968497	0.920412	0.999634	0.990082	0.972321	39.79	8.01	25.92	73.8	83.61	55.4	168737	198826	221758	101204	160723	88835.3	126391	28.31	16.39	15.71	55.75	62.57
-4.25217e+18	FALSE	High	IsMasterProtein	22021E_unicycler_02870	High-affinity branched-chain amino acid transport ATP-binding protein LivF	0	46.517	27	6	29	6	244	27	6.7	87	9.12	6	5	0	1.18	1.018	1.572	0.448	0.528	0.556	0.975225	0.998518	0.813629	0.979754	0.983248	0.967834	0.33	8.83	10.14	33.11	15.69	59.71	1.62954e+06	2.51721e+06	1.88931e+06	844783	890040	717416	1.6013e+06	20.59	12.61	11.36	50.11	6.11
1.28716e+18	FALSE	High	IsMasterProtein	22021E_unicycler_03355	Daunorubicin/doxorubicin resistance ATP-binding protein DrrA	0	27.136	9	3	14	3	317	34.8	7.3	89	10.87	3	3	0	1.264	1.227	1.57	0.468	0.424	0.502	0.960729	0.971858	0.856971	0.979754	0.937913	0.912993	7.4	4.36	10.24	38.78	20.79	59.11	958763	1.22686e+06	987813	331322	392471	365845	781230	18.18	7.05	20.83	46.07	30.51
2.634e+18	FALSE	High	IsMasterProtein	22021E_unicycler_03884	Hercynine oxygenase	0	44.335	11	4	13	4	406	45.8	5.62	171	22.22	4	4	0	1.617	1.402	1.566	0.403	0.506	0.719	0.88298	0.971858	0.963033	0.979754	0.989724	0.999889	46.76	16.47	22.97	97.55	89.46	117.38	75714.2	84604.9	87335.6	27306.8	38813.9	21746.1	54010.2	24.69	3.27	2.87	63.54	58.23
-6.12688e+18	FALSE	Low	None	22021E_unicycler_05267	Limonene hydroxylase	0.059	2.071	1	1	1	1	467	52.1	9.17		1.8		1	0
-2.6674e+18	FALSE	High	IsMasterProtein	22021E_unicycler_03824	Cytochrome c oxidase subunit 1	0.001	10.872	3	2	7	2	546	60.7	7.24	22	3.91	2	2	0	1.564	0.739	1.564	0.52	0.289	0.507	0.829724	0.998518	0.895151	0.979754	0.640048	0.94177	57.42	17.67	18.93	142.63	73.86	127.03	348850	738659	738744	136445	239532	245837	472332	51.92	17.69	18.86	98.54	63.84
7.75854e+18	FALSE	High	IsMasterProtein	22021E_unicycler_06185	Uncharacterized NTE family protein Rv2565	0	17.288	5	2	4	2	568	59.8	7.74	67	4.92	2	2	0	0.422	1.411	1.563	0.314	0.269	0.509	0.959645	0.961622	0.95808	0.979754	0.949911	0.987047	11.92	16.47	45.28	96.55	47.38	68.81	10101.9	11188.1	3018.45	1927.41	3640.12	2244.29	7157.74	21.24	5.64	50.29	83.96	51.95
8.84806e+18	FALSE	High	IsMasterProtein	22021E_unicycler_00522	D-beta-hydroxybutyrate dehydrogenase	0	171.554	43	12	154	12	260	27.5	6.43	1644	154.77	12	12	0	1.95	1.547	1.563	0.671	0.572	0.756	0.198253	0.688639	0.722609	0.979754	0.983248	0.994306	9.88	0.44	6.99	29	22.58	30.74	2.86822e+07	2.89771e+07	3.61659e+07	1.06133e+07	1.40159e+07	1.24517e+07	1.85442e+07	4.02	5.82	1.27	21.91	15.98
-4.67738e+17	FALSE	High	IsMasterProtein	22021E_unicycler_02667	3,4-dehydroadipyl-CoA semialdehyde dehydrogenase	0	273.427	55	24	246	24	519	53.8	6.65	3990	435.22	24	23	0	1.607	1.759	1.562	1.288	1.892	1.793	0.602273	0.479084	0.675107	0.979754	0.823018	0.730806	7.9	13.8	12.81	33.64	3.46	38.85	1.43013e+07	1.26985e+07	1.30656e+07	1.53811e+07	1.45781e+07	1.04737e+07	8.13022e+06	8.45	14.02	13.09	30.41	4.22
-6.53328e+18	FALSE	High	IsMasterProtein	22021E_unicycler_03999	Daunorubicin/doxorubicin resistance ATP-binding protein DrrA	0	56.429	15	5	29	5	315	34.6	6.58	335	23.94	5	3	0	0.696	0.841	1.56	0.577	0.36	0.381	0.908964	0.998518	0.864545	0.98308	0.778368	0.64119	9.16	0.37	21.4	17.4	3.11	35.32	778315	1.44386e+06	644010	333131	352767	533886	925333	24.33	16.13	4.49	31.85	18.7
-6.10938e+18	FALSE	High	IsMasterProtein	22021E_unicycler_00933	Fimbrial protein	0.003	8.069	13	1	4	1	128	13.9	8.43	44	2.52	1	1	0	0.746	0.829	1.379	0.624	0.688	0.743	0.989306	0.998518	0.994431	0.999634	0.996159	0.999889	1.57	27.26	37.03	26.89	10.99	73.69	61301.2	102015	55217	50861.9	54991.5	46153.8	73975.7	22.32	1.86	10.93	1.5	13.49
-4.79876e+18	FALSE	High	IsMasterProtein	22021E_unicycler_04329	hypothetical protein	0	49.822	16	4	17	4	329	35.4	9.69	142	17.43	4	4	0	0.368	1.682	1.558	0.161	0.651	0.758	0.710878	0.839419	0.960676	0.647353	0.998699	0.99998	0.56	21.22	100.86	40.38	33.63	101.15	135491	125499	29606.1	52463.8	61068.7	12966.8	80559.2	5.49	14.1	75.33	42.71	36.96
4.60351e+18	FALSE	High	IsMasterProtein	22021E_unicycler_02632	hypothetical protein	0	210.735	55	17	246	14	330	34.2	9	2387	346.35	17	15	0	1.133	1.368	1.554	0.646	0.931	1.2	0.961697	0.774073	0.605838	0.979754	0.990082	0.972321	17.22	12.02	20	20.33	17.44	38.64	1.14897e+07	1.30536e+07	9.52073e+06	7.81665e+06	1.00817e+07	5.42948e+06	8.39984e+06	6.74	1.82	9.37	28.57	25.94
1.65288e+18	FALSE	High	IsMasterProtein	22021E_unicycler_02868	High-affinity branched-chain amino acid transport system permease protein LivH	0.002	8.989	3	2	4	2	638	68	9.54	0	5.2	2	2	0	2.117	0.828	1.552	0.21	0.228	0.543	0.692436	0.998518	0.969118	0.975704	0.839716	0.987047	26.4	4.34	18.51	62.99	60.71	102.52	46800.3	87690.2	119624	12894.1	30687.2	11864.1	56511.3	29.23	8.74	22.04	59.15	57.49
7.66067e+18	FALSE	High	IsMasterProtein	22021E_unicycler_04973	hypothetical protein	0	21.575	22	3	9	3	156	16.3	7.61	91	14.21	3	3	0	1.347	1.544	1.551	1.162	1.597	1.742	0.95416	0.919108	0.960676	0.979754	0.8693	0.849663	15.44	7.6	26.89	16.17	9.08	39.59	125524	126101	109502	129805	141603	94481.8	81277.4	29.51	8	10.24	30.17	23.69
7.84212e+18	FALSE	High	IsMasterProtein	22021E_unicycler_03046	Ribose import binding protein RbsB	0	323.02	62	24	731	24	320	34.6	9.22	3953	535.66	24	21	0	0.945	1.758	1.551	0.878	1.669	2.069	0.995632	0.513247	0.732753	0.991314	0.912558	0.541095	22.73	19.06	15.39	12.45	8.25	35.86	2.48455e+08	2.19225e+08	1.33608e+08	2.35887e+08	2.92457e+08	1.24135e+08	1.41363e+08	15.48	12.04	8.59	5.8	1.81
9.1568e+18	FALSE	High	IsMasterProtein	22021E_unicycler_00628	(S)-2-haloacid dehalogenase	0	40.143	20	6	36	6	241	27.2	6.44	275	25.27	6	6	0	1.097	1.832	1.551	0.605	1.158	1.267	0.991272	0.562332	0.873997	0.989242	0.983248	0.96531	3.62	9.62	0.93	23.35	13.74	26.67	1.23102e+06	1.04202e+06	737020	777661	851061	406128	671839	1.3	4.41	3.87	26.61	17.74
-8.79124e+18	FALSE	High	IsMasterProtein	22021E_unicycler_02661	Lipopolysaccharide export system ATP-binding protein LptB	0	107.131	38	9	47	9	248	26.5	7.11	446	68.76	8	9	0	1.17	0.901	1.549	0.498	0.357	0.443	0.966803	0.99987	0.929688	0.979754	0.905999	0.917313	47.99	17.56	19.27	48.79	32.46	61.01	270217	464692	350873	107008	132753	149333	299927	37.95	10.58	12.18	38.62	24.36
-6.45041e+18	FALSE	High	IsMasterProtein	22021E_unicycler_00470	Disulfide-bond oxidoreductase YfcG	0	107.811	32	11	106	11	234	26.5	8.84	517	146.88	11	8	0	2.031	2	1.548	0.776	0.618	0.716	0.182886	0.345142	0.68233	0.989242	0.983883	0.994306	13.75	24.19	12.61	34.05	39.52	37.51	1.64782e+07	1.27547e+07	1.67349e+07	5.09114e+06	5.89622e+06	6.38983e+06	8.23935e+06	1.06	8.81	2.14	17.95	22.91
-6.07096e+18	FALSE	High	IsMasterProtein	22021E_unicycler_00755	Inner membrane protein YbaL	0.002	9.075	2	1	2	1	564	59.4	6.74	34	4.22	1	1	0	0.531	0.567	1.192	0.102	0.217	0.258	0.934869	0.971858	0.994431	0.286738	0.812347	0.636927	14.74	2.22	33.6	28.42	18.23	159.52	30899.3	64931.1	28925.9	11832.5	14030.2	5569.39	54478.9	37.47	22.05	7.43	49.16	40.52
4.22402e+18	FALSE	High	IsMasterProtein	22021E_unicycler_02155	hypothetical protein	0	15.469	15	2	4	2	168	18.5	6.32	48	6.43	2	2	0	1.305	1.27	1.546	1.328	1.148	1.167	0.945367	0.977092	0.95808	0.979754	0.975722	0.972321	26.82	38.23	30.36	19.61	6.48	65.96	15616.9	19016.3	16051.5	14124.3	14355.5	16335.2	12299.7	5.73	16.29	9.04	1.06	25.6
5.42831e+18	FALSE	High	IsMasterProtein	22021E_unicycler_05394	hypothetical protein	0	42.352	19	6	22	6	327	35.1	9.74	177	35.28	6	6	0	1.104	1.352	1.542	0.436	0.713	1.522	0.981539	0.951648	0.929688	0.979754	0.996159	0.82371	20.85	2.49	8.04	21.79	26.26	46.23	464798	530093	379650	245229	523095	150050	343793	13.52	3.88	1.41	14.4	18.56
5.76985e+18	FALSE	High	IsMasterProtein	22021E_unicycler_00366	Mannitol 2-dehydrogenase	0	31.743	7	2	10	2	473	51.9	5.47	154	20.46	2	2	0	1.082	1.336	1.541	0.521	0.392	0.584	0.965307	0.968497	0.96009	0.989242	0.983883	0.994306	20.24	8.72	3.57	65.51	69.35	7.64	21202	24442.9	17169.5	6216.23	9270.89	8268.66	15866	14.79	3.92	7.79	53.43	56.27
-8.86486e+18	FALSE	High	IsMasterProtein	22021E_unicycler_02768	hypothetical protein	0	29.073	17	4	40	4	198	21.7	6.96	299	37.42	4	4	0	2.048	1.596	1.539	1.257	1.387	1.327	0.717712	0.901303	0.970749	0.979754	0.921139	0.967834	27.66	39.1	40.26	56.03	51.65	58.26	108935	105034	139792	94639.6	90545.2	85829.9	68256.5	1.98	12.59	13.65	27.63	23.84
-7.43599e+18	FALSE	High	IsMasterProtein	22021E_unicycler_01885	hypothetical protein	0	58.557	31	5	22	5	199	22.1	9.14	283	33.03	5	5	0	0.618	1.197	1.539	0.678	1.289	1.311	0.956661	0.998518	0.971919	0.998104	0.941641	0.961049	14.01	4.31	13.82	13.99	8.35	34.15	74061.2	95217.6	38215.2	79759.7	81122.9	41938.6	61865.4	18.31	0.95	8.08	8.25	2.89
-2.53264e+18	FALSE	High	IsMasterProtein	22021E_unicycler_04947	Electron transfer flavoprotein-ubiquinone oxidoreductase	0	298.171	46	21	207	21	564	61.9	6.76	2054	254.73	21	21	0	0.913	0.907	1.539	1.003	0.685	0.831	0.989306	0.998518	0.736481	0.998104	0.983883	0.994306	2.16	4.37	0.07	9.28	12.88	1.75	3.61802e+07	6.13984e+07	3.64065e+07	2.73141e+07	3.3137e+07	3.99991e+07	3.9882e+07	16.16	9.99	14.06	22.82	1.9
6.38084e+18	FALSE	High	IsMasterProtein	22021E_unicycler_03923	hypothetical protein	0	96.338	52	8	44	8	189	20.1	10.87	928	77.19	8	8	0	1.293	0.969	1.538	1.114	0.675	0.768	0.956661	0.998518	0.922326	0.979754	0.991776	0.999889	15.3	10.12	7.79	1.18	9.98	22.97	235873	374389	314743	164298	186976	271189	243404	17.54	6.58	10.46	4.18	6.45
5.1119e+18	FALSE	High	IsMasterProtein	22021E_unicycler_03909	Cyanophycin synthetase	0	151.629	27	18	57	18	855	90.8	5.81	676	81.19	18	17	0	2.7	1.402	1.537	1.022	0.47	0.5	0.200294	0.932101	0.920412	0.979754	0.983248	0.972321	19.94	8.85	6.23	17.5	11.87	55.24	367550	402780	707665	123266	130982	267946	262118	27.16	0.11	2.6	24.94	19.72
7.29023e+18	FALSE	High	IsMasterProtein	22021E_unicycler_03924	hypothetical protein	0	88.389	34	10	38	10	402	42.3	8.02	407	65.66	9	10	0	0.539	0.791	1.537	0.651	0.461	0.474	0.822309	0.998518	0.922326	0.996079	0.983248	0.964559	23.58	0.52	16.89	15.61	7.51	4.78	178088	345965	121291	103682	106706	146646	225113	34.85	12.65	2.9	27.68	6.02
-1.26425e+18	FALSE	High	IsMasterProtein	22021E_unicycler_02633	3-keto-5-aminohexanoate cleavage enzyme	0	149.154	47	12	117	12	270	29.5	5.49	1209	124.84	12	12	0	1.121	1.357	1.536	1.241	1.497	1.186	0.980973	0.890751	0.736106	0.979754	0.905999	0.982895	1.82	2.92	3.71	32.17	26.83	36.09	4.24263e+06	4.80411e+06	3.50658e+06	4.6814e+06	3.70973e+06	3.88232e+06	3.12745e+06	5.15	4.1	3.34	23.35	18.47
-1.06955e+18	FALSE	High	IsMasterProtein	22021E_unicycler_03133	Putative diacyglycerol O-acyltransferase Rv3740c	0	131.877	36	16	74	16	532	57.8	9.72	565	111.16	15	16	0	1.337	1.561	1.536	0.394	1.127	1.462	0.945367	0.768237	0.867486	0.979754	0.983248	0.89476	28.79	3.24	18.45	31.86	32.1	41.92	1.11388e+06	1.09603e+06	954383	804115	1.04371e+06	281454	713743	28.87	5.09	19.42	31.61	31.82
-6.02974e+18	FALSE	High	IsMasterProtein	22021E_unicycler_07267	Acetylene hydratase	0.001	11.054	2	1	4	1	749	83.4	6.77	62	7.15	1	1	0	0.711	1.098	1.194	0.801	0.837	1.093	0.996836	0.998518	0.994431	0.979754	0.983883	0.972321	7.15	11.39	19.76	0.14	5.53	25.37	26591.8	28907.2	17222.4	20258.6	26462.3	19386.9	24212.8	1.05	5.07	12.98	5.91	11.03
6.68058e+18	FALSE	High	IsMasterProtein	22021E_unicycler_08019	hypothetical protein	0	797.479	62	47	2142	47	576	63.8	8.32	10443	2106.2	44	43	0	1.553	1.733	1.536	0.551	1.704	2.013	0.622072	0.531295	0.736481	0.979754	0.906929	0.574416	7.94	1.62	7.19	25.23	10.93	27.42	5.39092e+08	4.77918e+08	4.83271e+08	5.30173e+08	6.26377e+08	1.71528e+08	3.11125e+08	6.36	2.75	8.06	24.9	11.61
-6.01519e+18	FALSE	High	IsMasterProtein	22021E_unicycler_06161	Trk system potassium uptake protein TrkA	0	32.84	16	6	12	6	489	53.6	5.81	86	15.94	3	6	0	1.384	1.509	1.535	0.847	1.379	1.912	0.934199	0.890751	0.960676	0.979754	0.906929	0.742251	9.33	52.82	29.56	3.64	6.19	35.38	38124.9	38780.9	34945	34840.8	48300.6	21381.8	25256.8	20.61	36.65	16.07	8.39	5.96
-3.64483e+18	FALSE	High	IsMasterProtein	22021E_unicycler_06697	sn-glycerol-3-phosphate import ATP-binding protein UgpC	0	33.698	14	4	14	3	357	39.1	7.11	133	25.78	4	4	0	1.917	0.998	1.535	0.288	0.464	0.66	0.75921	0.998518	0.960676	0.979754	0.989724	0.999889	19.72	28.74	21.81	18.08	53.75	51.86	24680.2	37964.7	47403.8	11484.5	16307.5	7125.13	24726.6	11.55	19.94	13.51	24.14	41.75
-6.00644e+18	FALSE	High	None	Q6NXH9	TREMBL:Q6NXH9 Tax_Id=10090 Gene_Symbol=Krt73 Keratin 73	0	25.733	5	4	13	0	539	58.9	8.09	53	15.23	4	4	3
-2.00863e+18	FALSE	High	IsMasterProtein	22021E_unicycler_05582	hypothetical protein	0	114.436	54	10	69	10	204	22.2	7.46	694	81.08	10	10	0	1.049	1.095	1.535	0.996	0.761	0.946	0.996836	0.998518	0.881991	0.979754	0.996159	0.994306	16.97	15.65	8.97	4.55	2.29	11.67	695002	974332	666009	482953	600319	632558	634920	15.61	14.37	8.06	3.86	2.66
3.19957e+18	FALSE	High	IsMasterProtein	22021E_unicycler_02933	Putative aliphatic sulfonates-binding protein	0	19.346	15	4	10	4	332	35.1	9.07	25	11.97	3	4	0	1.322	1.682	1.535	0.814	1.056	1.344	0.945367	0.812137	0.969118	0.979754	0.983248	0.947105	11.18	25.85	2.57	10.49	4.12	22.83	54336.1	49595.1	42715.9	34124.8	43440.9	26292.2	32310.4	5.4	19.16	7.7	4.74	1.33
4.72807e+18	FALSE	High	IsMasterProtein	22021E_unicycler_03172	Uncharacterized hydrolase YxeP	0	80.61	31	9	38	9	390	41.8	5.83	345	52.46	9	9	0	1.56	1.902	1.534	1.307	2.12	2.181	0.838511	0.472469	0.873997	0.979754	0.602449	0.520227	6.3	12.02	17.65	10.34	8.7	3.86	1.34103e+06	1.08158e+06	1.10039e+06	1.49499e+06	1.53825e+06	921420	705216	10.16	7.28	12.59	13.97	12.43
5.28349e+18	FALSE	High	IsMasterProtein	22021E_unicycler_00078	Superoxide dismutase [Fe]	0	241.367	51	10	1569	10	193	21.5	6.54	6109	1968.36	10	9	0	1.392	1.569	1.533	1.302	1.625	1.675	0.780636	0.665599	0.740581	0.979754	0.932428	0.796836	6.86	2.57	0.02	3.4	4.1	3.09	3.7513e+08	3.66616e+08	3.32832e+08	3.88666e+08	4.00489e+08	3.11291e+08	2.39119e+08	5.68	3.31	0.88	4.1	3.05
-2.87615e+18	FALSE	High	IsMasterProtein	22021E_unicycler_01354	hypothetical protein	0	65.579	36	8	34	8	280	30.6	5.69	330	51.83	8	7	0	0.746	1.087	1.53	1.597	1.052	0.898	0.966603	0.998518	0.920412	0.979754	0.983248	0.994306	16.92	7.75	2.52	20.54	39.36	13.33	171787	241715	117801	166260	141799	252238	157967	18.97	4.41	5.37	16.48	33.49
-5.99015e+18	FALSE	High	IsMasterProtein	22021E_unicycler_04237	hypothetical protein	0.003	7.561	1	1	4	1	584	63.4	9.42	0	0	1	1	0
-5.98717e+18	FALSE	Medium	IsMasterProtein	22021E_unicycler_08028	Bifunctional hemolysin/adenylate cyclase	0.025	3.819	3	1	4	1	423	43.2	4.75	22	0	1	1	0
-5.98618e+18	FALSE	High	IsMasterProtein	22021E_unicycler_05844	Anthranilate 1,2-dioxygenase large subunit	0.003	8.126	4	1	2	1	422	46.6	6.93	43	3.74	1	1	0
-1.0544e+17	FALSE	High	IsMasterProtein	22021E_unicycler_03345	hypothetical protein	0	29.891	7	2	26	2	306	32.7	7.5	335	50.21	2	2	0	0.036	1.155	1.53	1.461	1.106	0.899	0.000804108	0.998518	0.970434	0.979754	0.983248	0.994306	4.89	0.27	41.06	54.58	25.72	33.74	54916.9	72760.5	1690.77	52607.6	42744.3	69480.7	47563.4	14.61	18.96	19.23	31.11	5.08
5.10253e+18	FALSE	High	IsMasterProtein	22021E_unicycler_01387	High-affinity branched-chain amino acid transport ATP-binding protein LivF	0	187.019	73	14	108	14	238	25.5	9.23	967	209.44	13	13	0	1.267	0.937	1.53	0.497	0.334	0.466	0.938117	0.998518	0.776651	0.979754	0.699998	0.835569	8.29	7.11	8.07	35.67	13.13	49.21	5.42515e+06	8.86322e+06	7.33576e+06	1.93585e+06	2.69645e+06	2.87901e+06	5.79163e+06	22.93	8.44	22.72	47.07	27.39
-8.27493e+18	FALSE	High	IsMasterProtein	22021E_unicycler_04892	hypothetical protein	0.001	12.129	14	2	6	2	146	15.4	5.54	53	2.42	2	1	0	2.257	1.437	1.529	1.211	0.889	1.095	0.681721	0.933531	0.967882	0.979754	0.983883	0.974174	15.64	6.81	10.56	18.13	24.24	11.39	51801.8	55108.2	81353	32024.2	39466.6	43643.1	36036.9	3.08	11.45	7.9	0.72	5.04
1.22656e+18	FALSE	High	IsMasterProtein	22021E_unicycler_00454	scyllo-inositol 2-dehydrogenase (NADP(+))	0	132.847	38	12	80	12	359	38.6	6.6	812	127.89	12	12	0	1.354	1.603	1.529	0.707	0.705	0.901	0.930284	0.730391	0.780091	0.989242	0.989724	0.999889	8.18	11.14	4.83	35.36	24.75	56.23	3.30421e+06	3.15202e+06	2.79062e+06	1.45268e+06	1.85794e+06	1.458e+06	2.0613e+06	6.35	9.16	6.04	31.44	21.88
5.11701e+18	FALSE	High	IsMasterProtein	22021E_unicycler_01892	Beta-barrel assembly-enhancing protease	0	112.193	39	14	41	13	472	50.9	6.09	349	49.25	14	14	0	0.748	1.788	1.529	0.975	2.485	3.708	0.966042	0.676191	0.928912	0.979754	0.431776	0.0864322	21.16	2.24	15.92	30.77	43.59	82.31	290476	248338	121581	403671	602402	158393	162449	7.29	10.66	27.61	16.25	27.81
-5.22137e+18	FALSE	High	IsMasterProtein	22021E_unicycler_07745	hypothetical protein	0	34.648	24	2	18	2	119	13.2	8.09	366	48.31	2	2	0	1.394	1.718	1.528	0.617	0.728	1.018	0.922113	0.656294	0.916825	0.989242	0.996159	0.994306	0.17	34.61	10.76	25.63	28.78	5.4	864144	768747	701472	366407	512159	310352	503081	9.73	22.62	0.35	14.37	17.29
-5.96639e+18	FALSE	High	IsMasterProtein	22021E_unicycler_04153	Rhodocoxin reductase	0.007	5.954	3	1	2	1	414	43.3	6.8	0	0	1	1	0	2.771	0.953	0.755	0.266	0.205	0.235	0.32167	0.998518	0.994431	0.979754	0.602606	0.506116	34.17	23.88	7.27	38.86	91.48	76.45	145443	115263	422851	31239.5	35934	40643	152599	30.75	21.46	5.87	34.87	73.5
3.7748e+18	FALSE	High	IsMasterProtein	22021E_unicycler_03908	hypothetical protein	0	92.113	53	5	64	5	129	13.3	8.21	1231	118.66	5	5	0	2.141	1.947	1.525	0.494	1.048	0.921	0.302416	0.480715	0.816704	0.979754	0.983883	0.999889	29	13.99	28.91	8.75	6.84	30.39	3.47002e+06	2.71656e+06	3.81506e+06	1.86774e+06	1.6403e+06	879492	1.78186e+06	36.74	23.22	36.66	1.77	16.55
7.13835e+18	FALSE	High	IsMasterProtein	22021E_unicycler_02004	2-dehydro-3,6-dideoxy-6-sulfogluconate aldolase	0	128.927	36	7	137	7	265	28.2	5.58	1624	128.41	7	7	0	1.263	1.711	1.525	1.242	2.287	2.173	0.934307	0.54325	0.766008	0.979754	0.64469	0.519517	21.5	9.76	3.26	28.28	20.02	39.22	1.90469e+07	1.69728e+07	1.4054e+07	2.54546e+07	2.41789e+07	1.38245e+07	1.11292e+07	17.15	6.1	6.3	23.4	15.77
-5.80457e+18	FALSE	High	IsMasterProtein	22021E_unicycler_05362	hypothetical protein	0.001	11.875	9	2	12	2	248	27.3	8.38	28	0	2	2	0	1.884	1.491	1.524	1.683	0.771	0.789	0.772911	0.932101	0.966232	0.979754	0.990082	0.999889	0.78	9.83	3.92	8.65	11.7	3.54	122162	124900	154408	63138.4	64651.7	137876	81941.5	3.7	6.4	6.69	5.29	14.06
5.6437e+18	FALSE	High	IsMasterProtein	22021E_unicycler_00662	hypothetical protein	0	111.335	35	9	57	8	326	33.6	9.41	635	90.95	9	9	0	1.301	1.589	1.522	0.742	1.049	1.233	0.945367	0.787129	0.807044	0.998104	0.983883	0.972321	10.13	7.34	1.46	3.74	0.6	6.89	3.63299e+06	3.4802e+06	2.97599e+06	2.39965e+06	2.81915e+06	1.69739e+06	2.28676e+06	9.73	7.08	1.48	3.48	0.66
8.85663e+18	FALSE	High	IsMasterProtein	22021E_unicycler_03529	hypothetical protein	0	55.033	25	6	32	6	322	33.9	9.2	300	51.39	6	6	0	0.954	1.537	1.522	0.858	1.67	2.038	0.999778	0.851784	0.937808	0.989242	0.740546	0.508322	16.86	13.16	19.32	4.47	1.95	14.18	464482	459806	288368	504735	615893	259281	302151	10.56	7.06	12.87	9.71	3.61
-5.09077e+18	FALSE	High	IsMasterProtein	22021E_unicycler_01893	hypothetical protein	0	21.063	20	6	15	6	365	39.3	9.52	53	2.27	6	4	0	1.192	1.926	1.521	1.288	4.627	8.135	0.964599	0.710618	0.977551	0.979754	0.0880944	0.00283025	15.42	3.7	11.55	44.62	53.11	42.99	118458	93543.3	73324.7	284547	500314	79233.5	61501.8	8	3.14	4.33	46.79	53.5
4.84926e+18	FALSE	High	IsMasterProtein	22021E_unicycler_03477	Glutamate/aspartate import permease protein GltK	0	33.19	19	4	24	4	223	25	9.73	175	18.46	4	4	0	0.931	0.906	1.521	0.282	0.252	0.336	0.9953	0.99987	0.873997	0.939996	0.402193	0.490722	26.11	4.24	1.92	61.07	22.38	117.13	651218	1.09348e+06	669527	181207	241533	202645	719144	36.79	8.83	11.03	64.48	33.5
4.06037e+18	FALSE	High	IsMasterProtein	22021E_unicycler_05630	Sialic acid-binding periplasmic protein SiaP	0	203.81	46	15	118	14	339	37	9.52	812	131.78	15	13	0	0.917	1.568	1.52	0.441	1.06	1.274	0.989306	0.640511	0.772096	0.979754	0.983883	0.972321	4.02	2.14	11.38	38.17	17.72	37.52	9.59046e+06	9.30032e+06	5.61e+06	6.48526e+06	7.79663e+06	2.69929e+06	6.11742e+06	4.4	1.48	11.38	34.73	16.23
3.50682e+18	FALSE	High	IsMasterProtein	22021E_unicycler_05348	NADH-quinone oxidoreductase subunit D	0	316.063	55	23	220	23	417	47.6	6.7	2013	313.96	22	23	0	0.73	1.185	1.518	1.806	1.081	0.937	0.893918	0.971858	0.800992	0.979754	0.983883	0.999889	7.35	2.07	22.31	4.4	37.2	6.93	6.74473e+06	8.6403e+06	4.15844e+06	6.15655e+06	5.33231e+06	1.02837e+07	5.69349e+06	22.77	17.84	5.24	11.74	19.04
-6.93915e+18	FALSE	High	IsMasterProtein	22021E_unicycler_05602	Acetyltransferase	0	22.805	23	3	5	3	179	19.5	7.23	102	9.1	3	2	0	0.683	1.451	1.515	0.877	1.059	0.925	0.975225	0.968497	0.971919	0.979754	0.983248	0.994306	3.93	9.46	33.7	1.15	9.26	12.98	72273	75461.7	34031.4	52752	46081.1	43681.5	49818.9	8.23	4.53	35.58	3.4	4.33
-6.30625e+17	FALSE	High	IsMasterProtein	22021E_unicycler_00504	hypothetical protein	0	34.447	26	3	11	3	129	14.3	9.25	243	17.38	2	3	0	0.635	1.56	1.515	0.9	1.063	0.909	0.956661	0.903628	0.963033	0.979754	0.983248	0.994306	16.07	19.24	66.42	21.57	7.53	2.64	143236	139028	58255.4	97550	83456.9	82643.2	91795.9	7.54	10.53	51.22	12.71	0.57
-4.74641e+18	FALSE	High	IsMasterProtein	22021E_unicycler_03273	Swarming motility regulation sensor protein RssA	0	59.823	22	7	35	7	457	49.7	7.17	425	53.55	7	7	0	0.335	1.17	1.513	0.725	0.728	0.848	0.787536	0.997808	0.971919	0.989242	0.989811	0.994306	27	3.45	48.29	21.18	24.9	6.24	41224	53314.4	11789.8	25656.9	29887.6	25558.1	35242.2	37.41	9.41	32.01	32.26	35.57
-5.91186e+18	FALSE	High	IsMasterProtein	22021E_unicycler_01784	Divalent-cation tolerance protein CutA	0.005	6.466	8	1	11	1	110	12.2	4.88	68	7.65	1	1	0	0.453	1.112	1.2	1.351	0.53	0.628	0.934307	0.998518	0.994431	0.979754	0.990082	0.994306	15.56	12.85	31.47	5.38	1.97	19.1	43310.5	46751.8	17650.2	20651.7	24478	52634.2	38953.9	5.24	2.67	38.39	4.44	11.43
-1.99999e+18	FALSE	High	IsMasterProtein	22021E_unicycler_02424	hypothetical protein	0	84.761	24	13	31	13	556	60.7	5.95	246	30.82	12	12	0	1.48	1.999	1.513	1.049	7.993	14.834	0.922479	0.506758	0.92922	0.979754	0.000723716	2.92207e-06	32.52	18.66	1.19	4.15	15.33	22.18	265681	201134	196642	1.06226e+06	1.97153e+06	139469	132903	28.34	19.67	0.91	1.91	16.57
-7.31565e+18	FALSE	High	IsMasterProtein	22021E_unicycler_00069	hypothetical protein	0	44.542	55	3	22	3	98	10.7	6.14	295	50.07	3	3	0	0.709	1.585	1.512	1.265	1.949	1.897	0.960729	0.78991	0.92922	0.979754	0.71187	0.73289	0.78	1.73	12.27	13.74	10.88	29.17	253494	241736	113325	311774	303333	202368	159929	1.94	0.46	12.84	14.23	11.54
9.11971e+17	FALSE	High	IsMasterProtein	22021E_unicycler_02103	Sensory/regulatory protein RpfC	0	670.337	53	65	376	65	1647	176.7	5.62	3904	567.96	63	63	0	0.823	1.241	1.511	0.196	0.329	0.586	0.945367	0.931441	0.760157	0.211793	0.65046	0.958312	12.59	4.31	9.36	18.63	42.39	76	1.91771e+07	2.33445e+07	1.27213e+07	5.0884e+06	9.04716e+06	3.02561e+06	1.54486e+07	14.14	1.91	11.1	19.79	40.9
3.15113e+18	FALSE	High	IsMasterProtein	22021E_unicycler_03883	hypothetical protein	0	16.415	15	2	6	2	179	19.9	9.28	73	10.56	2	2	0	0.883	0.693	1.511	0.477	0.442	0.459	0.9953	0.997808	0.937808	0.979754	0.971737	0.917313	23.25	3.56	10.93	41.09	19.17	52.69	231584	504982	295055	147675	153292	159255	334189	41.11	16.77	30.18	55.76	2
4.45161e+18	FALSE	High	IsMasterProtein	22021E_unicycler_05748	hypothetical protein	0	129.624	50	10	295	10	148	16.6	6.54	1693	225.12	9	9	0	1.521	1.663	1.511	1.186	2.162	2.053	0.657966	0.586907	0.760157	0.986777	0.717978	0.551828	11.67	2.07	9.1	25.45	16.23	40.11	8.89072e+07	8.07701e+07	8.13049e+07	1.1558e+08	1.09745e+08	6.33874e+07	5.3462e+07	13.77	4.66	5.99	26.53	18.04
-5.89684e+18	FALSE	High	IsMasterProtein	22021E_unicycler_04114	L-arabinose transport system permease protein AraQ	0.001	10.661	5	1	6	1	282	31.1	9.17	85	12.53	1	1	0	0.38	0.871	1.734	0.091	0.173	0.331	0.945367	0.99987	0.920412	0.269554	0.740204	0.87401	26.98	35.84	26.15	52.53	52.88	276.02	9217.93	18347.8	4025.41	1826.99	3499.83	965.94	10580.6	13.13	4.9	13.91	10.32	10.64
-5.89195e+18	FALSE	High	IsMasterProtein	22021E_unicycler_00526	hypothetical protein	0.007	5.822	2	1	5	1	295	31.9	9.86	24	0	1	1	0
8.54859e+17	FALSE	High	IsMasterProtein	22021E_unicycler_03970	Cytochrome c4	0	141.904	44	10	130	10	225	23.7	9.47	1129	218.95	9	9	0	1.256	0.987	1.51	2.496	1.287	1.186	0.934869	0.998518	0.725742	0.838901	0.983248	0.977208	13.31	21.78	20.03	30.17	51.01	46.79	1.34693e+07	2.06042e+07	1.7145e+07	1.75578e+07	1.61804e+07	3.40529e+07	1.36451e+07	6.62	1.39	0.26	9.26	28.06
-5.8842e+18	FALSE	High	IsMasterProtein	22021E_unicycler_07222	Sorbitol dehydrogenase	0.009	5.553	4	1	2	1	360	37.7	5.72	0	0	1	1	0
5.6844e+18	FALSE	High	IsMasterProtein	22021E_unicycler_04944	Acyl-CoA dehydrogenase	0	18.643	8	3	10	3	388	43.1	6.47	91	11.99	3	2	0	0.813	1.067	1.51	0.356	0.66	0.808	0.985086	0.998518	0.937808	0.979754	0.995689	0.999889	2.7	5.36	24.47	11.8	9.31	45.35	191498	270872	145886	118333	144993	63830.5	179426	15	7.37	10.72	23.51	21.2
-2.76588e+18	FALSE	High	IsMasterProtein	22021E_unicycler_03090	Multidrug resistance protein MexB	0	201.17	22	19	96	19	1054	112.8	7.94	1096	149.73	18	19	0	1.048	0.655	1.509	0.406	0.283	0.45	0.996836	0.971858	0.810806	0.979754	0.491421	0.844956	49.35	7.58	22.83	89.58	47.96	77.14	1.34693e+06	3.10245e+06	2.15395e+06	582559	925122	833933	2.05586e+06	47.79	10.71	24.94	75.67	46.67
-8.62454e+18	FALSE	High	IsMasterProtein	22021E_unicycler_06681	hypothetical protein	0.001	14.533	27	2	6	2	105	10.5	9.69	33	11.34	2	2	0	1.698	1.826	1.508	1.268	1.597	1.892	0.854655	0.810304	0.971919	0.979754	0.852423	0.760382	9.94	0.72	10.27	19.58	13.87	44.78	70633.3	58335	65657.8	61774.1	73155.7	49041.1	38671.9	13.38	3.26	5.83	22.39	17.08
-8.52729e+18	FALSE	High	IsMasterProtein	22021E_unicycler_05731	hypothetical protein	0	143.172	36	14	143	14	322	34.1	9.17	1034	198.67	14	13	0	1.487	1.677	1.508	1.045	1.718	2.106	0.701736	0.573762	0.732753	0.989242	0.905999	0.512046	25.35	25.11	16.28	12.05	5.29	9.59	2.26133e+07	2.0339e+07	2.00543e+07	2.31731e+07	2.83991e+07	1.40898e+07	1.3485e+07	19.85	19.64	11.39	15.5	9.11
1.94013e+18	FALSE	High	IsMasterProtein	22021E_unicycler_01991	Non-homologous end joining protein Ku	0	113.242	36	12	122	12	317	35.1	9.45	1107	117.03	12	9	0	1.931	1.715	1.508	2.102	2.373	3.046	0.473382	0.696666	0.74552	0.916093	0.477917	0.203791	28.42	18.83	44.81	4.51	37.09	6.78	3.70528e+06	3.25833e+06	4.17148e+06	5.12749e+06	6.58159e+06	4.54235e+06	2.16045e+06	4.09	4.94	19.14	18.44	12.13
2.2551e+18	FALSE	High	IsMasterProtein	22021E_unicycler_07656	Succinyl-diaminopimelate desuccinylase	0	45.214	17	7	16	7	489	52.7	8.25	163	24.07	6	6	0	1.156	0.952	1.508	0.827	0.666	0.707	0.975223	0.998518	0.932452	0.989242	0.990082	0.994306	2.34	19.75	7.17	4.03	27.11	24.81	265076	420203	322104	185515	197082	230281	278569	20.58	0.29	11.64	14.6	7.21
3.76184e+18	FALSE	High	IsMasterProtein	22021E_unicycler_07769	Decarboxylase NovR	0	93.246	40	11	65	11	255	27.9	6.65	485	81.91	11	10	0	1.621	1.678	1.508	0.974	0.977	1.396	0.645224	0.610593	0.791239	0.989242	0.989724	0.961049	19.51	5.87	18.74	36.07	29.27	7.66	7.55286e+06	6.78874e+06	7.2992e+06	4.39668e+06	6.28616e+06	4.38471e+06	4.50182e+06	7.91	5.04	7.19	23.22	17.02
-9.01507e+18	FALSE	High	IsMasterProtein	22021E_unicycler_00376	p-hydroxybenzoate hydroxylase	0	120.072	41	12	63	12	393	43.5	6.32	833	119.37	12	12	0	1.431	1.51	1.507	0.488	0.723	0.984	0.92186	0.789577	0.868667	0.979754	0.990082	0.994306	5.49	2.94	5.16	34.14	23.53	57	1.64359e+06	1.64009e+06	1.55663e+06	786525	1.07086e+06	531025	1.08814e+06	4.39	1.96	4.08	30.93	21.34
3.61515e+18	FALSE	High	IsMasterProtein	22021E_unicycler_01080	Lipopolysaccharide assembly protein B	0	67.586	23	9	34	9	394	44.1	6.04	214	37.25	9	9	0	0.72	0.805	1.507	0.737	0.595	0.734	0.959645	0.998518	0.928929	0.998104	0.989724	0.994709	4.51	0.99	7	22.48	18.1	5.22	203374	380689	181858	150297	185436	186169	252676	17.74	14.43	6.85	7.82	3.69
2.30777e+18	FALSE	High	IsMasterProtein	22021E_unicycler_07781	Oxygen sensor histidine kinase NreB	0	42.996	17	7	27	7	453	50.3	8.98	90	19.84	7	7	0	1.759	1.266	1.506	1.137	0.846	1.089	0.780636	0.971858	0.933197	0.979754	0.989724	0.987047	26.41	18.52	24.94	19.35	60.13	5.45	185980	221332	258384	124308	159997	167046	146928	7.63	0.2	6.25	0.98	37.55
1.58239e+18	FALSE	High	IsMasterProtein	22021E_unicycler_05695	Cytochrome c4	0	26.794	13	3	14	3	240	25.6	8.57	147	14.16	3	3	0	1.233	1.305	1.504	1.53	1.688	2.145	0.961697	0.968497	0.937808	0.979754	0.812347	0.636927	2.33	3.11	23.92	8.92	0.65	10.27	170379	196391	161023	220403	280108	199789	130585	8.09	8.83	16.77	14.33	6.48
-1.37461e+18	FALSE	High	IsMasterProtein	22021E_unicycler_05620	Galactose/methyl galactoside import ATP-binding protein MglA	0	31.762	11	4	16	4	512	54.9	7.87	153	21.7	4	4	0	1.127	0.753	1.502	0.195	0.246	0.339	0.978501	0.998518	0.95808	0.796537	0.782752	0.802111	9.86	15.1	17.91	67.77	69.44	72.6	86987.5	173562	130273	28448	39146.2	22583.6	115550	21.41	2.21	4.87	68.49	69.59
-4.35823e+18	FALSE	High	IsMasterProtein	22021E_unicycler_03910	Cyanophycin synthetase	0	87.561	20	11	45	11	764	81.1	5.17	429	74.88	10	11	0	1.959	1.242	1.5	0.964	0.272	0.354	0.630523	0.984028	0.937808	0.979754	0.721974	0.760382	1.18	18.39	33.09	26.9	7.68	40	373612	451477	589375	81823	106388	290080	300927	22.83	4.41	9.39	45.72	28.81
-5.81691e+18	FALSE	High	IsMasterProtein	22021E_unicycler_03438	HTH-type transcriptional regulator DmlR	0.001	11.701	4	1	2	1	312	33.8	10.21	55	4.96	1	1	0
-2.87557e+18	FALSE	High	IsMasterProtein	22021E_unicycler_02761	Nitrate transport protein NrtA	0	148.093	45	14	79	14	314	33.6	9.5	711	151.6	13	14	0	1.553	1.564	1.5	0.436	0.89	1.257	0.72078	0.730391	0.831656	0.979754	0.990082	0.972321	4.12	5.54	5.54	49.46	46.21	54.85	8.74197e+06	8.38086e+06	8.68042e+06	4.97342e+06	7.02429e+06	2.43625e+06	5.58804e+06	2.68	6.53	4.03	43.63	40.94
8.56762e+17	FALSE	High	IsMasterProtein	22021E_unicycler_00469	Thioredoxin reductase	0	218.307	39	15	112	15	564	59.7	5.94	1965	209.25	15	14	0	1.422	1.636	1.5	0.37	0.566	1.06	0.921165	0.725231	0.873997	0.979754	0.983883	0.994255	22.65	8.82	10.7	72.29	70.07	85.72	1.86347e+06	1.70863e+06	1.6194e+06	644530	1.20765e+06	421361	1.13895e+06	12.63	0.45	1.34	54.63	53
4.11643e+18	FALSE	High	IsMasterProtein	22021E_unicycler_03647	hypothetical protein	0	34.304	29	5	32	5	128	14.6	9.66	330	32.86	3	5	0	1.286	1.679	1.5	1.925	2.178	2.08	0.959645	0.691652	0.876263	0.979754	0.639786	0.574416	53.53	41.49	45.96	49.49	53.66	65.1	1.87906e+06	1.67898e+06	1.43896e+06	2.43798e+06	2.32824e+06	2.15475e+06	1.11916e+06	17.88	7.03	11.11	14.29	18
-8.72883e+16	FALSE	High	IsMasterProtein	22021E_unicycler_05780	L-methionine sulfoximine/L-methionine sulfone acetyltransferase	0	43.431	29	4	16	4	173	19.2	7.02	169	29.23	4	4	0	1.214	1.446	1.499	0.663	0.773	0.879	0.963555	0.859903	0.922326	0.998104	0.996159	0.999889	1.1	0.62	4.05	26.41	3.79	27.15	808375	837765	678541	431923	491489	370636	558969	7.24	6.79	2.34	30.76	2.59
-3.70743e+18	FALSE	High	IsMasterProtein	22021E_unicycler_04024	Ubiquinol-cytochrome c reductase iron-sulfur subunit	0	143.203	46	10	160	10	204	21.8	8.07	1155	168.23	10	9	0	1.092	0.868	1.498	1.536	0.96	0.883	0.985582	0.998518	0.790068	0.979754	0.990082	0.999889	3.51	7.45	1.54	4.05	20.56	3.13	9.58259e+06	1.65485e+07	1.20576e+07	1.05968e+07	9.75439e+06	1.69682e+07	1.10439e+07	16.17	5.79	11.4	16.68	6.66
1.68733e+18	FALSE	High	IsMasterProtein	22021E_unicycler_01845	High-affinity branched-chain amino acid transport ATP-binding protein LivF	0	47.653	22	4	20	3	232	24.9	5.52	118	15.45	4	4	0	1.173	1.395	1.498	0.689	0.982	0.995	0.976535	0.906541	0.881105	0.998104	0.983883	0.994306	20.03	19.24	7.24	13.34	18.69	20.42	1.01801e+06	1.09292e+06	855390	716491	725575	502815	729508	5.19	4.44	20.62	1.15	3.92
5.99835e+17	FALSE	High	IsMasterProtein	22021E_unicycler_02537	hypothetical protein	0	159.936	60	15	93	15	327	32.7	9.95	984	116.81	13	14	0	1.304	1.008	1.497	1.055	0.824	0.829	0.956661	0.998518	0.883793	0.979754	0.990082	0.999889	13.86	5.75	2.61	10.81	5.65	16.6	908621	1.34967e+06	1.17494e+06	742769	746833	950545	901299	16.32	2.29	0.71	7.1	2.19
6.89582e+18	FALSE	High	IsMasterProtein	22021E_unicycler_05522	hypothetical protein	0	561.592	71	30	760	30	458	50.7	8.9	6896	1132.97	30	28	0	1.595	1.79	1.497	1.248	2.232	2.216	0.575632	0.485574	0.767879	0.979754	0.677615	0.45366	19.77	11.75	9.39	23.88	14.56	44.12	1.76261e+08	1.47466e+08	1.57051e+08	2.19808e+08	2.18277e+08	1.22941e+08	9.84849e+07	12.93	5.36	3.11	16.76	8.02
-5.78751e+18	FALSE	High	IsMasterProtein	22021E_unicycler_06199	Pyrethroid hydrolase	0.001	13.428	7	1	4	1	255	26.4	9.17	108	10.39	1	1	0	0.194	0.609	0.512	0.875	0.182	0.159	0.614436	0.997808	0.947893	0.979754	0.754934	0.311735	5.63	28.91	53.9	5.3	36.25	3.39	9043.8	7608.52	2880.74	2702.17	2368.03	12996.7	14850	6.31	27.98	49.16	4.1	32.69
-4.81381e+18	FALSE	High	IsMasterProtein	22021E_unicycler_06844	hypothetical protein	0	86.159	36	13	48	13	365	39.5	8.98	137	29.15	13	13	0	1.554	1.728	1.496	0.694	1.715	2.25	0.845371	0.601672	0.891761	0.998104	0.803826	0.470357	8.98	5.93	16.47	10.18	14.18	30.89	1.42969e+06	1.23778e+06	1.286e+06	1.41909e+06	1.86142e+06	574116	827309	3.95	1.06	11.06	14.26	18.01
4.34134e+18	FALSE	High	IsMasterProtein	22021E_unicycler_01339	hypothetical protein	0	131.988	37	12	42	12	427	47.2	10.46	577	57.97	12	12	0	0.867	0.684	1.495	0.319	0.326	0.403	0.975612	0.989884	0.895151	0.979754	0.707539	0.707763	21.22	16.4	8.86	27.9	22.47	55.66	446001	975364	565807	213027	262793	207932	652505	35.26	0.24	7.4	41.09	36.36
5.04622e+18	FALSE	High	IsMasterProtein	22021E_unicycler_01927	Cell division protein FtsN	0	132.794	48	9	131	9	241	25.2	10.13	1181	117.08	9	9	0	1.027	0.976	1.494	1.048	1	0.778	0.996836	0.998518	0.766008	0.989242	0.989724	0.994306	1.08	4.96	4.01	8.25	41.12	13.34	7.08999e+06	1.08589e+07	7.46714e+06	7.27056e+06	5.65181e+06	7.61888e+06	7.26741e+06	13.9	8.18	9.08	5.04	25.54
-3.64307e+18	FALSE	High	IsMasterProtein	22021E_unicycler_02976	hypothetical protein	0.004	7.497	15	2	5	2	142	16.1	10.96	45	6.84	2	1	0	1.387	0.704	1.493	0.415	0.461	0.443	0.944134	0.998518	0.978874	0.979754	0.989724	0.967834	50.01	2.37	6.39	20.18	27.48	62.81	37462.8	79425.7	73788.1	24539.9	23580.2	22059.9	53204.1	59.93	19.26	11	35.53	8.94
-7.26965e+17	FALSE	High	IsMasterProtein	22021E_unicycler_00784	hypothetical protein	0	67.605	84	3	32	3	62	7.1	4.96	636	73.15	3	3	0	0.628	1.586	1.493	1.09	1.697	1.59	0.818839	0.758253	0.900503	0.979754	0.793503	0.802111	19.7	2.09	52.28	36.86	21.45	36.53	1.09518e+06	1.031e+06	433495	1.17169e+06	1.09786e+06	752401	690562	16.47	4.19	45.07	32.04	18.09
4.78394e+17	FALSE	High	IsMasterProtein	22021E_unicycler_05240	Toxin RelE2	0.001	12.381	22	2	6	2	100	11.7	10.77	33	6.59	2	2	0	0.387	1.498	1.493	1.371	1.459	1.206	0.759491	0.968497	0.980552	0.979754	0.905999	0.972321	55.47	52.16	87.66	1.66	13.1	37.54	89821.5	89513	23224	87485.4	72301.1	82197.3	59954.2	46.72	44.06	74.33	1.63	9.25
-9.04008e+18	FALSE	High	IsMasterProtein	22021E_unicycler_01656	ECF RNA polymerase sigma factor SigE	0	23.757	17	3	10	3	208	23.6	5.85	107	12.48	3	3	0	0.972	1.079	1.492	0.786	0.645	0.646	0.999765	0.998518	0.922976	0.989242	0.989724	0.987047	16.93	43.45	46.63	17.78	28.22	10.63	554748	767340	499877	331509	332301	404029	514241	8.88	15.81	18.66	8.07	1.76
3.42285e+18	FALSE	High	IsMasterProtein	22021E_unicycler_06707	ABC transporter ATP-binding/permease protein Rv1747	0	20.295	16	2	6	2	135	14.5	4.97	43	6.26	2	2	0	1.513	1.559	1.491	1.098	1.207	1.078	0.919481	0.829772	0.937808	0.979754	0.980706	0.987047	12.66	3.07	4.87	0.27	4.91	22.14	194878	186319	189176	150840	134691	137222	124999	16.54	1.64	9.19	4.3	9.23
-5.7621e+18	FALSE	High	IsMasterProtein	22021E_unicycler_00442	Bicarbonate transport ATP-binding protein CmpD	0.002	10.109	7	1	2	1	274	30	6.32	28	4.93	1	1	0	0.553	1.32	2.428	0.217	0.367	0.559	0.970793	0.971858	0.690043	0.978369	0.983248	0.994306	12.71	27.68	67.85	8.52	12.43	6.54	30286.2	55708.2	12685.4	8424.42	12817.1	4978.5	22947.2	24.25	10.33	25.76	28.1	24.5
6.09586e+18	FALSE	High	IsMasterProtein	22021E_unicycler_00703	Aldose sugar dehydrogenase YliI	0	148.729	45	14	105	14	371	39.9	8.38	935	133.13	13	12	0	1.398	1.691	1.491	0.916	1.188	1.585	0.780636	0.573762	0.736481	0.999634	0.983883	0.871412	14.36	0.45	6.02	8.54	0.8	2.42	1.65294e+07	1.45691e+07	1.36617e+07	1.16137e+07	1.54861e+07	8.94691e+06	9.77203e+06	18.3	5.15	10.45	3.42	3.96
4.0729e+18	FALSE	High	IsMasterProtein	22021E_unicycler_00883	Molybdopterin synthase sulfur carrier subunit	0	19.332	35	2	10	2	83	8.7	5.38	115	13.61	2	2	0	0.755	1.099	1.49	1.161	1.995	0.889	0.996836	0.998518	0.978874	0.979754	0.734298	0.994306	61.91	44.01	72.49	7.28	19	3.16	4250.62	5762.94	2919.87	7718.99	3438.25	4491.57	3869.04	52.71	42.16	60.43	9.01	15.92
4.18113e+18	FALSE	High	IsMasterProtein	22021E_unicycler_00026	Ribosomal RNA large subunit methyltransferase H	0	18.397	18	3	8	3	155	17.3	8.43	92	11.28	3	3	0	1.348	1.137	1.489	1.203	0.957	1.542	0.934869	0.998518	0.968657	0.979754	0.983248	0.864286	20.96	24.54	40.14	9.85	48.5	16.82	25663.6	33604.8	30423.6	21591.3	34801.9	27161.2	22569.2	44.65	3.01	11.5	34.96	19.05
-5.61199e+18	FALSE	High	IsMasterProtein	22021E_unicycler_05781	hypothetical protein	0	34.106	24	3	14	3	152	17.3	7.64	209	26.93	3	3	0	0.748	1.43	1.486	0.666	0.702	0.822	0.960729	0.923665	0.931859	0.999634	0.996159	0.99998	2.67	0.44	34.81	5.69	13.24	57.65	408687	424661	213794	200671	235013	190436	285777	3.29	0.32	33.03	4.69	11.85
-5.74818e+18	FALSE	High	IsMasterProtein	22021E_unicycler_00656	2,4-dichlorophenol 6-monooxygenase	0.004	7.322	2	1	7	1	567	61.9	6.49	47	0	1	1	0	0.345	0.355	0.347	0.234	0.217	0.314	0.841241	0.664934	0.686471	0.979754	0.834336	0.802111	77.19	61.92	42.65	82.65	72.64	192.18	10689	10444.4	10379.6	6522.83	9443.95	7056.27	30120.8	69.1	50.28	34.53	72.53	66.11
-4.84886e+18	FALSE	High	IsMasterProtein	22021E_unicycler_02499	hypothetical protein	0	60.726	10	5	18	2	673	71.2	8.21	179	33.74	5	5	0	0.63	0.987	1.486	0.391	0.474	0.747	0.960729	0.998518	0.978874	0.979754	0.989724	0.999889	22.64	17.23	51.27	27.36	7.07	38.11	50471	76000.2	32186.8	24240.4	38184.8	20009.7	51128	14.99	9.91	40.36	31.86	0.28
-3.69378e+18	FALSE	High	IsMasterProtein	22021E_unicycler_07987	Ribose import ATP-binding protein RbsA	0	21.698	9	4	14	3	515	55.3	7.69	124	9.88	4	3	0	1.31	1.331	1.486	0.21	0.476	0.78	0.956661	0.984823	0.982235	0.960752	0.989724	0.999889	33.5	14.84	1.87	80.51	68.06	139.71	91886.5	102544	90435.2	32833.9	53848.7	14510.4	69029	17.64	0.18	15.67	56.22	47.02
4.66107e+18	FALSE	High	IsMasterProtein	22021E_unicycler_02062	Glycogen synthase	0	84.709	27	10	65	10	486	52.4	6.67	630	40.57	10	10	0	0.806	1.392	1.486	0.113	0.619	0.871	0.960729	0.892826	0.888142	0.134137	0.989724	0.999889	7.38	6.3	19.55	56.82	59.45	149.52	1.07309e+06	1.14541e+06	620794	477085	671293	87430.2	770644	4.92	3.89	20.56	48.75	50.8
-4.3007e+18	FALSE	High	IsMasterProtein	22021E_unicycler_03940	Oligopeptide transport ATP-binding protein OppD	0	80.332	28	8	36	8	330	35.7	7.3	380	62.34	8	8	0	0.629	0.876	1.484	0.451	0.365	0.429	0.890012	0.998518	0.92922	0.979754	0.855146	0.867049	2	5.96	2.01	2.68	10.09	41.29	404701	686013	290908	168842	198286	208379	462161	11.88	4.32	11.89	12.53	19.5
-7.41916e+18	FALSE	High	IsMasterProtein	22021E_unicycler_06167	hypothetical protein	0	354.548	67	23	564	23	343	36.4	9.47	5406	580.12	23	22	0	1.462	1.691	1.483	0.591	0.916	1.171	0.717712	0.562332	0.778224	0.979754	0.998068	0.984929	7.03	2.77	0.42	26.84	13.37	28.87	2.0621e+08	1.80797e+08	1.78262e+08	1.11731e+08	1.42846e+08	7.20084e+07	1.21939e+08	7.27	3.21	0.97	24.64	12.13
6.51398e+17	FALSE	High	IsMasterProtein	22021E_unicycler_01762	Cyclohexadienyl dehydratase	0	113.886	37	7	65	7	269	29.6	8.7	633	136.32	7	7	0	1.38	1.235	1.483	1.581	1.33	1.261	0.919481	0.977092	0.837418	0.979754	0.953721	0.972321	29.68	5.55	14.84	22.58	29.89	16.97	2.29621e+06	2.75579e+06	2.5649e+06	2.47152e+06	2.34308e+06	2.93903e+06	1.85878e+06	11.98	10.81	1.99	5.33	12.17
-8.8534e+18	FALSE	High	IsMasterProtein	22021E_unicycler_01769	Cardiolipin synthase C	0	42.278	17	7	19	6	584	62.5	9.29	147	13.74	6	6	0	0.815	1.591	1.482	0.261	0.612	0.82	0.991272	0.872065	0.967837	0.979754	0.996159	0.999889	20.94	0.14	10.16	20.77	30.73	35.17	158310	147460	81082.4	60909.5	81606.7	25981.9	99501.7	10.89	9.12	0.69	28.36	37.21
-7.67066e+18	FALSE	High	IsMasterProtein	22021E_unicycler_01028	hypothetical protein	0	180.369	52	14	97	14	326	33.9	9.42	965	156.41	14	14	0	1.116	1.503	1.482	0.565	0.867	1.123	0.980667	0.774135	0.844157	0.979754	0.992659	0.994255	6.84	6.86	0.17	20.7	16.85	30.57	8.12287e+06	8.00853e+06	6.03021e+06	4.6848e+06	6.07012e+06	3.05399e+06	5.40426e+06	6.07	6.08	0.29	20	16.42
-6.31403e+18	FALSE	High	IsMasterProtein	22021E_unicycler_03994	Probable phospholipid ABC transporter permease protein MlaE	0.001	12.112	8	2	4	2	260	27.6	10.17	31	5.6	2	2	0	0.327	0.647	1.482	0.293	0.29	0.38	0.381913	0.974585	0.935675	0.975704	0.834336	0.854326	17.45	3.81	39.66	31.27	8.83	64.38	141909	324737	71651.5	63640.2	83225.4	64150.1	219184	37.9	25.6	15.09	49.65	30.19
5.38561e+18	FALSE	High	IsMasterProtein	22021E_unicycler_00756	Acetoacetyl-CoA reductase	0	360.725	58	15	799	15	245	26.1	7.18	9291	1223.92	15	13	0	1.522	1.581	1.482	0.786	1.857	1.779	0.657966	0.652491	0.778224	0.986777	0.841493	0.721157	4.99	2.88	1.23	6.04	10.04	2.16	2.14613e+08	2.01282e+08	2.066e+08	2.52157e+08	2.41515e+08	1.06743e+08	1.35783e+08	2.41	0.4	3.51	8.09	11.88
9.21702e+18	FALSE	High	IsMasterProtein	22021E_unicycler_02987	hypothetical protein	0	102.288	32	5	95	5	171	16.6	9.16	1053	146.88	5	5	0	1.425	1.693	1.482	0.992	1.903	1.65	0.780636	0.572325	0.766097	0.990327	0.823018	0.835569	17.81	8.13	2.53	16.09	29.78	36.93	1.72399e+07	1.50907e+07	1.45058e+07	1.93739e+07	1.67967e+07	1.01033e+07	1.0181e+07	14.09	4.94	0.39	12.48	25.14
-5.70284e+18	FALSE	Medium	None	Q9UE12	TREMBL:Q9UE12 Type I hair keratin 1 - Homo sapiens (Human).	0.031	3.465	2	1	4	0	416	47.2	4.88	51	0	1	1	3
-5.69426e+18	FALSE	Medium	IsMasterProtein	22021E_unicycler_04574	Long-chain-fatty-acid--CoA ligase	0.024	3.882	2	1	2	1	519	57.6	6.58	0	0	1	1	0
-5.99517e+18	FALSE	High	IsMasterProtein	22021E_unicycler_02121	hypothetical protein	0	96.385	83	8	83	8	115	12.8	7.4	730	151.36	8	7	0	0.902	1.556	1.48	1.269	2.471	1.834	0.975225	0.608141	0.767879	0.979754	0.531645	0.66531	17.57	10.07	24.05	25.48	42.51	40.19	1.09651e+07	1.04311e+07	6.35637e+06	1.74156e+07	1.29219e+07	8.93992e+06	7.0473e+06	11.04	3.94	17.1	18.42	33.7
5.69775e+18	FALSE	High	IsMasterProtein	22021E_unicycler_06544	hypothetical protein	0	142.124	47	10	78	10	321	33.5	9.31	1504	170.85	10	10	0	0.624	1.395	1.48	0.353	0.643	0.762	0.703099	0.919862	0.84035	0.979754	0.989724	0.994306	4.34	18.04	31.5	23.36	5.11	18.81	2.87114e+06	3.0473e+06	1.28555e+06	1.32439e+06	1.56854e+06	726627	2.05866e+06	2.25	10.76	23.23	28.19	11.23
8.39523e+17	FALSE	High	IsMasterProtein	22021E_unicycler_02823	Putative aliphatic sulfonates-binding protein	0	221.313	46	15	306	15	321	34	8.18	3141	468.16	15	10	0	1.412	1.689	1.479	0.946	1.477	1.886	0.766037	0.563662	0.781038	0.999634	0.967082	0.654152	3.54	0.27	9.87	21.65	22.63	13.72	3.19337e+07	2.79718e+07	2.6703e+07	2.79263e+07	3.56688e+07	1.78965e+07	1.89093e+07	11.28	8.17	1.48	12.62	13.54
3.81703e+18	FALSE	High	IsMasterProtein	22021E_unicycler_07524	Sensor protein QseC	0	40.78	16	6	16	6	470	51.2	7.62	132	20.07	6	6	0	0.759	0.744	1.479	0.449	0.384	0.373	0.960729	0.998518	0.943087	0.979754	0.921139	0.755875	19.97	1.97	0.52	16.09	1.3	16.05	276689	549857	281976	142664	138524	166857	371717	29.46	12.74	10.38	25.92	12.11
7.10261e+18	FALSE	High	IsMasterProtein	22021E_unicycler_00995	Phosphatidylserine decarboxylase proenzyme	0	60.682	33	9	54	9	283	30.9	8.6	116	26.93	9	9	0	0.519	1.192	1.479	0.451	0.46	0.428	0.674675	0.995745	0.905537	0.979754	0.959821	0.763503	18.8	9	14.75	27.72	22.59	65.85	717996	891013	312741	276993	257833	271634	602531	13.57	4.31	9.76	21.84	17.11
3.68182e+18	FALSE	High	IsMasterProtein	22021E_unicycler_03498	HTH-type transcriptional regulator DmlR	0	28.599	16	3	10	3	315	34.9	7.52	110	20.37	3	3	0	0.442	1.123	1.478	0.9	0.451	0.954	0.960729	0.998518	0.96917	0.979754	0.989724	0.994306	15.88	1.97	123.43	70.15	38.62	67.27	7900.56	10395.6	3106.19	3169.08	6711.73	6329.12	7033.01	6.25	6.99	95.51	53.05	27.22
4.84457e+18	FALSE	High	IsMasterProtein	22021E_unicycler_01388	Lipopolysaccharide export system ATP-binding protein LptB	0	241.531	69	20	155	20	256	27.9	8.09	1881	268.74	19	18	0	1.153	0.801	1.477	0.457	0.351	0.418	0.963555	0.998518	0.760157	0.979754	0.734471	0.686889	27.06	1.45	6.28	31.02	12.88	55.56	1.04457e+07	1.92604e+07	1.5027e+07	4.57808e+06	5.45157e+06	5.96232e+06	1.30372e+07	34.51	8.16	15.48	37.98	21.65
6.78511e+18	FALSE	High	IsMasterProtein	22021E_unicycler_05466	Hercynine oxygenase	0	25.208	17	5	16	5	416	46	6.43	50	12.07	5	5	0	1.074	1.144	1.477	0.357	0.342	0.672	0.976715	0.998518	0.978874	0.979754	0.983248	0.999889	24.05	33.59	37.29	189.42	13.36	119.34	41512.5	53571.3	38950.7	12420.5	24381.1	12952.9	36281.1	6.96	15.83	19.21	116.89	28.22
-2.71646e+18	FALSE	High	IsMasterProtein	22021E_unicycler_04908	hypothetical protein	0	34.302	21	5	19	5	329	34.9	8.66	79	17.42	5	4	0	1.635	1.798	1.476	0.654	1.13	1.271	0.77694	0.63952	0.937808	0.998104	0.983248	0.971115	12.75	6.09	24.23	39.96	43.71	32.87	527541	432939	479503	331554	372945	191959	293324	4.67	10.99	6.19	20.69	24.06
-5.66077e+18	FALSE	High	None	P13646-1	SWISS-PROT:P13646-1 Tax_Id=9606 Gene_Symbol=KRT13 Isoform 1 of Keratin, type I cytoskeletal 13	0	28.006	5	3	11	0	458	49.6	4.96	68	8.44	3	3	0
-6.18147e+16	FALSE	High	IsMasterProtein	22021E_unicycler_00731	Electron transport complex subunit RsxB	0	25.731	20	3	7	3	207	21.7	6.74	90	10.39	3	2	0	0.8	2.276	1.476	4.549	4.871	4.993	0.996836	0.524476	0.970749	0.130156	0.0998694	0.059845	26.68	27.1	17.34	0.32	8.71	9.87	23680.7	15358.8	8320.45	50685.4	51953.9	47335.1	10405.5	8.32	41.43	0.48	16.6	8.67
8.26182e+18	FALSE	High	IsMasterProtein	22021E_unicycler_01853	3-oxoacyl-[acyl-carrier-protein] reductase FabG	0	121.683	51	11	37	11	243	25.7	7.84	556	76.31	11	10	0	1.44	1.428	1.475	0.35	0.675	0.819	0.908964	0.854398	0.886888	0.979754	0.990082	0.999889	11.13	6.34	9.64	50.34	48.3	76.74	1.62194e+06	1.67603e+06	1.63593e+06	766563	930220	397653	1.1361e+06	10.53	5.99	9.12	45.42	43.76
-6.8119e+18	FALSE	High	IsMasterProtein	22021E_unicycler_02335	hypothetical protein	0.001	14.253	15	2	4	2	144	16.1	9.41	64	6.36	2	2	0	3.488	0.756	1.474	2.4	1.036	1.786	0.535885	0.998518	0.994431	0.912218	0.983883	0.895013	45.41	32.5	14.41	103.66	71.17	10.05	788.726	1538.08	3639.06	1081.33	1863.8	2503.89	1043.4	34	22.58	5.73	75.5	67.53
3.52713e+18	FALSE	High	IsMasterProtein	22021E_unicycler_07638	Putative oxidoreductase CatD	0.001	14.141	12	2	16	2	134	14.2	9.77	207	21.33	2	2	0	1.253	0.854	1.474	0.591	0.423	0.575	0.959645	0.998518	0.967837	0.991314	0.983248	0.990382	17.27	9.36	1.6	30.5	17.6	101.53	89537.8	154516	131295	44320.8	60308.1	61884.1	104796	24.4	0.71	9.73	36.27	8.52
-5.64531e+18	FALSE	High	IsMasterProtein	22021E_unicycler_05272	hypothetical protein	0.001	10.275	18	1	4	1	100	10.9	9.76	70	9.95	1	1	0	0.485	0.431	0.444	1.084	0.692	0.471	0.755225	0.623409	0.648032	0.979754	0.990464	0.961049	16.2	9.43	1.64	25.92	41.18	32.79	114218	117686	128504	183334	124602	287037	264818	17.94	11.57	4.17	21.81	35.41
4.85594e+18	FALSE	High	IsMasterProtein	22021E_unicycler_03091	Multidrug resistance protein MexA	0	320.051	71	23	215	23	426	43.8	9.52	2569	348.64	23	22	0	1.031	1.138	1.473	1.344	0.989	1.189	0.996836	0.968497	0.749483	0.979754	0.989724	0.982895	5.77	5.61	0.32	1.46	5.78	1.51	1.13473e+07	1.46964e+07	1.02863e+07	9.86764e+06	1.18632e+07	1.34023e+07	9.97396e+06	10.8	0.03	5.62	3.93	10.82
6.19934e+18	FALSE	High	IsMasterProtein	22021E_unicycler_03089	Outer membrane protein OprM	0	134.516	34	14	59	14	473	50.3	6.06	639	87.44	14	13	0	1.444	1.388	1.472	2.971	1.769	2.841	0.884001	0.93513	0.929688	0.482998	0.726273	0.194408	3.08	19.81	4.64	24.92	9.26	14.35	643475	682313	669330	820046	1.31682e+06	1.37696e+06	463438	5.98	15.72	7.47	26.39	5.77
2.52599e+18	FALSE	High	IsMasterProtein	22021E_unicycler_03793	hypothetical protein	0	43.451	34	6	31	6	129	14.7	7.65	303	27.26	5	4	0	2.039	1.643	1.47	0.917	1.144	1.41	0.280106	0.632566	0.80601	0.989242	0.983248	0.947105	5.13	4.07	10.9	8.89	14.33	19.56	5.20856e+06	4.65897e+06	6.46249e+06	3.62514e+06	4.46938e+06	2.90713e+06	3.17012e+06	8.81	0.04	6.46	4.55	9.71
-2.41144e+18	FALSE	High	IsMasterProtein	22021E_unicycler_00063	Purine-binding protein BAB2_0673	0	348.466	51	18	557	18	333	36.1	9.23	4203	495.68	18	17	0	1.22	1.629	1.467	0.958	1.727	1.485	0.938117	0.619802	0.793709	0.999634	0.904869	0.914313	8.17	4.3	6.37	10.48	10.08	4.62	1.19011e+08	1.0715e+08	8.91265e+07	1.26148e+08	1.08502e+08	7.00237e+07	7.30649e+07	8.66	3.22	5.19	9.1	10.47
-5.62108e+18	FALSE	Low	None	22021E_unicycler_06639	hypothetical protein	0.091	1.558	2	1	1	1	352	39.8	10.07	0		1		0
1.64599e+18	FALSE	High	IsMasterProtein	22021E_unicycler_01643	hypothetical protein	0	38.391	26	3	10	3	167	18.6	9.14	136	13.18	3	3	0	0.888	1.399	1.467	2.623	1.691	1.681	0.999778	0.971858	0.982347	0.494339	0.809129	0.869749	5.54	4.78	24.89	26.34	10.8	6.57	100172	105065	63556.9	121058	120350	187785	71604.8	1.87	11.69	30.31	31.61	17.36
6.07324e+18	FALSE	High	IsMasterProtein	22021E_unicycler_06903	hypothetical protein	0	19.571	12	2	8	2	188	21.2	7.56	39	2.49	2	2	0	0.918	1.472	1.465	0.625	0.584	0.507	0.999778	0.923586	0.966232	0.998104	0.990082	0.972321	9.99	19.19	5.76	17.85	21.58	17.69	164794	163985	102727	65384.8	56797	69915.4	111936	7.53	1.19	22.37	0.08	3.45
6.20797e+18	FALSE	High	IsMasterProtein	22021E_unicycler_01851	Leu/Ile/Val-binding protein homolog 3	0	142.241	48	13	79	13	380	39.7	9.25	865	155.4	12	12	0	1.099	1.642	1.464	0.596	0.894	1.183	0.989306	0.758253	0.937808	0.989242	0.989724	0.972321	2.79	3.57	8.05	44.87	23.61	61.01	787207	702037	527080	428653	567170	285957	479449	6.38	0.32	11.37	37.53	18.6
1.26605e+18	FALSE	High	IsMasterProtein	22021E_unicycler_06975	HTH-type transcriptional regulator CynR	0	38.194	16	4	27	4	311	34	8.48	191	36.16	4	4	0	0.773	1.164	1.463	0.467	0.541	0.826	0.999778	0.998518	0.971919	0.989242	0.990082	0.995967	37.25	16.59	45.33	41.88	49.77	28.6	28452.8	35751.4	18890.1	13227.1	20178.9	11410.6	24440.1	33.13	14.33	40.06	37.13	43.73
-5.60971e+18	FALSE	High	IsMasterProtein	22021E_unicycler_07437	Sensor histidine kinase RegB	0.005	6.562	2	1	2	1	431	46.2	5.44	37	0	1	1	0
4.44347e+18	FALSE	High	IsMasterProtein	22021E_unicycler_03624	hypothetical protein	0	36	25	4	14	4	205	22.4	11.18	161	25.96	4	4	0	1.827	1.056	1.463	2.094	1.359	1.269	0.668247	0.998518	0.951079	0.639759	0.904672	0.961049	30.24	31.88	23.8	46.79	43.66	67.85	437282	605540	756432	562635	525217	866773	413957	1.14	0.39	7.18	14.08	11.25
5.84844e+18	FALSE	High	IsMasterProtein	22021E_unicycler_01655	hypothetical protein	0	109.168	35	8	46	8	445	45.4	9.57	710	76.04	8	8	0	1.21	1.146	1.463	0.928	0.82	0.782	0.960729	0.998518	0.929688	0.979754	0.990082	0.999889	6.1	8.66	4.68	16.58	18.64	24.84	570167	727875	602007	407876	388918	461371	497405	9.97	4.09	0.3	11.59	13.53
7.27375e+18	FALSE	High	IsMasterProtein	22021E_unicycler_02292	hypothetical protein	0	31.95	6	4	15	4	893	94.4	8.72	130	13.3	4	4	0	1.253	1.019	1.463	0.245	0.303	0.421	0.959645	0.998518	0.987316	0.979754	0.94639	0.956604	8.99	6.2	12.41	51.03	51.1	76.18	60942.8	87483.4	74939.3	18117.3	25164.5	14628.7	59809.5	7.75	5.1	10.99	45.29	45.35
-4.75064e+18	FALSE	High	IsMasterProtein	22021E_unicycler_01063	Gamma-glutamyltranspeptidase	0	455.524	51	31	460	31	578	61.1	8.62	4732	646.88	31	28	0	1.267	1.699	1.462	1.395	1.868	1.728	0.908741	0.55483	0.79708	0.979754	0.836011	0.755875	15.33	12.73	6.51	29.32	21.63	37.83	7.50282e+07	6.45754e+07	5.59574e+07	8.25081e+07	7.63384e+07	6.16286e+07	4.41675e+07	12.01	9.55	3.64	24.96	17.9
5.6881e+18	FALSE	High	IsMasterProtein	22021E_unicycler_02697	ATP-dependent Clp protease proteolytic subunit	0	92.649	33	8	93	8	199	21.7	5.48	738	106.3	8	8	0	1.309	1.552	1.462	0.71	1.108	1.218	0.945367	0.808922	0.856971	0.989242	0.983883	0.972321	2.97	3.02	2.87	11.39	16.51	14.06	2.9445e+06	2.77347e+06	2.48373e+06	2.10201e+06	2.31121e+06	1.34712e+06	1.89693e+06	4.41	4.36	4.51	3.61	8.46
6.68372e+18	FALSE	High	IsMasterProtein	22021E_unicycler_00864	hypothetical protein	0	68.375	33	4	35	4	153	17.4	5.22	329	68.51	4	4	0	1.974	1.734	1.462	1.517	2.969	2.989	0.614436	0.640511	0.929859	0.979754	0.286237	0.178294	0.43	7.36	5.04	13.15	16.27	13.03	863593	728202	983284	1.47898e+06	1.48908e+06	755649	498154	14.92	21.42	9.75	2.04	0.92
-8.46401e+18	FALSE	High	IsMasterProtein	22021E_unicycler_05429	Sensor histidine kinase YehU	0	31.921	13	4	15	3	357	38.6	8.7	79	13.3	4	3	0	1.081	1.286	1.461	2.457	1.955	0.871	0.975225	0.998518	0.994431	0.838901	0.773697	0.999889	67.77	33.68	29.91	91.22	20.79	33.26	1654.66	1879.28	1391.36	2515.78	1120.42	3161.38	1286.53	65.87	22.87	19.44	67.54	28.16
5.26201e+18	FALSE	High	IsMasterProtein	22021E_unicycler_04113	sn-glycerol-3-phosphate import ATP-binding protein UgpC	0	115.813	36	11	70	10	335	36.7	9.03	960	120.19	11	11	0	1.127	0.877	1.46	0.437	0.259	0.397	0.991272	0.998518	0.872542	0.979754	0.44528	0.689891	32.37	6.23	1.77	49.68	52.85	65.82	1.65143e+06	2.74716e+06	2.1214e+06	487741	746773	822271	1.88205e+06	30.73	6.53	2.28	45.46	48.01
5.41889e+18	FALSE	High	IsMasterProtein	22021E_unicycler_01968	hypothetical protein	0	30.5	33	2	14	2	67	7.2	8.35	228	27.91	2	2	0	1.857	1.286	1.46	2.774	1.642	1.893	0.766037	0.986567	0.969118	0.435482	0.812347	0.792235	12.9	2.97	11.89	30.82	16.82	38.57	122229	138742	176525	156102	179937	263634	95042.8	3.5	11.59	2.55	20.26	7.22
7.66526e+18	FALSE	High	IsMasterProtein	22021E_unicycler_05484	Glycerophosphodiester phosphodiesterase	0	25.548	16	4	10	4	329	35.7	7.12	60	10.74	4	4	0	1.274	1.137	1.46	1.078	1.021	1.065	0.956661	0.998518	0.966639	0.979754	0.983883	0.987047	19.52	18.54	14.59	23.47	18.86	18.85	119954	154064	134406	107703	112370	113676	105493	2.93	2	1.75	6.65	2.3
-5.64571e+18	FALSE	High	IsMasterProtein	22021E_unicycler_04151	Gamma-glutamylanilide synthase	0	83.04	27	10	28	10	479	52.7	6.25	247	36.98	10	9	0	2.943	1.549	1.459	0.455	0.453	0.567	0.150793	0.851784	0.951806	0.979754	0.974496	0.972321	15.59	12.7	3.17	19.26	18.65	55.62	566222	533199	1.0756e+06	165404	207362	166133	365523	17.31	14.59	5.57	20.72	20.15
2.8871e+18	FALSE	High	IsMasterProtein	22021E_unicycler_05532	hypothetical protein	0	15.164	20	2	3	2	154	16.9	9.31	58	7.28	2	1	0	1.084	1.191	1.459	0.929	1.102	0.513	0.963229	0.998518	0.993477	0.979754	0.983248	0.982895	27.65	24.6	56.66	3.75	53.73	26.95	3134.02	3840.24	2853.92	2900.2	1350.1	2445.04	2631.63	13.95	11.11	60.81	8.64	37.07
4.46051e+18	FALSE	High	IsMasterProtein	22021E_unicycler_07074	hypothetical protein	0	63.509	27	7	44	7	330	35	9.11	198	22.77	7	7	0	0.975	1.455	1.459	0.412	0.927	1.047	0.9953	0.876589	0.888142	0.979754	0.989724	0.994306	7.97	3.09	10.42	26.06	19	35.41	1.97237e+06	1.97668e+06	1.32196e+06	1.2563e+06	1.41892e+06	558890	1.35525e+06	10.51	0.01	12.83	21.62	15.08
-8.80599e+18	FALSE	High	IsMasterProtein	22021E_unicycler_03216	Benzoate--CoA ligase	0	265.769	42	19	149	19	538	58.2	6.74	1624	186.65	18	18	0	0.966	1.378	1.458	0.316	0.824	0.948	0.996836	0.923665	0.864545	0.960752	0.996159	0.999889	14.33	5.98	13.47	59.09	54.44	85.86	3.92393e+06	4.15076e+06	2.75047e+06	2.3451e+06	2.69774e+06	898608	2.84691e+06	8.79	0.85	7.98	48.12	44.43
-5.55942e+18	FALSE	High	IsMasterProtein	22021E_unicycler_02434	Short-chain-enoyl-CoA hydratase	0.002	9.22	6	1	2	1	270	29.5	5.91	34	4.7	1	1	0
-8.49126e+18	FALSE	High	IsMasterProtein	22021E_unicycler_07759	hypothetical protein	0	49.815	82	5	42	5	73	8.2	5.08	352	71.29	5	5	0	1.019	1.627	1.457	2.892	4.618	4.805	0.996836	0.742351	0.937576	0.521741	0.0641523	0.0204448	13.84	31.21	4.96	14.91	11.73	12.59	736492	659221	461351	2.09004e+06	2.17474e+06	1.309e+06	452570	21.13	36.8	3.38	22.13	19.17
-6.261e+18	FALSE	High	IsMasterProtein	22021E_unicycler_08030	hypothetical protein	0	533.142	76	33	543	33	504	56.5	6.11	4918	693.61	33	33	0	1.175	1.442	1.456	0.492	0.555	0.609	0.956661	0.774963	0.804596	0.979754	0.974496	0.94177	15.16	17.01	8.97	39.28	27.47	79.76	4.53388e+07	4.57995e+07	3.69613e+07	1.74454e+07	1.91385e+07	1.54868e+07	3.14464e+07	12	13.73	10.94	33.95	23.42
-5.55384e+18	FALSE	High	IsMasterProtein	22021E_unicycler_02780	hypothetical protein	0.002	9.989	9	1	24	1	124	13.5	6.25	91	0	1	1	0
8.17853e+17	FALSE	High	IsMasterProtein	22021E_unicycler_07760	Carbazole 1,9a-dioxygenase, terminal oxygenase component CarAa	0	103.306	40	11	78	11	345	39.4	6.67	673	65.25	11	10	0	1.053	1.333	1.452	0.809	1.472	2.176	0.9953	0.914926	0.831975	0.999634	0.913403	0.575052	8.23	5.05	2.99	27.71	19.78	51.4	4.69324e+06	5.11048e+06	3.70732e+06	5.18335e+06	7.66041e+06	2.84798e+06	3.52056e+06	12.54	9.54	7.58	30.52	23.33
-6.786e+18	FALSE	High	IsMasterProtein	22021E_unicycler_02863	6-hydroxynicotinate reductase	0	189.852	37	13	82	13	535	57.3	5.64	1055	136.43	13	13	0	0.942	1.467	1.451	0.486	1.195	1.486	0.9953	0.81834	0.911068	0.979754	0.983248	0.89476	1.16	3.59	19.3	46.8	25.81	52.63	1.23495e+06	1.22148e+06	792820	1.00605e+06	1.25138e+06	409252	841870	8.58	10.89	10.85	49.27	31.45
-7.71788e+18	FALSE	High	IsMasterProtein	22021E_unicycler_02221	Serine endoprotease DegS	0.001	14.476	10	2	4	2	350	37.4	7.15	28	2.79	2	1	0	3.205	2.41	1.45	0.454	7.113	10.397	0.462914	0.450985	0.97421	0.979754	0.0437342	0.00359028	12.66	44.92	0.01	61.67	49.92	55.54	25043.2	15068.6	33304.3	73929.7	108055	4719.42	10393	24.83	28.79	12.97	42.84	33.11
-7.37774e+18	FALSE	High	IsMasterProtein	22021E_unicycler_07654	High-affinity branched-chain amino acid transport ATP-binding protein LivF	0	74.951	36	6	36	6	231	25.3	7.64	286	38.67	6	6	0	0.741	0.946	1.449	0.452	0.358	0.372	0.92545	0.998518	0.903959	0.979754	0.810687	0.590077	5.01	9.04	27.86	12.92	15.56	22.1	1.03352e+06	1.58348e+06	810171	390990	406689	494408	1.09263e+06	17.44	4.14	13.62	24.81	2.06
-5.93776e+18	FALSE	High	None	22021E_unicycler_07252	High-affinity branched-chain amino acid transport ATP-binding protein LivF	0	68.075	32	5	34	5	231	25.6	7.3	272	34.97	5	5	0	0.741	0.946	1.449	0.452	0.358	0.372	0.92545	0.998518	0.903959	0.979754	0.810687	0.590077	5.01	9.04	27.86	12.92	15.56	22.1	1.03352e+06	1.58348e+06	810171	390990	406689	494408	1.09263e+06	17.44	4.14	13.62	24.81	2.06
6.41432e+16	FALSE	High	IsMasterProtein	22021E_unicycler_06036	hypothetical protein	0	209.982	80	11	239	11	159	17	5.12	3338	431.93	11	11	0	1.142	1.388	1.449	0.837	1.023	1.037	0.960729	0.815525	0.810806	0.989242	0.990082	0.994306	7.03	6.56	7.84	13.26	7.27	24.71	3.62287e+07	3.78236e+07	2.98069e+07	2.67133e+07	2.70794e+07	2.1856e+07	2.6105e+07	8.37	7.92	9.13	14.26	8.59
-5.54035e+18	FALSE	High	IsMasterProtein	22021E_unicycler_06728	Probable lipoprotein YiaD	0.01	5.453	3	1	2	1	357	38.9	8.13	16	2.29	1	1	0	1.982	0.683	2.742	1.141	5.12	9.213	0.848124	0.998518	0.71456	0.979754	0.171534	0.0128101	50.3	109.25	159.7	127.63	155.06	6.45	737.35	2958.99	2138.29	5525.41	9942.09	1231.34	1079.09	40.48	7.78	42.15	21.32	39.37
-5.92602e+18	FALSE	High	IsMasterProtein	22021E_unicycler_07481	Putative quercetin 2,3-dioxygenase Rv0181c	0	146.097	43	11	83	11	305	32.9	5.59	978	116.95	10	9	0	1.544	1.551	1.446	1.191	1.144	1.48	0.778533	0.792898	0.873997	0.979754	0.983248	0.935687	12.74	7.29	17.23	14.84	24.12	6.45	3.89856e+06	3.63477e+06	3.88081e+06	2.87489e+06	3.71909e+06	2.99164e+06	2.51288e+06	2.74	7.92	1.53	0.75	8.03
8.91091e+18	FALSE	High	IsMasterProtein	22021E_unicycler_07667	hypothetical protein	0	43.73	35	7	40	7	119	13.7	5.33	389	40.83	7	4	0	1.735	4.458	1.446	0.319	5.618	4.489	0.780636	0.0122173	0.944232	0.979754	0.0168479	0.0133456	38.98	42.98	33.16	83.25	60.26	28.8	907960	294446	353398	1.14423e+06	914205	64893.9	203665	8.42	4.76	13.78	30.07	10.78
3.57583e+18	FALSE	High	IsMasterProtein	22021E_unicycler_00313	hypothetical protein	0	25.345	18	5	9	5	296	32.7	9.07	26	5.71	4	5	0	1.369	1.31	1.445	0.523	0.714	0.889	0.945367	0.974892	0.967882	0.986777	0.99464	0.99448	10.18	10.94	17.13	6.87	30.32	68.26	144743	159729	151335	78939.3	98226.7	57810.7	110527	2.82	17.23	22.98	0.33	21.66
-7.47623e+18	FALSE	High	IsMasterProtein	22021E_unicycler_01742	Isocitrate dehydrogenase kinase/phosphatase	0	74.958	17	9	30	9	603	70.3	6.54	245	56.52	8	9	0	0.753	1.318	1.444	0.265	0.26	0.395	0.945367	0.932101	0.912617	0.763609	0.454882	0.674947	22.87	8.66	13.14	88.73	60.49	110.26	1.19669e+06	1.31106e+06	683942	236298	359028	240912	908105	12.6	0.84	3.43	65.72	45.45
-6.78091e+18	FALSE	High	IsMasterProtein	22021E_unicycler_02079	Transcriptional regulatory protein QseB	0	179.955	26	11	259	11	391	43.8	9.98	2792	424.08	11	10	0	1.099	1.659	1.444	0.879	1.828	1.915	0.975225	0.589116	0.813629	0.991314	0.852423	0.636927	16.49	10.39	12.76	5.42	13.68	26.85	3.52103e+07	3.06602e+07	2.33243e+07	3.88007e+07	4.06556e+07	1.86586e+07	2.12259e+07	12.18	6.4	8.65	1.67	9.52
-7.76811e+18	FALSE	High	IsMasterProtein	22021E_unicycler_05727	hypothetical protein	0	40.421	32	4	39	4	139	15.8	8.97	211	50.59	3	4	0	1.303	1.638	1.443	1.081	1.46	1.054	0.945367	0.774135	0.951079	0.979754	0.823018	0.987047	13.68	6.96	13.59	8.75	42.79	1.45	721839	636107	574198	643334	464720	476268	440727	9.95	9.69	9.87	11.38	36.37
8.21986e+18	FALSE	High	IsMasterProtein	22021E_unicycler_00994	hypothetical protein	0	199.939	42	12	226	10	330	34.3	9.42	2343	275.92	12	11	0	1.112	1.479	1.443	0.455	0.953	1.224	0.975225	0.734174	0.84671	0.979754	0.990082	0.972321	6.92	2.28	1.38	46.8	35.86	49.4	1.66275e+07	1.62166e+07	1.25009e+07	1.07065e+07	1.37598e+07	5.11467e+06	1.1239e+07	0.55	9.31	5.83	35.98	26.42
-5.51636e+18	FALSE	Low	IsMasterProtein	22021E_unicycler_01533	hypothetical protein	0.081	1.729	4	1	1	1	182	20.4	7.69		0		1	0
9.05164e+18	FALSE	High	IsMasterProtein	22021E_unicycler_00623	Adenine deaminase	0	82.745	28	9	31	9	421	44.5	6.11	328	38.47	9	8	0	0.697	2.018	1.443	1.265	2.913	2.781	0.956661	0.507541	0.947893	0.979754	0.192093	0.186036	26.53	13.61	1.54	16.33	11.86	45.37	448665	320746	154897	647761	618319	281248	222333	9.95	2.24	13.69	0.34	3.9
-3.42593e+18	FALSE	High	IsMasterProtein	22021E_unicycler_02554	Lipid A deacylase PagL	0	15.7	15	3	5	3	190	21.2	9.17	27	6.93	2	3	0	0.355	1.27	1.442	1.406	1.057	1.549	0.934869	0.974892	0.979089	0.979754	0.983248	0.879736	67.18	66.08	25.74	53.72	45.71	25.71	13661.2	15512.8	3818.32	11373.8	16669.5	15132.2	10760.8	24.4	23.47	12.96	12.72	5.51
4.28073e+18	FALSE	High	IsMasterProtein	22021E_unicycler_03465	hypothetical protein	0	60.777	43	7	49	7	143	15.5	9.23	198	34.71	7	7	0	1.957	1.762	1.442	1.505	1.48	2.009	0.584745	0.574624	0.913749	0.979754	0.908966	0.599754	14.85	11	26.27	9.47	15.88	4.25	1.33764e+06	1.09425e+06	1.48531e+06	1.12366e+06	1.5253e+06	1.14262e+06	759087	3.8	28.04	6.98	8.9	2.82
5.19738e+18	FALSE	High	IsMasterProtein	22021E_unicycler_02596	hypothetical protein	0	68.773	58	10	116	10	117	11.8	10.78	701	91.71	10	9	0	1.723	1.438	1.442	1.709	0.856	0.668	0.635268	0.870234	0.856971	0.979754	0.992659	0.987047	19.64	3.82	16.39	9.6	36.03	30.6	3.13639e+06	3.14482e+06	3.75677e+06	1.86712e+06	1.45685e+06	3.72584e+06	2.18035e+06	2.23	12.78	0.85	7.3	17.5
6.58722e+18	FALSE	High	IsMasterProtein	22021E_unicycler_00374	Transcriptional regulatory protein QseB	0	79.006	40	10	58	10	219	24.6	6.04	730	76.54	9	9	0	1.97	1.596	1.442	1.175	1.122	1.284	0.533199	0.778928	0.912617	0.979754	0.983883	0.972321	1.1	0.72	19.44	0.78	18.91	20.6	2.0464e+06	1.84864e+06	2.52528e+06	1.43897e+06	1.64655e+06	1.50621e+06	1.28202e+06	11.38	11.73	6.04	11.68	5.54
7.28925e+18	FALSE	High	IsMasterProtein	22021E_unicycler_03295	hypothetical protein	0	124.182	30	9	99	9	369	40.7	6.68	764	74.56	9	9	0	0.872	1.384	1.442	0.269	0.47	0.621	0.966803	0.805813	0.779805	0.643741	0.941641	0.972321	10.61	1.91	9.86	64.4	36.18	99.3	1.32045e+07	1.37607e+07	8.32292e+06	4.48676e+06	5.92412e+06	2.56431e+06	9.54085e+06	13.03	4.77	6.44	58.81	36.3
4.6863e+17	FALSE	High	IsMasterProtein	22021E_unicycler_00020	Peptidoglycan-associated lipoprotein	0	113.528	61	8	117	8	171	18.3	9.38	1532	217.06	8	8	0	1.511	1.415	1.441	1.75	1.283	1.608	0.669405	0.788331	0.80601	0.979754	0.983248	0.818053	17.27	5.82	6.56	27.64	3.3	28.98	9.60544e+06	9.78093e+06	1.02536e+07	8.70686e+06	1.09159e+07	1.1877e+07	6.78671e+06	14.75	7.17	7.87	24.34	1.52
2.38337e+18	FALSE	High	IsMasterProtein	22021E_unicycler_00978	Stringent starvation protein A homolog	0	114.606	45	9	119	9	222	24.8	6.54	600	51.88	9	9	0	0.921	1.488	1.44	0.879	1.268	1.079	0.989306	0.768237	0.872542	0.999634	0.983248	0.994306	1.48	3.85	2.6	9.27	1.96	3.61	8.82105e+06	8.53321e+06	5.46004e+06	7.51522e+06	6.39263e+06	5.20982e+06	5.92695e+06	3.72	8.79	7.6	3.7	3.26
-4.72412e+18	FALSE	High	IsMasterProtein	22021E_unicycler_00370	Fructokinase	0	31.34	18	4	11	4	310	32.7	5.72	119	13.63	4	4	0	1.049	1.349	1.439	0.505	0.698	0.804	0.989306	0.994609	0.987591	0.989242	0.992353	0.999889	2.63	5.36	8.85	11.62	23.09	5.94	77168.9	82339.6	60020.9	39953.3	45995.5	28868.9	57202.1	6.1	1.52	4.84	14.62	25.26
-5.48066e+18	FALSE	High	IsMasterProtein	22021E_unicycler_07719	Transcriptional regulatory protein QseB	0.003	7.914	6	1	6	1	224	24.7	7.65	41	0	1	1	0
-3.72127e+18	FALSE	High	IsMasterProtein	22021E_unicycler_05550	hypothetical protein	0	47.559	40	4	32	4	175	18	5.55	308	51.93	4	4	0	0.72	0.787	1.439	0.549	0.377	0.446	0.88298	0.998518	0.900503	0.979754	0.835022	0.803526	17.2	2.97	3.84	0.42	12.33	6.61	1.07086e+06	1.95863e+06	979640	512507	607292	747236	1.36077e+06	23.11	9.77	3.29	6.55	18.59
7.41009e+18	FALSE	High	IsMasterProtein	22021E_unicycler_06295	Cystathionine beta-lyase	0	69.189	28	10	87	10	396	43.2	6.8	846	88.42	10	8	0	1.16	1.485	1.439	0.782	1.214	1.414	0.981323	0.847317	0.900503	0.999223	0.983248	0.94177	6.29	0.22	4.97	1.86	12.54	16.88	2.63931e+06	2.55875e+06	2.06211e+06	2.15855e+06	2.51395e+06	1.38928e+06	1.77765e+06	2.69	8.46	3.94	6.9	3.26
-6.2541e+18	FALSE	High	IsMasterProtein	22021E_unicycler_03700	hypothetical protein	0.001	12.957	14	3	10	3	325	33.4	9.45	17	10.05	3	3	0	0.552	1.632	1.437	1.181	1.754	1.704	0.820078	0.78725	0.951959	0.979754	0.639786	0.675721	45.98	29.89	60.92	3.37	11.93	8.37	627042	552129	212212	673680	654400	453631	384123	14.43	0.37	27.54	25.21	17.24
-5.46486e+18	FALSE	High	IsMasterProtein	22021E_unicycler_02555	hypothetical protein	0.006	6.216	12	1	2	1	217	24.3	8.32	0	2.91	1	1	0	0.903	1.426	1.578	0.674	1.623	1.547	0.991993	0.933531	0.951079	0.991314	0.823018	0.859811	10.02	11.17	22.19	1.32	14.56	3.79	35168.7	38907.7	22271.1	40019.6	38149.6	16626.8	24657.8	9.08	10.17	20.48	0.8	13.36
-5.46158e+18	FALSE	Low	None	22021E_unicycler_06950	Lipopolysaccharide export system ATP-binding protein LptB	0.089	1.585	2	1	2	1	268	28.9	8.19	0		1		0	2.107	1.044	1.922	0.646	0.302	0.501	0.557488	0.998518	0.778224	0.998104	0.799555	0.967834	54.79	27.39	40.58	59.11	6.87	74.02	290698	535191	586520	83981.2	139498	179948	278431	40.97	16.94	28.86	44.46	2.42
-8.79045e+17	FALSE	High	IsMasterProtein	22021E_unicycler_05933	hypothetical protein	0	51.732	46	4	32	4	93	10.4	5.25	161	19.82	4	4	0	2.08	1.612	1.436	2.067	1.754	1.986	0.671159	0.829772	0.970749	0.743735	0.79235	0.746916	12.54	19.41	33.59	0.9	31.72	12.82	172893	153950	223060	188104	212978	221620	107221	2.11	4.4	17.62	14.87	15.9
1.33797e+18	FALSE	High	IsMasterProtein	22021E_unicycler_03912	hypothetical protein	0	16.84	17	2	6	2	155	17	6.55	107	11.82	2	2	0	0.461	0.732	1.436	0.883	0.65	0.617	0.920949	0.998518	0.992744	0.979754	0.996159	0.994306	8.24	30.58	47.2	30.2	45.04	50.93	33529.7	65792.2	21142.8	29801.5	28270	40481.2	45828.5	17.43	3.59	18.81	3.23	16.87
-1.23055e+18	FALSE	High	IsMasterProtein	22021E_unicycler_01224	D-malate dehydrogenase [decarboxylating]	0	88.729	37	12	37	12	367	40.3	5.31	239	46.39	12	12	0	1.186	1.371	1.434	0.554	1.123	1.448	0.975225	0.930787	0.886888	0.979754	0.983883	0.934215	3.74	2.77	7.2	10.03	2.08	3.2	2.50138e+06	2.61588e+06	2.16294e+06	2.04879e+06	2.64238e+06	1.01035e+06	1.82441e+06	0.42	0.5	3.72	12.67	1.16
3.68441e+18	FALSE	High	IsMasterProtein	22021E_unicycler_02645	cAMP-activated global transcriptional regulator CRP	0	60.711	38	7	27	7	211	23.7	7.5	336	36.22	7	7	0	1.351	1.534	1.432	0.678	1.119	1.063	0.950059	0.961622	0.99145	0.998104	0.983248	0.985393	2.88	4.88	16.43	12.67	20.06	24.34	89152.8	83249.7	78487.3	65008	61751.1	39419.2	58116.3	11.12	9.22	1.75	1.82	5.18
7.22477e+18	FALSE	High	IsMasterProtein	22021E_unicycler_00179	hypothetical protein	0	152.042	68	9	173	9	141	15.1	6.96	1347	216.24	9	8	0	1.937	1.473	1.432	0.699	1.223	1.294	0.208902	0.753227	0.790068	0.979754	0.983883	0.972321	11.65	2.45	4.75	18.11	21.26	25.94	2.10882e+07	2.04941e+07	2.77208e+07	1.75065e+07	1.8527e+07	9.99938e+06	1.43132e+07	12.72	4	2.87	18.78	21.7
7.95647e+18	FALSE	High	IsMasterProtein	22021E_unicycler_05628	hypothetical protein	0	18.895	11	2	8	2	179	20.4	5.87	77	0	2	2	0	0.645	1.097	1.432	1.022	1.028	0.741	0.959645	0.998518	0.992808	0.979754	0.983248	0.999889	20.55	10.42	12.59	31.92	11.5	29.12	77593.8	101321	45640.1	72741.2	52446.3	72299.4	70733.2	13.6	4.02	6.09	24.08	5.06
-5.43966e+18	FALSE	Medium	IsMasterProtein	22021E_unicycler_04015	hypothetical protein	0.021	4.136	6	1	2	1	129	14.5	9.32	22	0	1	1	0
-5.43784e+18	FALSE	Medium	IsMasterProtein	22021E_unicycler_08050	hypothetical protein	0.012	4.976	3	1	4	1	284	30.4	5.73	0	0	1	1	0	0.909	5.364	5.278	1.021	7.505	6.461	0.999778	0.00439031	0.0103783	0.979754	0.0033903	0.00766993	6.2	6.54	28.44	4.05	16.49	17.79	465871	458370	78937.2	651720	561086	88649.6	86843.5	4.73	7.41	25.5	5.04	14.46
2.07121e+18	FALSE	High	IsMasterProtein	22021E_unicycler_08034	hypothetical protein	0	207.885	29	22	116	22	907	98.8	6.44	1216	155.45	22	22	0	1.583	1.389	1.431	0.479	0.32	0.415	0.708422	0.856982	0.825754	0.979754	0.634841	0.730806	15.94	11.03	11.74	41.89	19.64	52.33	4.51544e+06	4.65085e+06	5.14736e+06	1.04188e+06	1.34899e+06	1.55638e+06	3.25102e+06	17.09	8.51	9.18	40.29	20.53
-2.71427e+18	FALSE	High	IsMasterProtein	22021E_unicycler_03777	HTH-type transcriptional regulator VirS	0	45.176	13	4	20	4	344	37.7	7.49	138	31.44	4	4	0	1.591	1.468	1.428	0.501	1.767	2.168	0.891644	0.94766	0.982347	0.987072	0.769606	0.659057	0.37	2.08	26.52	23.23	34.73	54.52	127835	124343	138564	153861	188729	43593.4	87071	10.66	9.04	14.08	32.51	42.51
3.31983e+18	FALSE	High	IsMasterProtein	22021E_unicycler_00570	Outer membrane protein assembly factor BamD	0	125.295	45	13	82	13	269	30.6	8.56	564	113.92	13	13	0	1.761	1.251	1.428	1.687	0.829	1.125	0.542157	0.961622	0.856971	0.979754	0.996159	0.987047	1.22	3.58	3.65	3.45	22.65	10.68	5.12517e+06	5.85315e+06	7.2157e+06	3.39724e+06	4.61076e+06	6.91397e+06	4.09752e+06	0.62	1.63	1.7	5.08	19.61
-1.92627e+17	FALSE	High	IsMasterProtein	22021E_unicycler_03859	Oligopeptide transport ATP-binding protein OppF	0	69.211	27	7	39	6	267	29.1	8.09	486	70.52	6	7	0	0.922	0.858	1.427	0.873	0.543	0.513	0.9953	0.998518	0.937808	0.989242	0.983248	0.925858	6.92	25.49	14.37	0.42	31.25	9.2	487445	810267	523400	308339	291319	495690	567889	12.79	4.78	5.73	19.69	10.16
5.81146e+18	FALSE	High	IsMasterProtein	22021E_unicycler_04026	Cytochrome c1	0	128.737	42	11	95	11	251	27.9	8.38	845	158.89	11	10	0	1.295	0.759	1.427	1.172	0.586	0.706	0.933919	0.998518	0.87448	0.979754	0.983248	0.988381	28.46	4.15	17.53	27.92	11.36	12.56	4.43757e+06	8.34166e+06	7.56672e+06	3.42635e+06	4.12861e+06	6.84788e+06	5.84475e+06	28.73	6.1	18.72	28.24	12.94
-7.20968e+18	FALSE	High	IsMasterProtein	22021E_unicycler_00716	hypothetical protein	0	32.166	42	4	160	4	102	10.6	9.19	823	175.11	4	1	0	1.492	1.022	1.425	1.645	1.473	1.399	0.687108	0.998518	0.831975	0.979754	0.970296	0.947105	16.18	8.64	2.16	33.45	37.38	53.24	6.09746e+07	8.50228e+07	8.89914e+07	8.78409e+07	8.34389e+07	9.81254e+07	5.96501e+07	0.52	6.64	12.79	16.69	20.27
-5.65014e+18	FALSE	High	IsMasterProtein	22021E_unicycler_07908	Sensor protein QseC	0	19.255	5	2	6	2	455	49.7	6.95	146	13.12	2	2	0	0.301	0.704	1.424	0.317	0.17	0.27	0.575632	0.998518	0.993477	0.979754	0.589268	0.655488	36.7	11.45	50.96	58.71	40.52	80.77	46445	93904.3	19841.9	11180.1	17805.7	20893	65926.3	39.36	16.6	40.75	56.98	42.59
-4.46497e+18	FALSE	High	IsMasterProtein	22021E_unicycler_01181	hypothetical protein	0	159.595	51	11	128	11	181	19.2	8	910	176.74	11	10	0	1.933	1.71	1.424	1.304	1.109	1.419	0.295367	0.551175	0.789716	0.979754	0.983883	0.94177	8.18	3.05	18.84	3	13.57	17.61	1.67875e+07	1.39827e+07	1.89825e+07	1.08917e+07	1.39285e+07	1.27997e+07	9.81837e+06	8.66	13.52	1.45	13.56	3.54
-5.41206e+18	FALSE	High	IsMasterProtein	22021E_unicycler_01790	Zinc-type alcohol dehydrogenase-like protein SA1988	0.004	7.029	5	1	2	1	336	35	7.25	27	3.77	1	1	0
-5.96777e+18	FALSE	High	IsMasterProtein	22021E_unicycler_05841	hypothetical protein	0	58.684	65	3	42	3	77	8.8	4.48	743	93.68	3	3	0	0.514	2.167	1.423	1.655	4.806	4.006	0.767856	0.412076	0.966232	0.979754	0.0543725	0.038619	23.81	26.76	58.9	42.86	50.2	65.32	773289	507912	183507	1.71495e+06	1.42941e+06	590363	356818	3.28	43.29	34.74	20.84	27.33
5.77849e+18	FALSE	High	IsMasterProtein	22021E_unicycler_06933	1,5-anhydro-D-fructose reductase	0	82.993	31	7	37	7	340	36	6.77	569	57.93	7	6	0	1.705	1.623	1.423	0.339	1.446	1.796	0.81661	0.789577	0.951806	0.979754	0.921338	0.762152	20.82	8.67	22.63	41.23	44.91	42.31	309197	271203	324985	275604	342280	64587.1	190561	21.81	6.07	19.19	35.85	38.98
-3.39396e+18	FALSE	High	IsMasterProtein	22021E_unicycler_05860	Acetophenone carboxylase gamma subunit	0	16.199	6	4	9	4	696	73.7	5.91	55	10.43	2	4	0	1.524	1.508	1.422	0.846	1.071	1.522	0.903586	0.918562	0.978601	0.979754	0.983248	0.892307	31.82	15.29	4.7	40.59	36.95	10.03	26073.9	24595.4	26357	18520.8	26319.3	14633	17295.4	28.02	12.79	6.21	35.73	32.57
5.96331e+18	FALSE	High	IsMasterProtein	22021E_unicycler_03446	Leucine-, isoleucine-, valine-, threonine-, and alanine-binding protein	0	216.233	57	16	161	16	400	43.4	9.19	1801	230.39	16	16	0	1.056	1.591	1.422	0.279	0.854	1.266	0.991993	0.63821	0.853108	0.623522	0.999899	0.972321	3.42	4.12	16.2	52.94	36.52	76.48	1.85688e+07	1.65987e+07	1.23328e+07	9.96506e+06	1.47807e+07	3.2569e+06	1.16743e+07	1.56	2.23	13.68	49.06	35.43
5.12333e+18	FALSE	High	IsMasterProtein	22021E_unicycler_03087	hypothetical protein	0	101.405	66	9	44	9	187	21	5.99	530	49.24	9	9	0	2.265	2.076	1.421	1.408	2.584	3.329	0.35541	0.39175	0.920412	0.979754	0.44528	0.155664	14.89	11.93	35.06	20.37	43.1	0.75	1.91202e+06	1.30841e+06	2.08612e+06	2.38029e+06	3.06636e+06	1.29723e+06	921052	17.42	20.18	1.46	12.28	8.86
-1.53117e+18	FALSE	High	IsMasterProtein	22021E_unicycler_01340	Putative uroporphyrinogen-III C-methyltransferase	0	158.655	40	12	83	12	358	39	9.29	983	101.7	12	11	0	0.642	0.804	1.42	0.811	0.567	0.543	0.787536	0.998518	0.913664	0.998104	0.983883	0.961047	13.48	8.88	18.61	4.81	20.54	14.6	895762	1.58112e+06	714447	631793	604825	902943	1.11345e+06	25.78	4.77	4.47	8.63	6.29
-9.91343e+17	FALSE	High	IsMasterProtein	22021E_unicycler_01103	Glutathione S-transferase GST-6.0	0	43.363	19	4	32	4	223	24.8	6.1	447	63.09	4	4	0	0.706	1.862	1.42	0.777	0.962	1.125	0.956661	0.625144	0.953559	0.989242	0.989724	0.982895	28.52	41.43	78.54	50.18	43.87	56.98	517562	394743	196156	267475	312709	215867	277962	13.01	24.77	54.78	32.41	26.92
-3.85878e+18	FALSE	High	IsMasterProtein	22021E_unicycler_06263	Alkaline phosphatase synthesis sensor protein PhoR	0	41.4	8	3	14	3	478	53.2	9.79	208	17.57	3	3	0	1.5	0.578	1.419	0.172	0.109	0.267	0.933919	0.969337	0.992744	0.735002	0.271011	0.654152	62.8	10.98	44.99	144.78	68.02	172.21	45781.7	112430	118808	8662.14	21135.2	13640.7	79212.7	54.31	9.46	40.15	98.29	58.15
3.83086e+18	FALSE	High	IsMasterProtein	22021E_unicycler_05447	Glutamate--cysteine ligase	0	153.207	32	15	137	15	525	57.9	6.74	1129	198.84	15	13	0	1.12	1.253	1.418	1.337	1.228	1.494	0.989306	0.971858	0.92922	0.979754	0.971825	0.912993	9.38	9.08	5.04	9.39	1.56	24.75	832736	942082	744116	816099	992654	888701	664565	0.62	0.91	4.76	0.61	8.06
4.27144e+18	FALSE	High	IsMasterProtein	22021E_unicycler_08064	Outer membrane protein assembly factor BamC	0	268.556	67	20	326	20	359	39.6	8.5	3481	405.23	20	20	0	1.466	1.135	1.416	1.918	1.445	1.499	0.717712	0.968497	0.772096	0.979754	0.965761	0.912993	8.84	11.36	6.83	1.81	1.77	9.77	1.06545e+07	1.32927e+07	1.37586e+07	1.35659e+07	1.40735e+07	1.80037e+07	9.38632e+06	5.59	7.99	3.68	1.1	1.14
-1.65441e+18	FALSE	High	IsMasterProtein	22021E_unicycler_07484	hypothetical protein	0	105.011	37	6	52	6	191	20.5	9.7	571	65.65	6	6	0	1.224	1.017	1.415	1.596	0.916	1.034	0.965025	0.998518	0.921166	0.979754	0.989724	0.994255	25.49	23.3	25.18	40.06	29.26	57.23	758963	1.05613e+06	913653	683193	771748	1.19077e+06	746194	7.72	5.66	7.43	21.13	11.24
-2.37288e+18	FALSE	High	IsMasterProtein	22021E_unicycler_03452	hypothetical protein	0	64.799	26	6	39	5	319	32.9	9.83	364	49.88	6	5	0	1.396	1.566	1.414	0.393	0.783	1.237	0.934307	0.755336	0.921166	0.979754	0.996159	0.972321	0.34	8.69	2.16	42.28	37.02	38.34	1.24121e+06	1.12089e+06	1.10605e+06	620452	980462	311629	792578	1.05	9.64	0.69	37.51	32.96
-1.00834e+18	FALSE	High	IsMasterProtein	22021E_unicycler_05591	hypothetical protein	0	117.124	39	12	59	12	309	34.8	9.55	646	66.88	12	12	0	0.957	1.125	1.414	0.88	0.767	0.844	0.996836	0.998518	0.943087	0.989242	0.996524	0.999889	22.41	4.74	18.39	1.66	5.53	10.71	596575	749544	507615	406454	447476	466798	530186	22.01	5.42	18.29	0.68	6.16
4.87747e+18	FALSE	High	IsMasterProtein	22021E_unicycler_05496	hypothetical protein	0	68.8	17	8	38	8	426	47.5	9.14	213	12.66	8	8	0	0.597	0.611	1.413	0.179	0.121	0.221	0.759175	0.931441	0.924967	0.490362	0.0294631	0.12121	38.77	9.87	2.62	86.99	54.36	136.29	445200	1.02971e+06	434633	88199.1	161349	130139	728601	34.44	7.97	1.07	70.5	47.42
8.42013e+18	FALSE	High	IsMasterProtein	22021E_unicycler_01335	Putative teichuronic acid biosynthesis glycosyltransferase TuaC	0.001	11.217	7	2	4	2	408	45.1	8.88	23	7.23	2	2	0	1.007	0.872	1.413	0.459	0.416	0.518	0.989306	0.99987	0.992744	0.98308	0.983883	0.983785	7.54	15.58	21.07	29.96	5.96	50.51	35252	57110	40713.7	16825.7	20942.3	18572.7	40424.6	11.86	4.23	0.96	45.76	24.5
5.88937e+18	FALSE	High	IsMasterProtein	22021E_unicycler_03287	Biotin biosynthesis cytochrome P450	0	121.219	34	13	94	13	418	45.8	6.02	851	83.87	12	13	0	0.997	1.434	1.412	0.526	0.597	0.802	0.996836	0.885281	0.911068	0.979754	0.983883	0.999889	16.9	30.79	7.48	31.1	38.03	49.86	2.08973e+06	2.05776e+06	1.45225e+06	869816	1.16828e+06	766579	1.45694e+06	11.24	24.1	2.3	24.38	30.57
6.68919e+18	FALSE	High	IsMasterProtein	22021E_unicycler_04054	ECF RNA polymerase sigma factor SigK	0.001	14.484	9	2	7	2	197	22.7	7.4	64	6.84	2	2	0	0.816	0.809	1.412	0.746	0.696	0.64	0.996836	0.998518	0.993477	0.989242	0.992659	0.994306	9.11	6	4.36	6.2	17.76	21.54	48419.9	84445.7	48830.8	41648	38310	44641	59815.3	8.64	5.68	4.19	5.88	16.78
-8.73124e+18	FALSE	High	IsMasterProtein	22021E_unicycler_00595	NADP-dependent alcohol dehydrogenase C 1	0.001	11.318	5	2	3	2	346	36.8	6.61	54	2.85	1	2	0	1.753	1.162	1.411	0.751	0.717	0.776	0.860587	0.998518	0.994431	0.998104	0.990082	0.999889	14.65	7.84	52.46	16.19	77.91	85.67	2421.51	2940.95	3653.84	1493.49	1617.45	1564.91	2083.95	7.88	14.32	26.88	36.42	47.5
5.02259e+18	FALSE	High	IsMasterProtein	22021E_unicycler_02966	hypothetical protein	0	37.762	19	3	10	3	226	23.8	9.69	128	9.61	3	3	0	1.566	1.166	1.411	1.05	0.955	1.008	0.822309	0.998518	0.946356	0.979754	0.983883	0.994306	7.69	6.1	1.35	16.03	12.12	16.02	592800	717422	796183	485468	512804	533889	508503	4.74	6.25	13.32	3.19	0.53
9.00586e+18	FALSE	High	IsMasterProtein	22021E_unicycler_01336	Tyrosine-protein kinase wzc	0	247.006	41	25	135	25	749	81.5	8.07	1632	180.09	25	24	0	0.89	0.673	1.411	0.184	0.227	0.327	0.988189	0.974892	0.888142	0.326091	0.31892	0.477473	37.24	3.18	2.93	53.24	38.5	136.53	3.02793e+06	6.34703e+06	4.00417e+06	1.02183e+06	1.47163e+06	826626	4.49872e+06	39.28	2.15	2.39	52.33	40.36
4.76072e+18	FALSE	High	IsMasterProtein	22021E_unicycler_06332	hypothetical protein	0	32.327	43	4	22	4	68	8.2	9.13	133	21.48	3	4	0	1.391	1.005	1.41	2.05	0.766	0.878	0.922808	0.998518	0.951806	0.796537	0.996159	0.999889	29.68	5.5	48.56	25.83	9.89	3.04	486635	683012	673899	370883	425461	992892	484408	6.57	16.23	23.75	2.97	12.09
-5.33099e+18	FALSE	Low	IsMasterProtein	22021E_unicycler_06985	hypothetical protein	0.064	1.947	4	1	3	1	315	34.5	5.95		0		1	0
7.66872e+18	FALSE	High	IsMasterProtein	22021E_unicycler_02795	Thermolabile glutaminase	0	107.78	33	10	40	10	304	32.2	5.67	475	46.82	10	10	0	1.101	1.37	1.408	1.085	1.626	1.276	0.9953	0.916671	0.921678	0.979754	0.87211	0.972321	9.02	1.59	16.1	9.18	22.44	9.54	1.5164e+06	1.5578e+06	1.21821e+06	1.79927e+06	1.41254e+06	1.20106e+06	1.10662e+06	1.57	5.52	8.28	1.71	14.24
-7.5216e+18	FALSE	High	IsMasterProtein	22021E_unicycler_01029	Inosine-5'-monophosphate dehydrogenase	0	243.295	74	12	216	12	149	16.7	5.08	1487	156.2	12	12	0	1.124	1.522	1.407	1.405	3.107	2.092	0.963555	0.623417	0.813629	0.979754	0.347972	0.567327	10.46	11.97	13.72	14.72	27.98	34.69	1.26005e+07	1.16523e+07	9.30862e+06	2.57306e+07	1.73265e+07	1.16373e+07	8.2812e+06	5.38	15.93	8.47	9.41	21.77
7.13516e+18	FALSE	High	IsMasterProtein	22021E_unicycler_07630	Disulfide bond formation protein B	0	24.175	16	4	11	4	178	19.2	8.72	42	13.23	4	4	0	0.867	0.659	1.407	0.469	0.312	0.488	0.996836	0.997808	0.987316	0.979754	0.940971	0.972321	73.4	5.15	1.08	44.31	23.52	73.81	57664.4	123031	75830.5	27251.8	42633.1	41024.4	87449.9	68.15	11.76	7.9	46.71	28.8
7.94172e+18	FALSE	High	IsMasterProtein	22021E_unicycler_06231	hypothetical protein	0	49.52	16	5	20	5	394	44.5	9.07	181	14.72	5	5	0	1.202	0.986	1.407	0.454	0.505	0.869	0.965937	0.998518	0.930593	0.979754	0.983248	0.999889	42.79	17.26	36.87	58.81	39.89	57.9	643014	918136	784123	329575	566947	296381	652393	35.46	12.35	30.3	48.62	32.94
2.86037e+18	FALSE	High	IsMasterProtein	22021E_unicycler_00518	hypothetical protein	0	28.851	16	4	18	4	289	32.4	7.31	117	17.57	4	4	0	1.125	1.589	1.406	0.762	1.111	1.459	0.989306	0.758253	0.92922	0.998104	0.983248	0.874389	4.19	3.54	8.27	19.57	23.92	25.31	1.17065e+06	1.03552e+06	828381	818622	1.07434e+06	560947	736566	7.94	7.33	11.82	14.6	18.65
4.08636e+18	FALSE	High	IsMasterProtein	22021E_unicycler_01269	Aconitate hydratase B	0	746.345	59	48	713	48	861	92.5	6.02	6536	890.69	48	46	0	1.008	1.404	1.405	2.001	2.03	2.15	0.996836	0.805813	0.856971	0.979754	0.769606	0.485754	22.48	7.74	12.14	47.94	43.57	66.99	5.52548e+07	5.52873e+07	3.9661e+07	7.98756e+07	8.46041e+07	7.87485e+07	3.93568e+07	22	8.2	10.72	44.25	40.63
-6.86195e+18	FALSE	High	IsMasterProtein	22021E_unicycler_02082	Putative diacyglycerol O-acyltransferase Rv1425	0	57.304	10	5	21	4	538	56.6	9.35	285	45.5	5	4	0	1.022	1.403	1.404	0.282	0.776	1.279	0.996836	0.933531	0.953559	0.913689	0.996159	0.967834	25.7	10.47	2.61	34.49	38.16	42.8	417375	417673	304260	231011	380620	83794.2	297569	27.27	13.17	5.72	35.09	38.25
-3.97226e+18	FALSE	High	IsMasterProtein	22021E_unicycler_04583	Mandelate racemase	0	130.272	50	14	125	14	373	40	5.59	989	79.64	14	14	0	0.864	1.596	1.403	1.171	2.603	2.503	0.977869	0.736768	0.932138	0.979754	0.44528	0.390273	18.62	8.29	17.49	24.68	16.06	38.51	1.11248e+06	977912	601826	1.81384e+06	1.74437e+06	816006	696855	16.59	6.85	15.54	22.21	14.19
-5.28971e+18	FALSE	High	IsMasterProtein	22021E_unicycler_03381	hypothetical protein	0.001	11.812	2	1	4	1	771	84	9.51	43	0	1	1	0	0.656	0.217	0.684	0.132	0.104	0.188	0.986253	0.219695	0.994431	0.544751	0.286237	0.373029	106.37	53.52	77.22	191.77	109.91	163.4	7708.18	24345.6	23340	3688.03	6682.55	4698.43	35588.9	75.15	38.43	56.72	107.68	77.08
-5.33066e+17	FALSE	High	IsMasterProtein	22021E_unicycler_05576	hypothetical protein	0	56.752	31	7	30	7	321	34.3	9.77	397	25.87	6	6	0	1.034	1.127	1.403	0.63	0.669	0.663	0.9953	0.998518	0.966232	0.995964	0.990082	0.994306	16.59	5.89	0.33	25.25	10.43	38.34	418969	521641	384416	248610	246380	234155	371867	7.71	2.46	7.75	15.83	1.87
4.85709e+18	FALSE	High	IsMasterProtein	22021E_unicycler_04863	hypothetical protein	0	78.649	27	11	37	11	451	49.7	5.94	517	46.67	10	10	0	2.161	1.442	1.403	0.39	0.755	0.793	0.612274	0.916231	0.97421	0.979754	0.996159	0.999889	2.99	9.11	21.37	9.69	22.44	20.69	180928	176039	271117	94673	99487.5	48916.2	125461	7.77	3.75	15.32	14.12	25.96
7.69984e+18	FALSE	High	IsMasterProtein	22021E_unicycler_01308	Putative serine protease HtrA	0	444.4	61	26	988	25	495	52.8	9.38	6169	1134.61	26	25	0	1.494	1.498	1.402	0.906	0.863	1.018	0.682932	0.730623	0.856971	0.998104	0.996159	0.994306	1.81	5.99	7.53	5.19	11.75	3.88	8.31497e+07	7.78035e+07	8.29293e+07	4.78965e+07	5.65158e+07	5.0278e+07	5.55105e+07	2.54	6.53	6.36	4.13	10.36
1.2532e+18	FALSE	High	IsMasterProtein	22021E_unicycler_03219	Uncharacterized HTH-type transcriptional regulator BA_1941/GBAA_1941/BAS1801	0	32.999	31	5	18	5	158	18.2	7.62	59	21.52	5	5	0	2.051	1.703	1.401	1.546	2.918	2.939	0.631127	0.734174	0.960676	0.979754	0.191785	0.178214	27.62	18.99	45.64	9.44	26.61	0.68	352018	289656	423912	603178	607454	319567	206676	7.25	0.87	23.71	9.92	6.31
7.70079e+18	FALSE	High	IsMasterProtein	22021E_unicycler_08106	hypothetical protein	0	48.753	81	5	25	5	74	8.3	9.7	317	49.02	5	4	0	1.344	1.51	1.401	1.38	1.851	1.735	0.945367	0.792898	0.922887	0.979754	0.762142	0.743144	25.55	19.1	4.77	33.42	32.41	41.1	1.45177e+06	1.34713e+06	1.29263e+06	1.77964e+06	1.6684e+06	1.32656e+06	961501	14.89	8.85	4.75	22.13	21.21
-3.26753e+17	FALSE	High	IsMasterProtein	22021E_unicycler_05726	8-oxoguanine deaminase	0	142.276	33	15	139	15	472	50.5	6.42	1182	140.73	15	15	0	0.83	1.473	1.4	1.279	1.504	1.632	0.95532	0.853466	0.913749	0.979754	0.905999	0.852876	10.09	18.52	32.31	21.37	14.26	38.27	2.64018e+06	2.50901e+06	1.48712e+06	2.69562e+06	2.92582e+06	2.29374e+06	1.79277e+06	11.8	19.71	32.22	22.34	15.73
-8.37454e+18	FALSE	High	IsMasterProtein	22021E_unicycler_01182	Uncharacterized ABC transporter ATP-binding protein Rv0986	0	32.453	23	4	13	4	235	25.5	7.87	118	14.69	4	4	0	0.549	0.931	1.399	0.312	0.374	0.397	0.90873	0.998518	0.970749	0.979754	0.974496	0.912993	14.59	13.38	40.55	9.43	22.73	120.92	123562	185702	72864.8	49581.6	52671.7	41473.8	132744	13.48	12.34	37.65	8.6	21.07
-4.06288e+18	FALSE	High	IsMasterProtein	22021E_unicycler_00739	HTH-type transcriptional regulator TsaQ1/TsaQ2	0	189.283	61	13	147	13	261	27.8	6.89	2199	257.77	13	11	0	1.21	1.38	1.399	0.732	0.912	1.045	0.956661	0.923665	0.888142	0.991314	0.990082	0.994306	6.42	2.17	13.3	14.53	17.95	23.91	3.7199e+06	3.7727e+06	3.26297e+06	2.46013e+06	2.81674e+06	1.97287e+06	2.69628e+06	3.49	0.56	10.03	11.19	14.4
-3.87234e+18	FALSE	High	IsMasterProtein	22021E_unicycler_03847	Pyrrolidone-carboxylate peptidase	0	64.145	53	10	42	10	216	22.8	5.86	264	43.04	10	9	0	0.93	1.434	1.399	1.328	1.038	1.156	0.996836	0.916231	0.966639	0.979754	0.983883	0.972321	2.32	2.47	27.95	5.37	9.57	9.07	259759	253376	168401	187890	209419	240424	181094	1.4	1.54	25.41	4.3	8.29
8.40937e+18	FALSE	High	IsMasterProtein	22021E_unicycler_00035	Undecaprenyl-phosphate mannosyltransferase	0	58.519	27	6	35	6	258	28.9	10.13	188	22.5	6	6	0	1.303	1.243	1.398	0.777	0.617	0.534	0.945367	0.971858	0.966232	0.991314	0.989724	0.972321	7.7	1.64	11.37	29.89	5.34	31.92	451195	507145	472936	223795	193586	281798	362850	9.07	0.18	12.54	29.61	6.83
1.41223e+18	FALSE	High	IsMasterProtein	22021E_unicycler_01258	Kynurenine formamidase	0	81.786	46	8	46	8	212	22.9	5.94	246	56.26	8	8	0	1.597	1.364	1.397	1.316	1.827	1.965	0.780185	0.931441	0.915049	0.979754	0.746203	0.658406	2.08	0.2	2.53	11.94	7.03	36.69	2.2068e+06	2.26145e+06	2.58506e+06	2.95647e+06	3.1796e+06	2.12963e+06	1.61834e+06	1.86	0.32	2.28	11.48	6.82
-5.22347e+18	FALSE	Medium	IsMasterProtein	22021E_unicycler_06946	Carbon monoxide dehydrogenase large chain	0.037	3.023	1	1	4	1	793	84.1	5.99	0	4.13	1	1	0	1.42	1.13	0.914	1.826	3.254	3.98	0.921165	0.998518	0.994431	0.975704	0.123489	0.0328975	36.9	41.38	20.33	53.56	55.28	46.3	299016	241925	375896	861349	1.05362e+06	483322	264710	17.27	21.33	36.01	31.99	33.45
-7.0629e+18	FALSE	High	IsMasterProtein	22021E_unicycler_06836	hypothetical protein	0	101.323	28	10	82	10	328	34.9	9.23	687	89.25	10	10	0	1.63	1.587	1.396	0.758	1.001	1.233	0.657966	0.691574	0.881105	0.991314	0.989724	0.972321	2.23	4.9	10.5	10.11	7.52	1.26	8.40011e+06	7.39249e+06	8.63122e+06	5.30066e+06	6.52679e+06	4.01271e+06	5.2947e+06	3.81	10.59	4.07	3.7	1.24
1.26193e+17	FALSE	High	IsMasterProtein	22021E_unicycler_01585	PEP-dependent dihydroxyacetone kinase, dihydroxyacetone-binding subunit DhaK	0	83.348	27	9	116	8	327	34.6	5.92	802	79.98	9	9	0	2.101	1.842	1.396	0.878	3.494	2.951	0.499999	0.574624	0.937808	0.989242	0.164187	0.232244	22.92	18.86	4.38	19.55	23.22	41.13	1.12846e+06	855238	1.28709e+06	2.13991e+06	1.80767e+06	538043	612530	11.34	7.52	6.24	8.17	11.62
[truncated: 4,210 more rows]
[truncated: 18 more columns]

## Sheet: Set of 24 files_Proteins SUC
Proteins Unique Sequence ID	Checked	Protein FDR Confidence: Combined	Master	Accession	Description	Exp. q-value: Combined	Sum PEP Score	Coverage [%]	# Peptides	# PSMs	# Unique Peptides	# AAs	MW [kDa]	calc. pI	Score Mascot: Mascot	Score Sequest HT: Sequest HT	# Peptides (by Search Engine): Mascot	# Peptides (by Search Engine): Sequest HT	# Protein Pathway Groups	Ratio: (I6) / (Un)	Ratio: (I24) / (Un)	Ratio: (I30) / (Un)	Ratio: (S6) / (Un)	Ratio: (S24) / (Un)	Ratio: (S30) / (Un)	Abundance Ratio Adj. P-Value: (I6) / (Un)	Abundance Ratio Adj. P-Value: (I24) / (Un)	Abundance Ratio Adj. P-Value: (I30) / (Un)	Abundance Ratio Adj. P-Value: (S6) / (Un)	Abundance Ratio Adj. P-Value: (S24) / (Un)	Abundance Ratio Adj. P-Value: (S30) / (Un)	Abundance Ratio Variability [%]: (I24) / (Un)	Abundance Ratio Variability [%]: (I30) / (Un)	Abundance Ratio Variability [%]: (I6) / (Un)	Abundance Ratio Variability [%]: (S24) / (Un)	Abundance Ratio Variability [%]: (S30) / (Un)	Abundance Ratio Variability [%]: (S6) / (Un)	Abundances (Grouped): I24	Abundances (Grouped): I30	Abundances (Grouped): I6	Abundances (Grouped): S24	Abundances (Grouped): S30	Abundances (Grouped): S6	Abundances (Grouped): Un	Abundances (Grouped) CV [%]: I24	Abundances (Grouped) CV [%]: I30	Abundances (Grouped) CV [%]: I6	Abundances (Grouped) CV [%]: S24	Abundances (Grouped) CV [%]: S30
[truncated: 5,365 more rows]
[truncated: 18 more columns]
