# Supplementary material for: ‘Omics‐guided prediction of the pathway for metabolism of isoprene by Variovorax sp. WS11
Source: Environ Microbiol. 2022 Aug 5;24(11):5151–64. doi: 10.1111/1462-2920.16149 (PMC9804861; doi:10.1111/1462-2920.16149)
Supplement: Supplementary file 17 — Appendix S3 Supporting Information. [file EMI-24-5151-s003.xlsx]

## Sheet: Data referred to in-text
		Relative Protein Abundance (Isoprene)			Relative Protein Abundance (Succinate)				Fold-change in transcription (Isoprene)					Fold-change in transcription (Epoxyisoprene)
Gene locus	Gene Product	360 minutes	1440 minutes	1800 minutes	360 minutes	1440 minutes	1800 minutes		20 minutes	120 minutes	360 minutes	1440 minutes		10 minutes	20 minutes	120 minutes	240 minutes
22021E_unicycler_06896	DmlR_4 (NDZ17414.1) - LysR-type transcrpitional regulator	0.377	0.594	0.845	0.34	0.474	0.546		1.40536	1.82359	3.88876	3.69095		0.987735	0.981581	2.1303	0.797754
22021E_unicycler_06895	IsoG (NDZ17413.1) - CoA-transferase	1.747	461.885	656.532	0.783	1.024	0.55		266.625	438.607	694.374	451.339		44.8995	86.7042	1700.89	2.55892
22021E_unicycler_06894	IsoH (NDZ17412.1) - HGMB-dehydrogenase	1.617	587.685	838.775	0.665	1.258	0.772		242.933	435.133	687.69	442.66		41.2707	97.306	1957.37	3.04196
22021E_unicycler_06893	IsoI (NDZ17411.1) - Glutathione S-transferase	5.156	1000	1000	1.624	2.574	0.971		197.878	353.7	540.519	334.215		32.278	77.5466	1612.67	2.81956
22021E_unicycler_06892	IsoJ (NDZ17410.1) - Glutathione S-transferase	1.533	416.755	628.713	1.151	1.753	0.714		185.482	334.286	514.108	335.852		29.9753	72.9721	1552.33	2.93704
22021E_unicycler_06891	AldH (NDZ17409.1) - Dehydrogenase	1.245	329.728	494.713	1.11	1.218	0.702		142.651	279.527	514.308	345.886		20.828	72.3961	1364.3	3.45325
22021E_unicycler_06890	IsoA (NDZ17408.1) - Isoprene monooxygenase, oxygenase α-component	0.728	117.666	188.185	0.442	0.583	0.514		93.0055	199.541	423.204	288.733		14.8012	63.0402	1050.38	2.78973
22021E_unicycler_06889	IsoB (NDZ17407.1) - Isoprene monooxygenase, oxygenase γ-component	1.58	1000	1000	0.999	1.266	0.934		107.213	311.858	622.888	470.622		17.7949	107.771	1817.12	4.82926
22021E_unicycler_06888	IsoC (NDZ17406.1) - Isoprene monooxygenase, ferredoxin component	1.448	397.964	143.748	0.609	0.551	1.321		77.498	235.7	591.068	394.856		15.6769	84.9953	1422.44	3.80213
22021E_unicycler_06887	IsoD (NDZ17405.1) - Isoprene monooxygenase, coupling protein	0.533	80.281	100.016	0.748	0.786	0.827		46.0573	171.774	445.504	313.219		12.0877	63.1407	982.752	2.40986
22021E_unicycler_06886	IsoE (NDZ17404.1) - Isoprene monooxygenase, oxygenase β-component	1.847	414.008	516.368	0.919	0.848	0.878		28.1099	191.961	490.261	346.817		10.7125	74.2524	1227.09	4.36289
22021E_unicycler_06885	IsoF (NDZ17403.1) - Isoprene monooxygenase, reductase component	1.407	152.308	252.011	0.748	0.669	1.017		7.82551	303.132	880.629	644.592		9.74931	124.233	2406.19	7.3767
22021E_unicycler_06884	GarB (NDZ17402.1) - Glutathione-disulfide reductase	1.322	142.334	183.202	0.916	0.954	1.299		1.31773	60.1956	204.858	153.386		2.33691	29.2816	500.544	2.69337
22021E_unicycler_06883	DmlR_5 (NDZ17401.1) - LysR-type transcriptional regulator	ND	ND	ND	ND	ND	ND		0.99717	1.82729	4.69513	4.0377		0.78917	1.22486	7.20424	0.407592
22021E_unicycler_07083	2,3-dimethylmalate lyase (NDZ17597.1)	0.717	23.785	41.644	0.207	0.389	0.229		1.41731	1.31095	3.02639	6.26998		1.28253	1.48103	7.90218	1.87782
22021E_unicycler_07084	2-methyl-aconitate isomerase (NDZ17598.1)	1.373	32.87	56.826	0.461	0.446	0.402		1.22198	1.24321	2.74833	6.02971		1.09066	1.32621	7.35982	1.52533
22021E_unicycler_07085	2-methylcitrate dehydratase (AcnD - NDZ17599.1)	0.859	43.939	71.892	0.686	0.716	0.885		0.796305	0.767394	3.00361	8.11783		0.873295	0.816037	9.19528	0.804932
22021E_unicycler_07086	2-methylcitrate synthase (PrpC_1 - NDZ17600.1)	0.811	93.796	111.157	0.72	0.787	0.645		0.556824	0.679612	3.48435	10.9458		0.685042	0.68863	12.426	0.46741
22021E_unicycler_01267	Aconitate hydratase A (NDZ12496.1)	1.053	1.458	1.122	0.448	0.476	0.319		0.995802	1.04154	1.28093	1.23878		0.929818	0.974171	0.917435	1.04651
22021E_unicycler_01269	Aconitate hydratase B (NDZ12498.1)	1.008	1.404	1.405	2.001	2.03	2.15		0.417084	0.307158	0.279007	0.397068		0.460843	0.273787	0.666833	0.323532
22021E_unicycler_07861	2-methylcitrate synthase (PrpC_2 - NDZ16657.1)	0.708	81.794	91.406	0.928	0.644	0.262		1.2771	1.20757	1.35536	1.42051		1.20296	1.3263	1.28041	0.440929
22021E_unicycler_07860	Bi-functional 2-methylcitrate dehydratase/aconitate hydratase (PrpD - NDZ16656.1)	1.543	0.582	0.548	0.279	0.171	0.277		0.891423	0.862733	1.03664	1.03534		0.960895	0.998907	0.840549	0.424476
22021E_unicycler_00734	Acetyl-/Propionyl-coenzyme A carboxylase α-subunit (NDZ11975.1)	0.899	3.622	5.35	0.525	0.376	0.506		0.320017	0.342488	1.47913	2.69625		0.120947	0.175457	2.15288	-0.0968796
22021E_unicycler_00735	Propionyl-CoA carboxylase β-subunit (NDZ11976.1)	0.916	3.027	4.675	0.997	0.728	0.849		-0.090294	-0.0963334	1.14884	2.35457		-0.158043	-0.159613	1.75008	-0.456762
22021E_unicycler_00737	Methylmalonyl-CoA mutase (NDZ11978.1)	0.897	3.727	5.279	0.377	0.369	0.499		0.89684	0.925793	2.36126	5.06184		0.817562	0.898459	4.0772	0.997901
22021E_unicycler_03466	3-hydroxyacyl-CoA dehydrogenase/enoyl-CoA hydratase family protein (NDZ14590.1)	0.924	0.714	0.687	0.36	0.378	0.579		-1.3004	-1.31607	-0.437186	-0.691514		-1.32021	-1.53457	-2.26629	-2.68733
22021E_unicycler_01729	Acyl-CoA dehydrogenase (NDZ12938.1)	1.639	18.977	25.178	0.43	1.883	1.532		0.894058	0.949964	20.0644	57.024		1.01436	1.29482	8.29729	1.24736
22021E_unicycler_01728	Propanoyl-CoA ligase (NDZ12937.1)	1.699	16.004	19.25	0.355	1.665	1.981		1.01964	1.26794	2.7878	6.48115		0.823571	0.995453	5.6427	0.928596
22021E_unicycler_01727	Propionyl-CoA carboxylase β-subunit (NDZ12936.1)	1.026	13.935	19.055	0.554	1.453	1.703		0.837237	0.761453	14.572	46.8302		0.854736	1.11374	5.76025	1.26253
22021E_unicycler_01726	Hypothetical protein (NDZ12935.1)
22021E_unicycler_01725	Enoyl-CoA hydratase (NDZ12934.1)	1.178	9.288	11.887	0.575	1.156	1.334		0.893154	0.836431	14.4418	48.5595		0.905107	1.18034	6.12304	1.51091
22021E_unicycler_01723	Adenosylmethionine-8-amino-7-oxononanoate aminotransferase (NDZ12932.1)
22021E_unicycler_01722	8-amino-7-oxononanoate synthase (NDZ12931.1)	0.425	1.977	2.174	1.127	0.341	0.372		1.11356	1.08659	11.699	46.5936		0.973753	1.30301	5.95405	1.63721
22021E_unicycler_01721	ATP-dependent dethiobiotin synthetase BioD 1 (NDZ12930.1)	0.18	2.339	2.722	0.68	0.014	0.03		1.53129	1.43648	16.6316	71.4222		1.39659	1.9316	10.6875	3.26735
22021E_unicycler_01720	Biotin synthase (NDZ12929.1)	0.183	2.576	2.815	1.927	0.582	0.389		1.4434	1.41262	15.5205	63.3267		1.30713	1.64124	8.74561	2.68769
22021E_unicycler_01719	Acetyl-/propionyl-coenzyme A carboxylase alpha subunit (NDZ12928.1)	0.691	8.496	8.385	3.635	1.229	1.064		0.875895	0.815108	9.40238	44.8081		0.945687	1.01242	4.6236	0.959894
22021E_unicycler_01718	Glyoxylate/hydroxypyruvate reductase A (NDZ12927.1)	0.995	8.443	11.291	0.339	0.36	0.398		1.2471	1.0982	12.9091	61.2217		1.10488	1.34089	7.23941	1.63413
22021E_unicycler_01717	3-hydroxy-3-isohexenylglutaryl-CoA/hydroxy-methylglutaryl-CoA lyase (NDZ12926.1)	0.967	3.142	3.997	0.91	1.161	1.086		0.152546	0.214619	2.15901	4.15025		-0.0826136	0.0208834	1.61538	0.133075
22021E_unicycler_01716	Cys-tRNA(Pro)/Cys-tRNA(Cys) deacylase YbaK (NDZ12925.1)	0.611	2.642	3.305	0.773	0.937	0.865		1.23378	1.0352	3.03898	5.031		0.617313	0.951292	2.64196	1.3035
22021E_unicycler_01715	hypothetical protein (NDZ12924.1)	0.587	3.859	4.111	1.274	0.93	0.902		0.753605	0.821968	2.79619	4.76655		0.550804	0.590418	2.14962	0.586875
22021E_unicycler_01714	2-hydroxychromene-2-carboxylate isomerase (NDZ12923.1)	1.166	3.561	3.608	0.663	0.788	1.053		0.243958	0.187678	2.17314	4.18369		0.181759	0.120966	1.61165	0.0881189
22021E_unicycler_01713	Proline/betaine transporter (NDZ12922.1)	1.046	1.9	4.171	0.128	0.125	0.232		4.45188	3.30351	5.28017	4.9001		2.35054	2.55056	6.53605	0.3184
22021E_unicycler_03542	2-oxoisovalerate dehydrogenase (alpha) (NDZ14667.1)	1.843	4.151	3.917	0.406	2.016	2.685		0.794758	0.875302	0.688781	0.289779		0.777652	1.05134	1.45382	1.77781
22021E_unicycler_03543	2-oxoisovalerate dehydrogenase (beta) (NDZ14666.1)	1.91	5.78	6.075	0.576	1.644	2		0.694827	0.739284	0.632244	-0.0389743		0.693908	0.956645	1.35877	1.83076
22021E_unicycler_03544	Lipoamide acyltransferase component of branched-chain alpha-keto acid dehydrogenase complex (NDZ14665.1)	1.257	5.537	6.664	0.333	1.67	2.365		0.983738	1.01944	0.930254	0.277076		0.899087	1.27224	1.72726	1.99716
22021E_unicycler_07767	Succinate--CoA ligase [ADP-forming] subunit alpha (NDZ16568.1)	10.734	6.158	4.492	1.473	0.685	1.066		0.00535113	0.00404249	0.00336806	0.00275198		0.0234079	0.00276037	0.0023308	0.00280812
22021E_unicycler_02205	Succinate--CoA ligase [ADP-forming] subunit beta (NDZ13388.1)	1.986	0.87	0.846	1.323	0.751	1.069		41.9896	21.6806	1.7317	1.12086		49.0592	9.93988	2.60252	6.40066
22021E_unicycler_02204	Succinate--CoA ligase [ADP-forming] subunit alpha (NDZ13387.1)	1.409	0.711	0.697	1.196	0.649	0.862		21.2691	13.3864	1.46799	1.08718		21.8785	8.35809	2.52253	5.58221
22021E_unicycler_00762	Acetyl-CoA acetyltransferase (NDZ12003.1)	0.868	1.022	0.942	0.567	1.183	1.301		1.29068	1.03689	0.808525	0.689984		1.44565	1.53192	1.28966	1.99772
22021E_unicycler_01741	Acetyl-CoA acetyltransferase (NDZ12949.1)	0.985	0.894	0.896	1.134	0.995	1.077		1.10936	1.28769	2.97033	4.35055		0.910848	1.53192	1.72895	0.339342
22021E_unicycler_08086	3-ketoacyl-CoA thiolase (NDZ16871.1)	0.963	0.339	0.317	0.821	0.542	0.621		1.37255	1.37406	2.05412	2.16553		1.14427	1.25643	1.30543	1.1107
